# Supplementary material for: Investigating the Functional Role of Hypothetical Proteins From an Antarctic Bacterium Pseudomonas sp. Lz4W: Emphasis on Identifying Proteins Involved in Cold Adaptation
Source: Front Genet. 2022 Mar 11;13:825269. doi: 10.3389/fgene.2022.825269 (PMC8963723; doi:10.3389/fgene.2022.825269)
Supplement: Supplementary file 1 [file Table2.xlsx]

## Sheet: Set1
Table S2.Proteins identified from LC-MS/MS analysis
Accession	Description	Score	Coverage	# Proteins	# Unique Peptides	# Peptides	# PSMs	Area	# AAs	MW [kDa]	calc. pI
1297899464	porin [Pseudomonas sp. Lz4W]	353.372	64.51	1	15	15	219	2.38964e+10	324	34.3351	6.1001
1297896874	translation elongation factor Tu [Pseudomonas sp. Lz4W]	225.859	71.03	1	23	23	231	3.23304e+09	397	43.4753	5.45264
1297896870	DNA-directed RNA polymerase subunit beta' [Pseudomonas sp. Lz4W]	206.343	42.03	1	56	56	199	4.00432e+08	1399	154.527	7.18115
1297896869	DNA-directed RNA polymerase subunit beta [Pseudomonas sp. Lz4W]	201.12	45.39	1	59	59	200	4.67364e+08	1357	150.871	5.8335
1297898322	NAD-glutamate dehydrogenase [Pseudomonas sp. Lz4W]	172.536	44	1	61	61	195	2.92402e+08	1618	181.376	5.77002
1297896879	50S ribosomal protein L2 [Pseudomonas sp. Lz4W]	150.295	59.12	1	15	15	120	2.6103e+09	274	29.679	11.2241
1297899994	translation initiation factor IF-2 [Pseudomonas sp. Lz4W]	102.182	40.6	1	26	26	98	2.84918e+08	835	90.0211	7.45947
1297899689	translation elongation factor Ts [Pseudomonas sp. Lz4W]	97.8076	57.09	1	15	15	62	1.45722e+09	289	30.6212	5.40186
1297896873	translation elongation factor G [Pseudomonas sp. Lz4W]	97.789	54.92	1	31	31	125	8.23297e+08	701	77.1951	5.33838
1297897809	succinate--CoA ligase subunit alpha [Pseudomonas sp. Lz4W]	96.1575	56.66	1	12	12	95	4.5951e+09	293	29.9416	6.29053
1297900226	30S ribosomal protein S6 [Pseudomonas sp. Lz4W]	91.6227	60.99	1	9	9	65	1.04736e+09	141	16.3349	5.021
1297897425	chaperonin GroL [Pseudomonas sp. Lz4W]	85.3484	39.12	1	18	18	82	8.17278e+08	547	56.9538	5.13525
1297896900	30S ribosomal protein S4 [Pseudomonas sp. Lz4W]	83.3214	56.31	1	15	15	77	2.00565e+09	206	23.0752	9.86182
1297897633	ATP-dependent RNA helicase [Pseudomonas sp. Lz4W]	81.1404	44.88	1	22	22	69	3.31029e+08	557	60.5525	9.12939
1297897807	dihydrolipoyl dehydrogenase [Pseudomonas sp. Lz4W]	81.0227	38.49	1	13	13	54	3.83267e+08	478	49.8941	6.21436
1297899223	flagellin [Pseudomonas sp. Lz4W]	78.0914	49.83	1	21	21	84	1.14821e+09	576	57.7972	5.13525
1297897805	2-oxoglutarate dehydrogenase E1 component [Pseudomonas sp. Lz4W]	74.9857	28.42	1	26	26	71	3.33155e+08	943	106.532	6.49365
1297900289	pyruvate dehydrogenase (acetyl-transferring), homodimeric type [Pseudomonas sp. Lz4W]	74.546	40.3	1	35	35	101	4.10547e+08	881	99.3508	5.70654
1297896888	50S ribosomal protein L5 [Pseudomonas sp. Lz4W]	74.3606	59.22	1	12	12	88	3.10106e+09	179	20.5071	9.75928
1297896882	30S ribosomal protein S3 [Pseudomonas sp. Lz4W]	74.1538	46.05	1	8	8	69	8.67696e+08	228	25.7369	10.0815
1297896867	50S ribosomal protein L10 [Pseudomonas sp. Lz4W]	73.6936	44.58	1	6	6	48	1904064035	166	17.6205	9.20264
1297897846	isocitrate dehydrogenase (NADP(+)) [Pseudomonas sp. Lz4W]	73.6586	56.35	1	33	33	75	3.72065e+08	740	80.4793	5.96045
1297900387	GTP-binding protein TypA [Pseudomonas sp. Lz4W]	73.6476	38.12	1	21	21	78	9.20702e+08	606	67.0505	5.60498
1297896892	50S ribosomal protein L18 [Pseudomonas sp. Lz4W]	73.2707	56.03	1	6	6	44	3.05271e+09	116	12.6358	10.272
1297899690	30S ribosomal protein S2 [Pseudomonas sp. Lz4W]	71.3896	68.42	1	13	13	78	1.45462e+09	247	27.2052	8.83643
1297899392	enoyl-[acyl-carrier-protein] reductase [Pseudomonas sp. Lz4W]	70.9706	58.33	1	13	13	58	2.34291e+09	264	27.9179	5.50342
1297896881	50S ribosomal protein L22 [Pseudomonas sp. Lz4W]	70.2365	54.55	1	7	7	55	2.19067e+09	110	11.8966	10.1108
1297896866	50S ribosomal protein L1 [Pseudomonas sp. Lz4W]	69.3659	63.2	1	11	11	73	2.58474e+09	231	24.0949	9.61279
1297897808	succinate--CoA ligase subunit beta [Pseudomonas sp. Lz4W]	68.6122	58.51	1	18	18	91	2.38334e+09	388	41.2856	6.37939
1297900619	F0F1 ATP synthase subunit alpha [Pseudomonas sp. Lz4W]	67.9844	47.86	1	24	24	81	5.49512e+08	514	55.3897	5.61768
1297897537	preprotein translocase subunit SecA [Pseudomonas sp. Lz4W]	67.5452	25.63	1	21	21	60	1.05348e+08	917	103.66	5.57959
1297898795	3-deoxy-8-phosphooctulonate synthase [Pseudomonas sp. Lz4W]	67.1224	68.21	1	15	15	71	4.86961e+08	280	30.3867	6.13818
1297897761	hypothetical protein B195_007235 [Pseudomonas sp. Lz4W]	65.2749	38.55	1	4	4	43	7094153308	83	8.82151	8.1626
1297899928	50S ribosomal protein L25/general stress protein Ctc [Pseudomonas sp. Lz4W]	64.8302	62.24	1	8	8	49	1.1009e+09	196	20.8071	6.44287
1297897803	succinate dehydrogenase flavoprotein subunit [Pseudomonas sp. Lz4W]	64.684	30.46	1	17	17	57	3.63949e+08	591	63.5998	6.04932
1297896872	30S ribosomal protein S7 [Pseudomonas sp. Lz4W]	64.6189	58.33	1	10	10	60	4.00681e+09	156	17.6085	10.1548
1297900617	F0F1 ATP synthase subunit beta [Pseudomonas sp. Lz4W]	62.4462	57.3	1	19	19	84	5.77e+08	459	49.5654	5.08447
1297900290	dihydrolipoyllysine-residue acetyltransferase [Pseudomonas sp. Lz4W]	61.3672	42.6	1	18	18	54	1.80283e+08	547	55.9508	5.80811
1297899400	trigger factor [Pseudomonas sp. Lz4W]	55.7573	57.11	1	22	22	59	4.02371e+08	436	48.5301	4.81787
1297899439	peptidoglycan-associated lipoprotein [Pseudomonas sp. Lz4W]	55.3826	45.18	1	5	5	39	4.3905e+09	166	17.7319	6.18896
1297899990	polyribonucleotide nucleotidyltransferase [Pseudomonas sp. Lz4W]	55.3104	39.37	1	21	21	73	4.67585e+08	701	74.908	5.31299
1297896893	30S ribosomal protein S5 [Pseudomonas sp. Lz4W]	54.1038	54.22	1	8	8	54	1.13474e+09	166	17.6763	10.1255
1297896901	DNA-directed RNA polymerase subunit alpha [Pseudomonas sp. Lz4W]	53.8182	42.94	1	13	13	60	6.25278e+08	333	36.6233	5.03369
1297899674	acetyl-CoA carboxylase carboxyltransferase subunit alpha [Pseudomonas sp. Lz4W]	53.1656	58.1	1	16	16	69	3.4024e+08	315	35.154	6.07471
1297897884	30S ribosomal protein S1 [Pseudomonas sp. Lz4W]	51.3181	34.57	1	19	19	79	9.16058e+08	564	62.3024	4.97021
1297897563	ribonuclease E [Pseudomonas sp. Lz4W]	51.2107	24.53	1	21	21	56	3.06825e+08	1072	116.95	4.98291
1297896895	50S ribosomal protein L15 [Pseudomonas sp. Lz4W]	50.6381	48.28	1	6	6	49	1.57083e+09	145	15.1862	10.77
1297900157	acetyl-CoA carboxylase biotin carboxylase subunit [Pseudomonas sp. Lz4W]	50.1964	53.54	1	20	20	48	3.12013e+08	452	49.2252	6.53662
1297899995	transcription termination/antitermination protein NusA [Pseudomonas sp. Lz4W]	49.2381	31.44	1	15	15	39	1.85745e+08	493	54.3291	4.61475
1297900498	transcription termination factor Rho [Pseudomonas sp. Lz4W]	49.1588	48.45	1	19	19	56	1.60619e+08	419	47.028	7.56201
1297896887	50S ribosomal protein L24 [Pseudomonas sp. Lz4W]	48.7104	54.81	1	6	6	42	1.11643e+09	104	11.3423	10.1694
1297896876	50S ribosomal protein L3 [Pseudomonas sp. Lz4W]	48.4925	40.28	1	7	7	28	2.20802e+09	211	22.6257	9.92041
1297897153	50S ribosomal protein L13 [Pseudomonas sp. Lz4W]	47.9398	61.97	1	6	6	59	1.54463e+09	142	15.8313	9.72998
1297897789	septum site-determining protein MinD [Pseudomonas sp. Lz4W]	47.3783	46.3	1	11	11	35	2.04696e+08	270	29.3434	5.43994
1297900005	carbamoyl phosphate synthase large subunit [Pseudomonas sp. Lz4W]	46.0923	30.29	1	31	31	65	6.53385e+07	1073	117.555	5.16064
1297899776	leucyl aminopeptidase [Pseudomonas sp. Lz4W]	45.9422	39.31	1	15	15	41	2.05073e+08	496	52.5195	7.18115
1297900009	molecular chaperone DnaK [Pseudomonas sp. Lz4W]	45.8911	40.5	1	26	26	61	2.97293e+08	637	68.1512	4.97021
1297897771	peptidylprolyl isomerase [Pseudomonas sp. Lz4W]	45.005	43.93	1	10	10	38	5.66133e+08	239	25.3873	5.38916
1297896891	50S ribosomal protein L6 [Pseudomonas sp. Lz4W]	44.73	39.55	1	8	8	44	1.47366e+09	177	19.1553	9.75928
1297900333	malate dehydrogenase [Pseudomonas sp. Lz4W]	44.1043	36.49	1	14	14	35	3.63488e+08	422	45.1784	5.2749
1297899449	aspartate--tRNA ligase [Pseudomonas sp. Lz4W]	43.6853	41.29	1	23	23	49	2.28726e+08	591	66.1407	5.47803
1297896898	30S ribosomal protein S13 [Pseudomonas sp. Lz4W]	43.675	55.08	1	7	7	37	1.77819e+09	118	13.3163	10.9458
1297896886	50S ribosomal protein L14 [Pseudomonas sp. Lz4W]	43.0488	40.16	1	5	5	56	1.32168e+09	122	13.4014	10.9312
1297899895	rod shape-determining protein [Pseudomonas sp. Lz4W]	41.419	41.74	1	13	13	37	2.17101e+08	345	36.9373	5.38916
1297899962	ketol-acid reductoisomerase [Pseudomonas sp. Lz4W]	41.3258	36.39	1	10	10	41	3.29692e+08	338	36.1752	5.5542
1297897330	alkyl hydroperoxide reductase [Pseudomonas sp. Lz4W]	40.9921	55.5	1	9	9	47	8.38175e+08	200	21.6979	5.22412
1297899069	50S ribosomal protein L20 [Pseudomonas sp. Lz4W]	40.9184	36.44	1	6	6	25	1.49019e+09	118	13.3217	11.5903
1297896490	50S ribosomal protein L28 [Pseudomonas sp. Lz4W]	40.4867	54.55	1	6	6	35	6.49463e+08	77	8.97392	11.7222
1297899550	arginine N-succinyltransferase [Pseudomonas sp. Lz4W]	40.2946	56.81	1	15	15	47	1.09962e+08	345	37.9615	6.18896
1297896865	50S ribosomal protein L11 [Pseudomonas sp. Lz4W]	39.866	51.05	1	6	6	31	1.81585e+09	143	14.8909	9.80322
1297897255	nucleoside-diphosphate kinase [Pseudomonas sp. Lz4W]	39.0647	56.74	1	6	6	32	1.74184e+09	141	14.9577	5.5542
1297899490	ribonucleoside-diphosphate reductase subunit alpha [Pseudomonas sp. Lz4W]	38.7173	25.39	1	21	21	48	1.10398e+08	957	107.005	5.97314
1297897806	dihydrolipoamide succinyltransferase [Pseudomonas sp. Lz4W]	38.4673	29.88	1	10	10	39	6.96167e+08	405	42.0379	5.51611
1297900679	ABC transporter ATP-binding protein [Pseudomonas sp. Lz4W]	37.7621	30.88	1	19	19	43	1.26978e+08	638	70.1689	5.40186
1297899745	50S ribosomal protein L19 [Pseudomonas sp. Lz4W]	36.9638	62.93	1	7	7	46	1.55966e+09	116	12.9571	10.272
1297896880	30S ribosomal protein S19 [Pseudomonas sp. Lz4W]	35.5206	65.93	1	6	6	32	8.22936e+08	91	10.3127	10.6235
1297896902	50S ribosomal protein L17 [Pseudomonas sp. Lz4W]	35.4052	52.34	1	6	6	38	1.80522e+09	128	14.4457	10.4478
1297900223	50S ribosomal protein L9 [Pseudomonas sp. Lz4W]	35.1882	51.35	1	8	8	28	4.84094e+08	148	15.4311	5.31299
1297896878	50S ribosomal protein L23 [Pseudomonas sp. Lz4W]	34.6963	61.62	1	7	7	21	1.55324e+09	99	10.924	9.99365
1297899766	phosphoribosylformylglycinamidine synthase [Pseudomonas sp. Lz4W]	34.5873	22.42	1	28	28	62	1.08607e+08	1298	140.037	5.23682
1297897878	DNA gyrase subunit A [Pseudomonas sp. Lz4W]	34.3928	22.77	1	20	20	39	8.13064e+07	887	98.2141	5.16064
1297897064	50S ribosomal protein L27 [Pseudomonas sp. Lz4W]	34.2483	47.25	1	4	4	26	9.11292e+08	91	9.69424	10.8579
1297897179	cell division protein FtsZ [Pseudomonas sp. Lz4W]	33.8123	38.12	1	12	12	25	6.57045e+07	404	42.5589	5.12256
1297896699	adenosylhomocysteinase [Pseudomonas sp. Lz4W]	32.9301	28.36	1	14	14	27	1.2724e+08	469	51.359	5.38916
1297896890	30S ribosomal protein S8 [Pseudomonas sp. Lz4W]	32.7815	33.85	1	4	4	20	1.46699e+09	130	14.1154	9.26123
1297900389	type I glutamate--ammonia ligase [Pseudomonas sp. Lz4W]	31.8209	29.7	1	12	12	36	1.66904e+08	468	51.7835	5.33838
1297897689	hypothetical protein B195_006855 [Pseudomonas sp. Lz4W]	31.7999	51.21	1	14	14	31	8.53103e+07	371	40.4806	5.26221
1297899455	porin [Pseudomonas sp. Lz4W]	31.7907	35.36	1	14	14	36	5.89439e+08	427	46.0296	5.50342
1297897417	proline--tRNA ligase [Pseudomonas sp. Lz4W]	31.5736	36.08	1	17	17	32	8.25957e+07	571	62.8261	5.2749
1297897833	NADH-quinone oxidoreductase subunit G [Pseudomonas sp. Lz4W]	31.4402	19.47	1	15	15	28	5.94539e+07	904	98.0565	5.75732
1297897572	3-oxoacyl-ACP reductase [Pseudomonas sp. Lz4W]	30.7485	48.18	1	9	9	24	5.51837e+08	247	25.7393	9.12939
1297899471	phosphoenolpyruvate synthase [Pseudomonas sp. Lz4W]	30.7318	28.82	1	20	20	49	9.73162e+07	791	86.1488	5.10986
1297898926	ornithine monooxygenase [Pseudomonas sp. Lz4W]	30.4995	41.43	1	19	19	48	110018381	449	50.6238	6.3667
1297897804	succinate dehydrogenase iron-sulfur subunit [Pseudomonas sp. Lz4W]	30.2277	50	1	10	10	33	3.08565e+08	234	26.0781	7.73779
1297898853	acetyl-CoA carboxylase subunit beta [Pseudomonas sp. Lz4W]	30.0655	26.14	1	10	10	31	3.34747e+08	306	33.3735	8.00146
1297897691	phosphoribosylaminoimidazolesuccinocarboxamide synthase [Pseudomonas sp. Lz4W]	29.5925	48.52	1	13	13	32	2.66826e+08	237	26.8648	5.35107
1297896701	DEAD/DEAH box helicase [Pseudomonas sp. Lz4W]	28.7058	26.05	1	14	14	35	1.31478e+08	618	67.1202	10.0815
1297897059	peptidylprolyl isomerase [Pseudomonas sp. Lz4W]	28.1234	26.83	1	5	5	16	3.47507e+08	205	21.625	4.75439
1297897270	glutamine-hydrolyzing GMP synthase [Pseudomonas sp. Lz4W]	28.0402	33.71	1	15	15	22	1.1709e+08	525	58.0248	5.87158
1297898101	transaldolase [Pseudomonas sp. Lz4W]	28.0176	54.72	1	16	16	24	2.93218e+08	307	33.5864	5.61768
1297899072	threonine--tRNA ligase [Pseudomonas sp. Lz4W]	27.8711	20.16	1	12	12	23	5.44931e+07	640	72.5518	6.04932
1297897627	elongation factor P [Pseudomonas sp. Lz4W]	27.6674	34.74	1	8	8	23	8.63174e+08	190	21.2628	4.80518
1297897569	50S ribosomal protein L32 [Pseudomonas sp. Lz4W]	27.6019	55	1	4	4	22	548264045	60	6.72447	9.979
1297897248	IscS subfamily cysteine desulfurase [Pseudomonas sp. Lz4W]	27.5402	33.66	1	12	12	31	5.82336e+07	404	44.4285	6.32861
1297899067	phenylalanine--tRNA ligase subunit beta [Pseudomonas sp. Lz4W]	27.009	20.83	1	17	17	32	5.29296e+07	792	86.6191	5.35107
1297898785	ABC transporter permease [Pseudomonas sp. Lz4W]	26.7069	44.57	1	16	16	28	2.34465e+08	368	41.2964	6.72705
1297896883	50S ribosomal protein L16 [Pseudomonas sp. Lz4W]	26.6212	46.72	1	6	6	33	1.67384e+09	137	15.4366	11.2095
1297899927	ribose-phosphate pyrophosphokinase [Pseudomonas sp. Lz4W]	26.3167	49.84	1	11	11	48	8.99308e+07	313	34.2007	6.06201
1297897674	glyceraldehyde-3-phosphate dehydrogenase [Pseudomonas sp. Lz4W]	26.1844	36.34	1	15	15	35	1.38434e+08	487	53.2016	7.37158
1297899396	DNA-binding protein HU [Pseudomonas sp. Lz4W]	25.8761	47.78	1	3	3	18	4.25417e+08	90	9.05788	9.5249
1297896899	30S ribosomal protein S11 [Pseudomonas sp. Lz4W]	25.7617	59.69	1	6	6	17	1.15643e+09	129	13.6073	10.8286
1297899412	bifunctional aconitate hydratase 2/2-methylisocitrate dehydratase [Pseudomonas sp. Lz4W]	25.7257	37.53	1	26	26	47	1.49031e+08	866	93.4743	5.19873
1297897596	electron transporter RnfB [Pseudomonas sp. Lz4W]	25.7129	31.73	1	7	7	21	4.131e+08	249	26.3094	8.98291
1297900621	F0F1 ATP synthase subunit B [Pseudomonas sp. Lz4W]	25.5649	62.18	1	9	9	29	8.08845e+08	156	16.9931	5.66846
1297896403	DNA gyrase subunit B [Pseudomonas sp. Lz4W]	25.3995	23.23	1	17	17	29	6.22906e+07	805	90.2282	5.92236
1297899984	glucose-6-phosphate isomerase [Pseudomonas sp. Lz4W]	25.2519	29.42	1	16	16	29	2.00256e+08	554	61.5853	6.69775
1297897244	inositol monophosphatase [Pseudomonas sp. Lz4W]	25.1593	46.86	1	11	11	27	4.06084e+08	271	29.6151	6.88818
1297900295	trifunctional transcriptional regulator/proline dehydrogenase/L-glutamate gamma-semialdehyde dehydrogenase [Pseudomonas sp. Lz4W]	25.042	19.36	1	22	22	39	1.18546e+08	1317	142.402	5.88428
1297900569	aspartate ammonia-lyase [Pseudomonas sp. Lz4W]	24.7215	23.63	1	10	10	24	3.58664e+08	474	51.0316	5.94775
1297897597	electron transfer flavoprotein subunit beta [Pseudomonas sp. Lz4W]	24.5247	32.69	1	7	7	17	3.3675e+08	309	31.2686	5.09717
1297897333	argininosuccinate synthase [Pseudomonas sp. Lz4W]	24.4147	28.64	1	12	12	25	1.2186e+08	405	45.4161	5.65576
1297900756	alanine--tRNA ligase [Pseudomonas sp. Lz4W]	24.3593	26.83	1	20	20	33	7.81209e+07	872	94.1076	5.41455
1297900525	4-aminobutyrate--2-oxoglutarate transaminase [Pseudomonas sp. Lz4W]	24.3533	42.39	1	13	13	27	2.23156e+08	427	44.9754	6.39209
1297896727	fructose-1,6-bisphosphate aldolase [Pseudomonas sp. Lz4W]	24.2555	37.29	1	12	12	35	1.46992e+08	354	38.3401	5.64307
1297896811	RNA polymerase sigma factor RpoD [Pseudomonas sp. Lz4W]	23.5574	22.11	1	14	14	33	9.10151e+07	615	69.3046	5.16064
1297899398	ATP-dependent protease ATP-binding subunit ClpX [Pseudomonas sp. Lz4W]	23.3602	45.67	1	16	16	42	1.66459e+08	427	46.8475	5.21143
1297897526	pyruvate kinase [Pseudomonas sp. Lz4W]	23.3526	25.88	1	11	11	27	1.34471e+08	483	51.9908	6.44287
1297899773	elongation factor 4 [Pseudomonas sp. Lz4W]	23.017	23.21	1	12	12	25	7.67278e+07	599	66.2985	5.77002
1297900278	carbamoyltransferase [Pseudomonas sp. Lz4W]	22.7506	20.68	1	11	11	25	8.53967e+07	585	65.3509	6.84424
1297900234	HflC protein [Pseudomonas sp. Lz4W]	22.5453	40.41	1	11	11	25	1.76738e+08	292	33.1563	9.31982
1297899562	ribonucleotide-diphosphate reductase subunit beta [Pseudomonas sp. Lz4W]	22.3555	21.15	1	9	9	16	7.14432e+07	416	47.3001	4.84326
1297898106	lipid hydroperoxide peroxidase [Pseudomonas sp. Lz4W]	22.1287	72.89	1	7	7	16	1.82801e+08	166	17.5261	5.12256
1297897261	GTP-binding protein [Pseudomonas sp. Lz4W]	22.0071	31.46	1	6	6	14	1.59128e+08	213	22.8548	4.95752
1297899748	30S ribosomal protein S16 [Pseudomonas sp. Lz4W]	21.8125	45.78	1	4	4	24	1.55898e+09	83	9.30992	10.1987
1297896924	6,7-dimethyl-8-ribityllumazine synthase [Pseudomonas sp. Lz4W]	21.7702	31.65	1	4	4	18	1.93593e+08	158	16.5348	6.55127
1297899397	endopeptidase La [Pseudomonas sp. Lz4W]	21.7588	22.68	1	16	16	27	1.37658e+08	798	88.71	5.93506
1297899558	ABC transporter substrate-binding protein [Pseudomonas sp. Lz4W]	21.6678	45.59	1	12	12	26	2.67829e+08	261	28.56	7.13721
1297900616	F0F1 ATP synthase subunit epsilon [Pseudomonas sp. Lz4W]	21.6498	30.94	1	4	4	12	3.08446e+08	139	14.5565	5.2749
1297899404	peptidylprolyl isomerase [Pseudomonas sp. Lz4W]	21.28	59.88	1	8	8	20	2.42236e+08	167	18.2763	6.53662
1297896813	30S ribosomal protein S21 [Pseudomonas sp. Lz4W]	21.2488	42.25	1	4	4	15	7.41636e+08	71	8.38064	10.7847
1297896868	50S ribosomal protein L7/L12 [Pseudomonas sp. Lz4W]	21.1483	28.93	1	3	3	18	7.46483e+08	121	12.3406	4.67822
1297897180	UDP-3-O-[3-hydroxymyristoyl] N-acetylglucosamine deacetylase [Pseudomonas sp. Lz4W]	21.12	34.65	1	9	9	24	9.35176e+07	303	33.2682	5.24951
1297897154	30S ribosomal protein S9 [Pseudomonas sp. Lz4W]	20.8873	33.85	1	4	4	29	2.45896e+09	130	14.6209	11.356
1297897733	NADH dehydrogenase [Pseudomonas sp. Lz4W]	20.8058	37.06	1	7	7	14	1.20492e+08	197	21.9011	6.63916
1297897048	serine hydroxymethyltransferase [Pseudomonas sp. Lz4W]	20.6976	28.3	1	10	10	20	1.65847e+08	417	44.8638	5.71924
1297900340	HslU--HslV peptidase ATPase subunit [Pseudomonas sp. Lz4W]	20.6899	29.5	1	12	12	25	4.83827e+07	444	49.9125	5.84619
1297898903	malate:quinone oxidoreductase [Pseudomonas sp. Lz4W]	20.5957	18.98	1	10	10	21	1.61654e+08	548	59.6465	6.18896
1297898792	glycerol-3-phosphate cytidylyltransferase [Pseudomonas sp. Lz4W]	20.5853	61.07	1	6	6	18	3.25148e+08	131	14.8257	5.89697
1297899224	3-oxoacyl-ACP synthase [Pseudomonas sp. Lz4W]	20.4003	23.3	1	7	7	15	1.09023e+08	309	33.2727	5.12256
1297896960	serine-type D-Ala-D-Ala carboxypeptidase [Pseudomonas sp. Lz4W]	20.3543	38.18	1	12	12	25	1.41994e+08	385	42.1895	6.62451
1297896889	30S ribosomal protein S14 [Pseudomonas sp. Lz4W]	20.345	31.68	1	3	3	14	1.24586e+09	101	11.4223	11.6489
1297899395	peptidylprolyl isomerase [Pseudomonas sp. Lz4W]	20.3213	35.15	1	20	20	35	1.24393e+08	623	68.6385	5.17334
1297896568	D-3-phosphoglycerate dehydrogenase [Pseudomonas sp. Lz4W]	20.2967	26.41	1	9	9	17	8.28891e+07	409	44.0482	6.46826
1297900407	imidazoleglycerol-phosphate dehydratase [Pseudomonas sp. Lz4W]	20.1318	42.64	1	7	7	11	1.0544e+08	197	21.798	6.45557
1297896734	ATP-dependent RNA helicase DbpA [Pseudomonas sp. Lz4W]	20.0847	29.72	1	10	10	20	3.18485e+07	461	49.8714	8.67529
1297899543	aspartate kinase [Pseudomonas sp. Lz4W]	19.8795	18.49	1	8	8	15	6.33443e+07	411	44.4524	5.43994
1297896871	30S ribosomal protein S12 [Pseudomonas sp. Lz4W]	19.6269	22.76	1	3	3	15	3.61782e+08	123	13.7164	11.0044
1297899273	RNA helicase [Pseudomonas sp. Lz4W]	19.5994	31.25	1	14	15	32	1.24776e+08	448	49.3905	9.72998
1297896885	30S ribosomal protein S17 [Pseudomonas sp. Lz4W]	19.4962	46.59	1	4	4	27	1.04584e+09	88	10.1045	9.70068
1297898849	amidophosphoribosyltransferase [Pseudomonas sp. Lz4W]	19.2051	28.74	1	11	11	20	6.24878e+07	501	55.3363	6.87354
1297899440	Tol-Pal system beta propeller repeat protein TolB [Pseudomonas sp. Lz4W]	19.0827	28.85	1	12	12	25	1.22263e+08	416	45.6603	8.88037
1297896875	30S ribosomal protein S10 [Pseudomonas sp. Lz4W]	19.0344	51.46	1	7	7	36	2.10152e+09	103	11.7454	9.77393
1297897049	energy-dependent translational throttle protein EttA [Pseudomonas sp. Lz4W]	18.9849	30.09	1	16	16	35	1.18097e+08	555	61.7086	5.51611
1297897328	bacterioferritin [Pseudomonas sp. Lz4W]	18.9389	57.05	1	8	8	29	8.49622e+07	156	17.93	4.99561
1297897260	histidine--tRNA ligase [Pseudomonas sp. Lz4W]	18.8856	32.4	1	13	13	20	4.16327e+07	429	47.7257	5.32568
1297896724	transketolase [Pseudomonas sp. Lz4W]	18.8304	34.14	1	20	20	31	1.18894e+08	665	72.4129	5.42725
1297896408	glycine--tRNA ligase subunit beta [Pseudomonas sp. Lz4W]	18.7195	24.56	1	14	14	27	5.62588e+07	684	74.8793	5.50342
1297898794	capsule biosynthesis protein [Pseudomonas sp. Lz4W]	18.6929	26.03	1	19	19	33	9.83795e+07	749	83.3247	7.35693
1297900227	23S rRNA (guanosine(2251)-2'-O)-methyltransferase RlmB [Pseudomonas sp. Lz4W]	18.4503	38.04	1	7	7	13	7.29723e+07	255	27.5796	8.17725
1297900764	acetolactate synthase, large subunit, biosynthetic type [Pseudomonas sp. Lz4W]	18.4302	18.15	1	9	9	17	7.61656e+07	573	62.6437	6.93213
1297900618	F0F1 ATP synthase subunit gamma [Pseudomonas sp. Lz4W]	18.3768	23.43	1	6	6	25	1.36421e+08	286	31.3912	7.97217
1297896894	50S ribosomal protein L30 [Pseudomonas sp. Lz4W]	18.2925	36.21	1	3	3	19	6.63739e+08	58	6.52054	10.1108
1297897435	peptidase [Pseudomonas sp. Lz4W]	18.2862	31.7	1	10	10	19	2.52471e+08	448	47.3665	4.64014
1297896968	hypothetical protein B195_002960 [Pseudomonas sp. Lz4W]	18.265	26.87	1	6	6	15	1.6629e+08	201	22.1985	5.70654
1297897388	multidrug transporter [Pseudomonas sp. Lz4W]	18.1789	25.47	1	10	10	15	1.48439e+08	483	52.534	5.68115
1297897016	DEAD/DEAH box helicase [Pseudomonas sp. Lz4W]	18.1701	19.55	1	8	8	15	4.07348e+07	445	49.1685	9.64209
1297897514	recombination-associated protein RdgC [Pseudomonas sp. Lz4W]	18.1229	37.25	1	10	10	18	1.13861e+08	306	34.3159	5.10986
1297900685	3-deoxy-7-phosphoheptulonate synthase [Pseudomonas sp. Lz4W]	18.1026	21.51	1	7	7	11	4.65268e+07	358	38.943	5.97314
1297898927	non-ribosomal peptide synthetase [Pseudomonas sp. Lz4W]	18.0912	12.57	1	16	16	21	6.96625e+07	1352	146.588	6.13818
1297896828	LPS biosynthesis protein [Pseudomonas sp. Lz4W]	18.0911	24.37	1	22	22	32	1.26468e+08	915	103.174	5.46533
1297900225	30S ribosomal protein S18 [Pseudomonas sp. Lz4W]	18.0608	36.84	1	3	3	16	8.77043e+08	76	8.92583	10.5649
1297899671	phosphopyruvate hydratase [Pseudomonas sp. Lz4W]	17.8937	19.35	1	8	8	19	1.05313e+08	429	45.5072	5.04639
1297900228	ribonuclease R [Pseudomonas sp. Lz4W]	17.7194	16.05	1	15	15	24	4.39204e+07	885	98.5211	8.66064
1297897131	hypothetical protein B195_003845 [Pseudomonas sp. Lz4W]	17.6414	31.44	1	6	6	12	1.71366e+08	194	20.5778	9.49561
1297898708	ABC-F family ATPase [Pseudomonas sp. Lz4W]	17.6083	16.73	1	8	8	16	5.60814e+07	520	58.2144	5.13525
1297899552	bifunctional succinylornithine transaminase/acetylornithine transaminase [Pseudomonas sp. Lz4W]	17.5065	61.33	1	16	16	35	3.63371e+08	406	43.6054	6.32861
1297899850	thioredoxin-disulfide reductase [Pseudomonas sp. Lz4W]	17.5004	47.19	1	9	9	20	1.64409e+08	320	34.0502	5.40186
1297900370	phosphoenolpyruvate carboxykinase (ATP) [Pseudomonas sp. Lz4W]	17.4891	27.29	1	14	14	26	8.56437e+07	513	55.3838	5.38916
1297897879	phosphoserine transaminase [Pseudomonas sp. Lz4W]	17.3395	33.24	1	10	10	25	4.13687e+07	361	39.7771	5.57959
1297898843	glutamine ABC transporter ATP-binding protein [Pseudomonas sp. Lz4W]	17.2985	34.35	1	8	8	15	6.07549e+07	262	28.8148	7.53271
1297896505	reactive intermediate/imine deaminase [Pseudomonas sp. Lz4W]	17.1292	44.44	1	5	5	11	2.1863e+08	126	13.532	5.17334
1297900644	ribosome silencing factor [Pseudomonas sp. Lz4W]	17.0874	57.93	1	9	9	18	1.47117e+08	164	18.1634	6.30322
1297896496	acetylglutamate kinase [Pseudomonas sp. Lz4W]	16.9936	35.55	1	8	8	16	8.41423e+07	301	31.9039	6.0874
1297899779	valine--tRNA ligase [Pseudomonas sp. Lz4W]	16.9024	17.93	1	17	17	33	6.5182e+07	948	107.326	5.49072
1297898932	non ribosomal peptide synthase [Pseudomonas sp. Lz4W]	16.8024	16.91	1	23	23	33	3.60057e+07	1490	162.728	5.96045
1297896877	50S ribosomal protein L4 [Pseudomonas sp. Lz4W]	16.7825	26.5	1	5	5	28	1.34529e+09	200	22.0007	9.83252
1297897530	H-NS histone [Pseudomonas sp. Lz4W]	16.7632	37.6	1	5	5	21	3.74626e+08	125	14.1986	9.26123
1297898541	peroxiredoxin [Pseudomonas sp. Lz4W]	16.6006	55.08	1	8	8	16	1.94318e+08	187	20.5084	5.24951
1297898324	hypothetical protein B195_010235 [Pseudomonas sp. Lz4W]	16.5964	21.83	1	5	5	20	1.21288e+08	229	25.5778	5.05908
1297897812	molecular chaperone HtpG [Pseudomonas sp. Lz4W]	16.5822	35.02	1	18	18	26	1.0139e+08	634	71.1996	5.31299
1297899696	2,3,4,5-tetrahydropyridine-2,6-dicarboxylate N-succinyltransferase [Pseudomonas sp. Lz4W]	16.5773	36.63	1	10	10	16	1.86939e+08	344	35.9427	6.16357
1297897437	superoxide dismutase [Pseudomonas sp. Lz4W]	16.5519	40.4	1	7	7	14	9.20311e+08	198	21.9247	5.90967
1297898670	UTP--glucose-1-phosphate uridylyltransferase [Pseudomonas sp. Lz4W]	16.548	31.18	1	7	7	15	1.92493e+08	279	30.9818	5.43994
1297898915	aromatic amino acid aminotransferase [Pseudomonas sp. Lz4W]	16.5139	47.74	1	15	15	21	9.18518e+07	398	43.0602	6.12549
1297899074	DNA-binding protein [Pseudomonas sp. Lz4W]	16.5135	77.14	1	4	5	18	7.93176e+08	70	7.6918	7.25439
1297898791	acetyltransferase [Pseudomonas sp. Lz4W]	16.4784	32.67	1	8	8	31	3.00337e+08	300	32.2705	8.86572
1297900397	sulfurtransferase [Pseudomonas sp. Lz4W]	16.3427	55.47	1	6	6	14	2.48898e+08	137	14.6299	9.08545
1297897433	imelysin [Pseudomonas sp. Lz4W]	16.2968	20.9	1	7	7	16	5.54938e+07	354	38.452	5.75732
1297899068	phenylalanine--tRNA ligase subunit alpha [Pseudomonas sp. Lz4W]	16.2634	36.69	1	12	12	23	5.64119e+07	338	38.0781	5.36377
1297897678	glycerophosphodiester phosphodiesterase [Pseudomonas sp. Lz4W]	16.0998	27.5	1	6	6	11	4.88457e+07	240	26.6256	7.18115
1297897866	hypothetical protein B195_007775 [Pseudomonas sp. Lz4W]	15.9681	52.63	1	8	8	15	2.00045e+08	171	18.7938	9.23193
1297898877	oxidoreductase [Pseudomonas sp. Lz4W]	15.882	43.95	1	8	8	12	8.99532e+07	248	26.0536	6.55127
1297897338	methionine--tRNA ligase [Pseudomonas sp. Lz4W]	15.812	26.21	1	16	16	21	4.35921e+07	683	75.6029	5.78271
1297899983	pantoate--beta-alanine ligase [Pseudomonas sp. Lz4W]	15.7935	36.71	1	9	9	11	9.49047e+07	286	31.2823	7.06396
1297900012	transcriptional repressor [Pseudomonas sp. Lz4W]	15.7135	41.61	1	5	5	16	1.164e+08	137	15.2948	5.88428
1297899399	ATP-dependent Clp endopeptidase, proteolytic subunit ClpP [Pseudomonas sp. Lz4W]	15.6394	31.92	1	5	5	13	3.08525e+08	213	23.5287	6.20166
1297899681	hypothetical protein B195_017410 [Pseudomonas sp. Lz4W]	15.617	38.92	1	6	6	14	2.33586e+08	167	18.9162	9.42236
1297900287	branched chain amino acid aminotransferase [Pseudomonas sp. Lz4W]	15.615	29.32	1	8	8	16	7.37115e+07	307	33.9884	6.69775
1297900065	chemical-damaging agent resistance protein C [Pseudomonas sp. Lz4W]	15.5449	43.98	1	7	7	14	1.59601e+08	191	20.7704	4.93213
1297900404	1-(5-phosphoribosyl)-5-[(5-phosphoribosylamino)methylideneamino]imidazole-4-carboxamide isomerase [Pseudomonas sp. Lz4W]	15.5107	43.27	1	9	9	21	1.43062e+08	245	25.8062	5.31299
1297897842	adenylosuccinate lyase [Pseudomonas sp. Lz4W]	15.2838	32.02	1	13	13	27	7.35414e+07	456	50.7094	5.73193
1297897070	isoleucine--tRNA ligase [Pseudomonas sp. Lz4W]	15.073	20.89	1	17	17	21	6.07921e+07	943	105.56	5.84619
1297900162	bifunctional phosphoribosylaminoimidazolecarboxamide formyltransferase/IMP cyclohydrolase [Pseudomonas sp. Lz4W]	14.8955	20.37	1	11	11	13	5.32739e+07	535	57.6274	5.98584
1297900630	membrane protein insertase YidC [Pseudomonas sp. Lz4W]	14.8941	18.36	1	8	8	20	1.11313e+08	561	62.1841	8.19189
1297900520	argininosuccinate lyase [Pseudomonas sp. Lz4W]	14.8583	26.08	1	11	11	15	3.89978e+07	464	51.7232	5.75732
1297899679	3-hydroxyacyl-[acyl-carrier-protein] dehydratase FabZ [Pseudomonas sp. Lz4W]	14.7624	44.52	1	6	6	19	7.08666e+07	146	16.7047	7.79639
1297897176	D-alanine--D-alanine ligase [Pseudomonas sp. Lz4W]	14.6059	16.67	1	5	5	12	6.63317e+07	318	33.9673	5.03369
1297900001	ATP-dependent metalloprotease [Pseudomonas sp. Lz4W]	14.545	31.81	1	18	18	27	128293595	635	69.0272	5.63037
1297897424	co-chaperone GroES [Pseudomonas sp. Lz4W]	14.4692	50.52	1	5	5	14	7.87806e+08	97	10.2055	5.50342
1297900689	UDP-glucose 4-epimerase [Pseudomonas sp. Lz4W]	14.4384	40.41	1	14	14	35	9.87467e+07	344	38.5726	6.7417
1297897663	multifunctional fatty acid oxidation complex subunit alpha [Pseudomonas sp. Lz4W]	14.2874	29.65	1	16	16	28	9.58286e+07	715	77.1004	6.354
1297899723	lysine--tRNA ligase [Pseudomonas sp. Lz4W]	14.2255	45.6	1	21	21	39	8.53838e+07	500	57.0499	5.23682
1297900693	hypothetical protein B195_008450 [Pseudomonas sp. Lz4W]	14.1201	41.42	1	6	6	20	243372695	169	18.6569	7.48877
1297900079	chemotaxis protein [Pseudomonas sp. Lz4W]	14.0569	22.81	1	13	14	20	1.07642e+08	640	69.7238	5.07178
1297897240	preprotein translocase subunit YajC [Pseudomonas sp. Lz4W]	14.0563	26.79	1	3	3	13	1.32496e+09	112	11.8234	9.36377
1297899829	ribosomal subunit interface protein [Pseudomonas sp. Lz4W]	14.0107	35.21	1	4	4	11	1.49784e+08	142	16.0642	5.60498
1297899794	ATP-dependent RNA helicase RhlB [Pseudomonas sp. Lz4W]	13.9952	12.9	1	6	6	11	4.24748e+07	496	54.6106	6.56592
1297899591	keto-deoxy-phosphogluconate aldolase [Pseudomonas sp. Lz4W]	13.9377	47.06	1	8	8	16	1.79936e+08	221	23.3412	5.23682
1297896726	phosphoglycerate kinase [Pseudomonas sp. Lz4W]	13.8644	25.32	1	8	8	11	1.02134e+08	387	40.2623	5.16064
1297900156	acetyl-CoA carboxylase, biotin carboxyl carrier protein [Pseudomonas sp. Lz4W]	13.7607	27.63	1	3	3	17	3.89281e+08	152	16.3335	5.12256
1297899315	beta-ketoacyl-[acyl-carrier-protein] synthase I [Pseudomonas sp. Lz4W]	13.7606	20.69	1	6	6	17	1.60102e+08	406	42.9784	5.59229
1297897362	hypothetical protein B195_005075 [Pseudomonas sp. Lz4W]	13.646	37.01	1	4	4	12	3.26915e+08	154	15.7163	9.81787
1297899610	heme oxygenase [Pseudomonas sp. Lz4W]	13.6376	64.36	1	11	11	20	1.40346e+08	202	21.7673	5.2876
1297897148	cytochrome D ubiquinol oxidase subunit III [Pseudomonas sp. Lz4W]	13.5019	77.08	1	9	9	24	5.21864e+08	144	16.1234	6.88818
1297899714	adenylate kinase [Pseudomonas sp. Lz4W]	13.4506	51.16	1	9	9	23	3.20917e+08	215	23.4483	6.07471
1297898928	hypothetical protein B195_013415 [Pseudomonas sp. Lz4W]	13.3599	6.19	1	16	20	25	1.15414e+08	4104	449.545	5.80811
1297898786	sugar transporter [Pseudomonas sp. Lz4W]	13.2812	15.19	1	4	4	9	8.73052e+07	362	38.3232	8.11865
1297897485	phosphoribosylformylglycinamidine cyclo-ligase [Pseudomonas sp. Lz4W]	13.2644	28.69	1	6	6	16	8.43465e+07	352	37.007	4.98291
1297896401	DNA polymerase III subunit beta [Pseudomonas sp. Lz4W]	13.1348	21.53	1	8	8	13	4.51545e+07	367	40.4312	5.24951
1297896845	indole-3-glycerol-phosphate synthase [Pseudomonas sp. Lz4W]	13.1073	37.05	1	10	10	15	8.97718e+07	278	30.5211	5.08447
1297899864	UDP-N-acetylglucosamine 1-carboxyvinyltransferase [Pseudomonas sp. Lz4W]	13.0904	42.52	1	15	15	42	9.87075e+07	421	44.9445	5.61768
1297899868	outer membrane lipid asymmetry maintenance protein MlaD [Pseudomonas sp. Lz4W]	13.0821	52.26	1	6	6	11	1.38782e+08	155	16.3938	5.26221
1297897319	ABC transporter [Pseudomonas sp. Lz4W]	12.9345	30.07	1	8	8	23	2.34945e+08	306	33.177	7.88428
1297899592	6-phosphogluconolactonase [Pseudomonas sp. Lz4W]	12.9245	44.3	1	8	8	16	1.8643e+08	237	25.1643	6.55127
1297900237	RNA chaperone Hfq [Pseudomonas sp. Lz4W]	12.8304	40.7	1	3	3	15	2.55668e+08	86	9.41803	8.48486
1297897340	cold-shock protein [Pseudomonas sp. Lz4W]	12.7896	76.81	1	4	5	19	6.43711e+08	69	7.72185	7.25439
1297896936	inorganic pyrophosphatase [Pseudomonas sp. Lz4W]	12.782	31.43	1	5	5	14	1.606e+08	175	19.4028	5.0083
1297897339	ATP-binding protein [Pseudomonas sp. Lz4W]	12.7476	17.31	1	6	6	12	8.10902e+07	364	38.4596	5.2876
1297896859	tyrosine--tRNA ligase [Pseudomonas sp. Lz4W]	12.7271	26.18	1	11	11	16	4.1755e+07	401	44.3309	5.66846
1297898548	efflux transporter periplasmic adaptor subunit [Pseudomonas sp. Lz4W]	12.7092	25.78	1	9	9	12	4.68661e+07	384	41.381	8.36768
1297899475	fumarate hydratase [Pseudomonas sp. Lz4W]	12.6759	20.32	1	9	9	12	8.29542e+07	507	54.7329	5.64307
1297899314	3-hydroxyacyl-[acyl-carrier-protein] dehydratase FabA [Pseudomonas sp. Lz4W]	12.4935	30.99	1	6	6	14	3.22529e+08	171	18.7436	6.55127
1297899691	type I methionyl aminopeptidase [Pseudomonas sp. Lz4W]	12.4271	35	1	8	8	15	1.34573e+08	260	28.7337	6.7417
1297897800	citrate (Si)-synthase [Pseudomonas sp. Lz4W]	12.3763	36.83	1	15	15	25	8.28112e+07	429	47.7312	6.84424
1297900578	oxaloacetate decarboxylase subunit alpha [Pseudomonas sp. Lz4W]	12.3288	17.44	1	10	10	18	6.83937e+07	602	65.4209	5.77002
1297899781	dipicolinate synthase [Pseudomonas sp. Lz4W]	12.2973	38.71	1	3	3	9	1.70525e+08	93	9.67938	9.12939
1297897166	16S rRNA (cytosine(1402)-N(4))-methyltransferase [Pseudomonas sp. Lz4W]	12.2834	26.35	1	7	7	11	3.74551e+07	315	34.4058	5.90967
1297896923	3,4-dihydroxy-2-butanone-4-phosphate synthase [Pseudomonas sp. Lz4W]	12.1897	17.63	1	6	6	8	3.8709e+07	363	39.4428	5.38916
1297899466	transporter [Pseudomonas sp. Lz4W]	12.1009	27.74	1	6	6	13	181388738	274	29.1185	6.58057
1297899605	type I glyceraldehyde-3-phosphate dehydrogenase [Pseudomonas sp. Lz4W]	12.0832	21.32	1	6	6	12	9.52975e+07	333	36.3136	6.65381
1297897389	multidrug efflux RND transporter permease [Pseudomonas sp. Lz4W]	12.0531	7.33	1	8	8	11	1.01203e+08	1051	113.003	5.74463
1297897290	glucose dehydrogenase [Pseudomonas sp. Lz4W]	11.9868	18.01	1	11	11	16	7.03458e+07	805	86.4505	5.68115
1297896597	spermidine/putrescine ABC transporter substrate-binding protein PotF [Pseudomonas sp. Lz4W]	11.9388	43.78	1	12	12	21	1.57922e+08	370	40.3278	7.85498
1297899549	succinylglutamate-semialdehyde dehydrogenase [Pseudomonas sp. Lz4W]	11.8115	22.34	1	9	9	19	1.00336e+08	488	51.224	5.10986
1297896465	hypothetical protein B195_000340 [Pseudomonas sp. Lz4W]	11.7835	25.74	1	6	6	10	7.11003e+07	237	25.5009	8.86572
1297896907	single-stranded DNA-binding protein [Pseudomonas sp. Lz4W]	11.6771	19.1	1	3	3	11	2.04314e+08	178	19.9408	6.16357
1297896419	quinone oxidoreductase [Pseudomonas sp. Lz4W]	11.6447	55.08	1	13	13	18	1.08854e+08	325	34.5549	7.10791
1297900652	glutamate 5-kinase [Pseudomonas sp. Lz4W]	11.5749	19.89	1	6	6	11	3.06736e+07	372	39.4437	7.26904
1297900767	ATPase [Pseudomonas sp. Lz4W]	11.4734	12.26	1	15	15	23	2.84264e+07	1223	138.709	5.59229
1297900149	arginine decarboxylase [Pseudomonas sp. Lz4W]	11.4724	15.05	1	9	9	11	3.79497e+07	638	71.3543	5.5415
1297897160	phospholipid-binding protein [Pseudomonas sp. Lz4W]	11.4388	29.02	1	5	5	11	5.51545e+07	193	20.7631	9.02686
1297897063	50S ribosomal protein L21 [Pseudomonas sp. Lz4W]	11.4197	26.92	1	3	3	19	9.44765e+08	104	11.6503	9.92041
1297900344	bifunctional demethylmenaquinone methyltransferase/2-methoxy-6-polyprenyl-1,4-benzoquinol methylase [Pseudomonas sp. Lz4W]	11.327	41.8	1	8	8	14	5.69032e+07	256	28.4146	9.02686
1297896511	LysR family transcriptional regulator [Pseudomonas sp. Lz4W]	11.3108	27.45	1	7	7	11	3.50289e+07	306	33.5739	6.94678
1297897898	glucose-1-phosphate thymidylyltransferase [Pseudomonas sp. Lz4W]	11.3024	36.36	1	9	9	18	8.9169e+07	297	33.039	5.88428
1297897269	IMP dehydrogenase [Pseudomonas sp. Lz4W]	11.2486	18.61	1	8	8	15	9.01933e+07	489	51.9861	6.62451
1297896969	leucine--tRNA ligase [Pseudomonas sp. Lz4W]	11.2391	24.88	1	20	20	26	5.27245e+07	868	96.6773	5.64307
1297897768	transcriptional regulator CysB [Pseudomonas sp. Lz4W]	11.2015	22.84	1	7	7	10	3.39294e+07	324	36.0458	6.91748
1297896911	outer membrane protein OmpW [Pseudomonas sp. Lz4W]	11.1751	12.93	1	3	3	7	8.84642e+07	232	24.4774	6.41748
1297897666	DNA topoisomerase I [Pseudomonas sp. Lz4W]	11.1431	25.03	1	18	18	25	4.65774e+07	875	97.3714	7.92822
1297898533	bifunctional UDP-glucuronic acid oxidase/UDP-4-amino-4-deoxy-L-arabinose formyltransferase [Pseudomonas sp. Lz4W]	11.0889	23.68	1	14	14	20	4.29879e+07	663	74.3034	6.771
1297898793	CDP-glycerol--glycerophosphate glycerophosphotransferase [Pseudomonas sp. Lz4W]	10.8033	16.71	1	6	6	11	6.09504e+07	377	42.8526	6.80029
1297899867	toluene tolerance protein [Pseudomonas sp. Lz4W]	10.7896	39.73	1	8	8	10	1.07212e+08	219	23.8624	9.31982
1297897262	outer membrane protein assembly factor BamB [Pseudomonas sp. Lz4W]	10.7753	11.23	1	3	3	8	5.77985e+07	383	41.1541	5.13525
1297898938	siderophore biosynthesis protein [Pseudomonas sp. Lz4W]	10.7094	22.42	1	7	7	12	7.1314e+07	339	38.7807	6.75635
1297900620	F0F1 ATP synthase subunit delta [Pseudomonas sp. Lz4W]	10.6966	18.54	1	3	3	9	1.61403e+08	178	19.3141	5.24951
1297897123	hypothetical protein B195_003805 [Pseudomonas sp. Lz4W]	10.6114	22.69	1	5	5	9	6.80475e+07	238	25.685	6.22705
1297896607	porin [Pseudomonas sp. Lz4W]	10.4899	22.96	1	9	9	13	1.0557e+08	453	49.1712	6.20166
1297897178	cell division protein FtsA [Pseudomonas sp. Lz4W]	10.4816	27.45	1	10	10	12	8.14375e+07	419	44.9604	5.35107
1297897883	cytidylate kinase [Pseudomonas sp. Lz4W]	10.4592	37.44	1	7	7	11	6.39874e+07	227	24.2329	5.69385
1297900385	fructose-bisphosphatase [Pseudomonas sp. Lz4W]	10.2096	28.57	1	9	9	21	1.01847e+08	336	37.1457	5.42725
1297897390	efflux transporter periplasmic adaptor subunit [Pseudomonas sp. Lz4W]	10.1958	35.25	1	10	10	15	1.50971e+08	383	40.9417	5.88428
1297897163	hypothetical protein B195_004020 [Pseudomonas sp. Lz4W]	10.1841	10.63	1	5	5	8	3.01085e+07	583	62.7944	6.40479
1297896409	glycine--tRNA ligase subunit alpha [Pseudomonas sp. Lz4W]	10.1723	25.24	1	7	7	13	1.21801e+08	317	36.2922	5.04639
1297900232	adenylosuccinate synthase [Pseudomonas sp. Lz4W]	10.159	30.16	1	10	10	17	1.02663e+08	431	46.5693	5.96045
1297900686	NADH-quinone oxidoreductase subunit C/D [Pseudomonas sp. Lz4W]	10.1532	18.69	1	11	11	14	4.49286e+07	594	67.7551	6.32861
1297897538	bifunctional ornithine acetyltransferase/N-acetylglutamate synthase [Pseudomonas sp. Lz4W]	10.0327	22.47	1	7	7	10	9.54528e+07	405	42.3726	5.07178
1297897688	4-hydroxy-tetrahydrodipicolinate synthase [Pseudomonas sp. Lz4W]	9.96785	35.96	1	9	9	17	1.90299e+08	292	31.0382	6.01123
1297896690	glutathione synthase [Pseudomonas sp. Lz4W]	9.95667	19.2	1	5	5	7	6.98862e+07	323	35.4043	5.63037
1297900382	adenylate cyclase [Pseudomonas sp. Lz4W]	9.92888	16.88	1	7	7	10	4.66529e+07	462	52.9068	5.8208
1297897062	octaprenyl-diphosphate synthase [Pseudomonas sp. Lz4W]	9.90147	29.19	1	7	7	13	4.38479e+07	322	35.007	5.14795
1297899739	threonine synthase [Pseudomonas sp. Lz4W]	9.83301	17.7	1	7	7	9	3.58496e+07	469	51.7893	5.97314
1297900235	HflK protein [Pseudomonas sp. Lz4W]	9.83112	27.37	1	9	9	13	6.81083e+07	391	42.9236	5.94775
1297896645	dihydroxy-acid dehydratase [Pseudomonas sp. Lz4W]	9.77429	20.16	1	12	12	14	4.99562e+07	615	65.7311	5.96045
1297899142	GTP cyclohydrolase I FolE [Pseudomonas sp. Lz4W]	9.65375	27.07	1	6	6	7	4.23514e+07	181	20.0892	6.53662
1297898300	aminopeptidase N [Pseudomonas sp. Lz4W]	9.63702	18.87	1	15	15	16	3.57104e+07	885	99.3216	5.32568
1297897065	GTPase ObgE [Pseudomonas sp. Lz4W]	9.56223	24.26	1	8	8	12	7.68413e+07	408	44.6237	5.16064
1297900452	hypothetical protein B195_021485 [Pseudomonas sp. Lz4W]	9.49686	21.78	1	8	8	12	2.71133e+08	427	46.4541	6.30322
1297897888	aminotransferase [Pseudomonas sp. Lz4W]	9.46953	19.24	1	6	6	8	3.7615e+07	369	41.0591	5.80811
1297897786	M18 family aminopeptidase [Pseudomonas sp. Lz4W]	9.46799	16.08	1	7	7	12	2.71144e+07	429	46.9687	5.74463
1297897129	malate:quinone oxidoreductase [Pseudomonas sp. Lz4W]	9.4626	16.2	1	7	7	15	4.9691e+07	500	54.38	8.30908
1297899688	UMP kinase [Pseudomonas sp. Lz4W]	9.40955	28.34	1	6	6	15	1.63521e+08	247	26.5595	6.43018
1297897169	UDP-N-acetylmuramoyl-L-alanyl-D-glutamate--2,6-diaminopimelate ligase [Pseudomonas sp. Lz4W]	9.3733	12.94	1	5	5	5	1.29923e+07	487	51.7878	5.92236
1297898684	alcohol dehydrogenase [Pseudomonas sp. Lz4W]	9.3674	26.49	1	7	7	9	2.3022e+07	336	35.4492	5.98584
1297900006	carbamoyl phosphate synthase small subunit [Pseudomonas sp. Lz4W]	9.33178	12.96	1	5	5	7	3.33788e+07	378	40.5935	5.51611
1297899546	succinylglutamate desuccinylase [Pseudomonas sp. Lz4W]	9.29871	32.44	1	10	10	13	6.21069e+07	336	37.3586	5.99854
1297897263	ribosome biogenesis GTPase Der [Pseudomonas sp. Lz4W]	9.26459	31.08	1	13	13	22	74719177	489	54.7098	8.98291
1297897081	outer membrane protein assembly factor BamD [Pseudomonas sp. Lz4W]	9.17831	42.73	1	10	10	15	6.1554e+07	337	37.923	5.36377
1297899146	GntR family transcriptional regulator [Pseudomonas sp. Lz4W]	9.12907	17.27	1	6	6	9	5.62464e+07	388	43.1243	5.85889
1297900007	4-hydroxy-tetrahydrodipicolinate reductase [Pseudomonas sp. Lz4W]	9.11508	19.4	1	5	5	5	3.93797e+07	268	28.4337	5.85889
1297896479	D-amino acid dehydrogenase small subunit [Pseudomonas sp. Lz4W]	9.05332	22.17	1	9	9	12	4.99088e+07	433	47.0521	7.82568
1297900398	phosphoglycerate mutase (2,3-diphosphoglycerate-independent) [Pseudomonas sp. Lz4W]	9.01296	27.59	1	12	12	13	5.43324e+07	511	55.1638	5.31299
1297899547	topoisomerase II [Pseudomonas sp. Lz4W]	8.96068	35.79	1	3	3	9	1.477e+08	95	10.4961	4.24658
1297900010	nucleotide exchange factor GrpE [Pseudomonas sp. Lz4W]	8.95088	35.64	1	5	5	8	5.39736e+07	188	20.8844	4.77979
1297899717	hypothetical protein B195_017595 [Pseudomonas sp. Lz4W]	8.90522	34.75	1	8	8	13	2.41528e+07	259	28.2775	9.18799
1297899993	ribosome-binding factor A [Pseudomonas sp. Lz4W]	8.83548	36.84	1	5	5	8	7.99547e+07	133	14.9527	6.69775
1297899753	phosphoribosylglycinamide formyltransferase 2 [Pseudomonas sp. Lz4W]	8.79457	29.26	1	9	9	10	3.94774e+07	393	42.39	5.87158
1297900675	formyltetrahydrofolate deformylase [Pseudomonas sp. Lz4W]	8.75991	22.34	1	6	6	9	8.4194e+07	282	32.0971	6.56592
1297898512	cobalamin biosynthesis protein CobW [Pseudomonas sp. Lz4W]	8.74504	15.45	1	5	5	12	6.06659e+07	356	38.7868	5.021
1297897360	hypothetical protein B195_005065 [Pseudomonas sp. Lz4W]	8.73065	25.27	1	8	8	13	9.85741e+07	376	39.1326	9.93506
1297900163	phosphoribosylamine--glycine ligase [Pseudomonas sp. Lz4W]	8.67474	22.92	1	9	9	12	4.48722e+07	432	45.4122	4.98291
1297897152	aldo/keto reductase [Pseudomonas sp. Lz4W]	8.66212	18.5	1	5	5	7	4.05339e+07	346	38.6224	5.69385
1297896624	ribose 5-phosphate isomerase A [Pseudomonas sp. Lz4W]	8.60738	33.63	1	5	5	7	8.59946e+07	223	23.3643	5.03369
1297896864	transcription termination/antitermination protein NusG [Pseudomonas sp. Lz4W]	8.58345	39.55	1	6	6	18	1.87533e+08	177	20.0243	6.3667
1297899930	redox-regulated ATPase YchF [Pseudomonas sp. Lz4W]	8.569	27.32	1	8	8	16	3.28208e+07	366	39.8986	4.91943
1297900586	acyl-CoA thioesterase [Pseudomonas sp. Lz4W]	8.56099	21.74	1	3	3	6	8.81906e+07	161	18.2503	8.01611
1297896503	DNA-directed RNA polymerase subunit omega [Pseudomonas sp. Lz4W]	8.52348	44.83	1	3	3	8	8.21569e+07	87	9.7788	4.37354
1297897919	YbaB/EbfC family nucleoid-associated protein [Pseudomonas sp. Lz4W]	8.48743	37.5	1	3	3	7	3.40207e+07	112	12.0329	5.07178
1297900723	3-deoxy-D-manno-octulosonate 8-phosphate phosphatase [Pseudomonas sp. Lz4W]	8.44932	37.23	1	4	4	8	6.17947e+07	137	13.9841	6.04932
1297899782	nucleoid-associated protein YejK [Pseudomonas sp. Lz4W]	8.42768	13.17	1	5	5	8	1.97868e+07	334	37.4039	5.87158
1297899085	L-asparaginase [Pseudomonas sp. Lz4W]	8.42592	21.51	1	7	7	15	1.33517e+08	358	38.3649	7.06396
1297897852	cell division protein FtsK [Pseudomonas sp. Lz4W]	8.39486	9.43	1	7	7	7	2.2612e+07	774	84.2934	6.43018
1297899741	protein-disulfide isomerase [Pseudomonas sp. Lz4W]	8.36479	16.05	1	3	3	4	4.44873e+07	243	25.8835	8.38232
1297899897	aspartyl/glutamyl-tRNA amidotransferase subunit A [Pseudomonas sp. Lz4W]	8.34525	19.88	1	8	8	8	6.06929e+07	483	51.6614	6.46826
1297896497	orotate phosphoribosyltransferase [Pseudomonas sp. Lz4W]	8.33751	23.47	1	5	5	6	6.81047e+07	213	23.126	5.60498
1297899554	histidine/lysine/arginine/ornithine ABC transporter ATP-binding protein [Pseudomonas sp. Lz4W]	8.31604	24.41	1	6	6	10	3.89952e+07	254	28.1255	7.10791
1297896446	iron donor protein CyaY [Pseudomonas sp. Lz4W]	8.30792	20.91	1	2	2	5	5.57084e+07	110	12.5381	4.55127
1297896501	YicC family protein [Pseudomonas sp. Lz4W]	8.30697	21.6	1	6	6	6	3.70666e+07	287	32.041	5.8335
1297898422	sulfite reductase [Pseudomonas sp. Lz4W]	8.25403	13.77	1	8	8	12	3.33727e+07	552	62.4676	5.78271
1297900400	peptidase S41 [Pseudomonas sp. Lz4W]	8.23955	19.22	1	9	9	10	2.13298e+07	437	46.3804	6.72705
1297900107	short-chain dehydrogenase [Pseudomonas sp. Lz4W]	8.2391	12.28	1	3	3	7	6.54736e+07	228	24.4296	6.80029
1297900003	RNA-binding protein [Pseudomonas sp. Lz4W]	8.23582	17.65	1	2	2	6	1.33721e+08	102	11.5024	9.45166
1297900526	succinate-semialdehyde dehydrogenase I [Pseudomonas sp. Lz4W]	8.09939	26.46	1	11	11	18	1.12683e+08	480	51.4399	5.93506
1297897241	protein-export membrane protein SecD [Pseudomonas sp. Lz4W]	8.08859	17.36	1	10	10	11	4.42773e+07	622	67.2008	9.12939
1297897406	ferredoxin--NADP(+) reductase [Pseudomonas sp. Lz4W]	8.07333	35.14	1	8	8	12	9.99046e+07	259	29.6749	5.64307
1297899128	hypothetical protein B195_014475 [Pseudomonas sp. Lz4W]	8.05063	15.9	1	10	10	15	7.88407e+07	692	77.0014	6.62451
1297900325	cell division protein [Pseudomonas sp. Lz4W]	8.03236	9.52	1	4	4	6	5.85368e+07	525	54.0824	7.76709
1297898929	hypothetical protein B195_013420 [Pseudomonas sp. Lz4W]	8.00187	7.46	1	7	11	14	4.85752e+07	1690	184.533	5.78271
1297899250	nitroreductase [Pseudomonas sp. Lz4W]	7.95633	21.51	1	4	4	8	1.95101e+07	186	19.8965	5.84619
1297898839	amino acid ABC transporter [Pseudomonas sp. Lz4W]	7.92227	41.77	1	8	8	12	1.5461e+08	249	27.6358	5.22412
1297896567	FAD-linked oxidase [Pseudomonas sp. Lz4W]	7.91697	10.56	1	5	5	6	3.00567e+07	464	51.0919	5.22412
1297896994	ATP-dependent helicase HrpB [Pseudomonas sp. Lz4W]	7.90543	14.05	1	12	12	15	3.54571e+07	840	93.3495	7.25439
1297896458	virulence factor SrfB [Pseudomonas sp. Lz4W]	7.88659	14.2	1	11	11	12	3.78154e+07	1021	114.288	6.30322
1297896447	diaminopimelate decarboxylase [Pseudomonas sp. Lz4W]	7.87891	17.35	1	7	7	7	4.15193e+07	415	45.1391	5.0083
1297897399	recombinase RecA [Pseudomonas sp. Lz4W]	7.85748	18.21	1	6	6	10	5.24876e+07	368	39.2583	5.5415
1297900634	oligopeptidase A [Pseudomonas sp. Lz4W]	7.84644	25.62	1	15	15	18	2.86662e+07	683	75.791	5.31299
1297899672	CTP synthase [Pseudomonas sp. Lz4W]	7.84477	29.1	1	12	12	21	6.16769e+07	543	59.8455	5.77002
1297896827	molecular chaperone SurA [Pseudomonas sp. Lz4W]	7.81411	28.38	1	11	11	12	4.66153e+07	444	49.4144	5.49072
1297897916	cell division protein ZipA [Pseudomonas sp. Lz4W]	7.80535	30.48	1	7	7	10	5.5358e+07	292	32.1686	5.93506
1297899319	chemotaxis protein [Pseudomonas sp. Lz4W]	7.78786	6.15	1	3	4	6	8.12409e+07	715	76.9964	4.95752
1297896825	16S rRNA (adenine(1518)-N(6)/adenine(1519)-N(6))-dimethyltransferase [Pseudomonas sp. Lz4W]	7.74991	34.19	1	7	7	11	5.40172e+07	272	30.096	9.20264
1297896983	AMP nucleosidase [Pseudomonas sp. Lz4W]	7.71208	12.73	1	6	6	10	3.18063e+07	487	54.5082	6.771
1297896927	GTP cyclohydrolase II [Pseudomonas sp. Lz4W]	7.70863	30.73	1	5	5	8	1.83932e+07	205	22.2592	7.23975
1297896679	pyrroline-5-carboxylate reductase [Pseudomonas sp. Lz4W]	7.70199	19.85	1	4	4	7	9.36807e+07	272	28.0895	5.2749
1297899548	N-succinylarginine dihydrolase [Pseudomonas sp. Lz4W]	7.67178	21.65	1	7	7	11	3.86009e+07	448	48.6154	6.41748
1297899863	ATP phosphoribosyltransferase [Pseudomonas sp. Lz4W]	7.64549	37.91	1	6	6	13	7.37218e+07	211	22.8664	8.89502
1297900423	amino acid ABC transporter [Pseudomonas sp. Lz4W]	7.63743	25.6	1	6	6	9	9.71983e+07	250	27.7541	5.32568
1297900102	methylmalonate-semialdehyde dehydrogenase (acylating) [Pseudomonas sp. Lz4W]	7.62838	23.74	1	10	10	13	4.61749e+07	497	53.5632	5.98584
1297897836	NADH dehydrogenase [Pseudomonas sp. Lz4W]	7.61343	30.36	1	6	6	11	5.46238e+07	224	25.5377	5.30029
1297897776	NAD(P)H-quinone oxidoreductase [Pseudomonas sp. Lz4W]	7.60404	23.13	1	6	6	9	7.43695e+07	320	33.5014	5.12256
1297900544	acyl-CoA dehydrogenase [Pseudomonas sp. Lz4W]	7.59641	9.92	1	4	4	10	8.95453e+07	393	43.1807	6.07471
1297896487	aldehyde dehydrogenase PuuC [Pseudomonas sp. Lz4W]	7.59394	14.08	1	6	6	14	1.18988e+08	497	52.8643	5.66846
1297899071	translation initiation factor IF-3 [Pseudomonas sp. Lz4W]	7.56014	59.32	1	9	9	25	2.80527e+08	177	20.0088	9.40771
1297896778	ATP-dependent zinc protease [Pseudomonas sp. Lz4W]	7.55782	25.3	1	4	4	6	3.60521e+07	166	18.3045	7.92822
1297898983	hypothetical protein B195_013705 [Pseudomonas sp. Lz4W]	7.53893	29.61	1	4	4	9	1.19616e+08	179	18.789	5.021
1297899780	23S rRNA (adenine(1618)-N(6))-methyltransferase [Pseudomonas sp. Lz4W]	7.53877	30.77	1	9	9	15	5.78447e+07	338	38.0487	9.45166
1297898838	RpiR family transcriptional regulator [Pseudomonas sp. Lz4W]	7.53519	9.28	1	3	3	7	3.63546e+07	291	32.1714	6.53662
1297900718	bifunctional glyoxylate/hydroxypyruvate reductase B [Pseudomonas sp. Lz4W]	7.50709	25.93	1	8	8	10	4.00712e+07	324	35.0775	5.30029
1297899551	arginine/ornithine succinyltransferase subunit alpha [Pseudomonas sp. Lz4W]	7.48729	14.45	1	4	4	9	5.63476e+07	339	37.1027	5.04639
1297897848	ATP-dependent Clp protease ATP-binding subunit ClpA [Pseudomonas sp. Lz4W]	7.47384	24.21	1	15	15	21	6.66173e+07	756	83.2894	6.01123
1297899731	chemotaxis protein [Pseudomonas sp. Lz4W]	7.4632	9.44	1	5	5	5	3.53065e+07	540	58.8662	5.2749
1297900403	imidazole glycerol phosphate synthase subunit HisF [Pseudomonas sp. Lz4W]	7.46016	18.36	1	6	6	9	3.50736e+07	256	27.2279	5.23682
1297897775	peptidase S41 [Pseudomonas sp. Lz4W]	7.43339	29.26	1	20	20	29	5.56076e+07	704	78.9986	6.68311
1297897408	hypothetical protein B195_005320 [Pseudomonas sp. Lz4W]	7.43182	46.41	1	8	8	14	5.59148e+07	153	17.5334	8.39697
1297897256	23S rRNA (adenine(2503)-C(2))-methyltransferase [Pseudomonas sp. Lz4W]	7.43142	28.01	1	9	9	12	2.64735e+07	382	42.1022	7.23975
1297900751	dihydroorotate dehydrogenase (quinone) [Pseudomonas sp. Lz4W]	7.37497	29.03	1	8	8	12	4.09364e+07	341	36.2502	7.98682
1297898666	cellulose synthase regulator BcsB [Pseudomonas sp. Lz4W]	7.33946	19.02	1	13	13	16	5.70382e+07	773	85.5642	5.96045
1297897801	succinate dehydrogenase, cytochrome b556 subunit [Pseudomonas sp. Lz4W]	7.27575	38.28	1	4	4	18	4.30211e+08	128	13.8257	9.71533
1297896569	ATPase [Pseudomonas sp. Lz4W]	7.2701	53.79	1	6	6	12	1.11934e+08	145	15.0239	7.72314
1297896722	methionine adenosyltransferase [Pseudomonas sp. Lz4W]	7.23559	10.1	1	4	4	9	6.6688e+07	396	42.8096	5.32568
1297900337	arginine--tRNA ligase [Pseudomonas sp. Lz4W]	7.22108	19.9	1	11	11	14	5.19104e+07	578	63.8527	5.71924
1297898658	antibiotic biosynthesis monooxygenase [Pseudomonas sp. Lz4W]	7.20467	53.06	1	5	5	6	2.97271e+07	98	10.7316	7.10791
1297899682	outer membrane protein assembly factor BamA [Pseudomonas sp. Lz4W]	7.19478	17.01	1	14	14	23	9.81597e+07	782	86.1045	5.05908
1297896459	hypothetical protein B195_000310 [Pseudomonas sp. Lz4W]	7.15399	11.74	1	11	11	11	7.15411e+07	903	100.844	5.35107
1297899861	histidinol-phosphate transaminase [Pseudomonas sp. Lz4W]	7.1518	17.71	1	5	5	7	2.47389e+07	350	38.5069	5.21143
1297899904	uracil phosphoribosyltransferase [Pseudomonas sp. Lz4W]	7.0959	37.26	1	6	6	22	1.58791e+08	212	22.9904	6.69775
1297900262	channel protein TolC [Pseudomonas sp. Lz4W]	7.06544	17.99	1	7	7	9	3.38961e+07	478	52.6178	5.87158
1297899256	MarR family transcriptional regulator [Pseudomonas sp. Lz4W]	7.02874	22.22	1	3	3	5	1.50116e+07	144	16.3787	8.27979
1297897147	cell envelope biogenesis protein OmpA [Pseudomonas sp. Lz4W]	6.90223	21.01	1	3	3	4	1.42406e+08	238	24.6533	9.33447
1297900782	glucan biosynthesis protein G [Pseudomonas sp. Lz4W]	6.84059	10.99	1	5	5	5	2.60616e+07	573	64.2646	6.88818
1297900792	tRNA uridine-5-carboxymethylaminomethyl(34) synthesis enzyme MnmG [Pseudomonas sp. Lz4W]	6.79181	6.98	1	4	4	7	1.3355e+07	630	68.9376	6.85889
1297899452	cold-shock protein [Pseudomonas sp. Lz4W]	6.75263	19.5	1	4	4	6	4.4311e+07	200	21.973	9.08545
1297897641	AAA family ATPase [Pseudomonas sp. Lz4W]	6.73929	25.59	1	7	7	11	6.3469e+07	297	33.9474	5.47803
1297896601	gamma-glutamylputrescine synthetase [Pseudomonas sp. Lz4W]	6.65566	16.59	2	7	7	14	9.17092e+07	458	51.1266	4.98291
1297899770	GTPase Era [Pseudomonas sp. Lz4W]	6.65501	27.33	1	8	8	21	6.64676e+07	300	33.9627	7.34229
1297900251	histidine kinase [Pseudomonas sp. Lz4W]	6.63486	16.02	1	8	8	8	2.73908e+07	512	56.3602	4.99561
1297897882	bifunctional prephenate dehydrogenase/3-phosphoshikimate 1-carboxyvinyltransferase [Pseudomonas sp. Lz4W]	6.59651	10.09	1	6	6	10	5.80658e+07	743	78.3227	5.90967
1297896685	aspartate carbamoyltransferase [Pseudomonas sp. Lz4W]	6.55589	35.63	1	10	10	14	4.81262e+07	334	36.4739	7.59131
1297897332	dihydroorotase [Pseudomonas sp. Lz4W]	6.54906	16.67	1	5	5	6	2.35661e+07	348	38.5688	6.68311
1297899239	23S rRNA pseudouridylate synthase B [Pseudomonas sp. Lz4W]	6.54727	28.39	1	10	10	15	4.3387e+07	398	44.4192	10.1255
1297898796	arabinose-5-phosphate isomerase [Pseudomonas sp. Lz4W]	6.52706	18.71	1	4	4	13	2.74295e+07	310	33.2792	6.27783
1297897158	stringent starvation protein A [Pseudomonas sp. Lz4W]	6.52619	31.71	1	5	5	6	4.8386e+07	205	23.3924	7.37158
1297898842	amino acid dehydrogenase [Pseudomonas sp. Lz4W]	6.46457	17.92	1	7	7	11	3.23846e+07	413	45.4412	7.6792
1297897880	chorismate mutase [Pseudomonas sp. Lz4W]	6.44286	14.01	1	4	4	4	2.21959e+07	364	40.3367	6.48096
1297900395	protein-export chaperone SecB [Pseudomonas sp. Lz4W]	6.39189	10.56	1	2	2	8	2.0522e+08	161	17.906	4.61475
1297896884	50S ribosomal protein L29 [Pseudomonas sp. Lz4W]	6.34223	46.03	1	2	2	9	1.53927e+08	63	7.18196	10.6675
1297898931	non-ribosomal peptide synthetase [Pseudomonas sp. Lz4W]	6.31417	10.69	1	11	11	16	4.093e+07	1048	112.539	5.51611
1297899886	metalloprotease PmbA [Pseudomonas sp. Lz4W]	6.31008	10.04	1	4	4	5	1.80701e+07	448	47.9888	5.19873
1297896525	carbonate dehydratase [Pseudomonas sp. Lz4W]	6.28544	27.43	1	5	5	5	3.35983e+07	237	25.8229	6.62451
1297897610	enoyl-CoA hydratase [Pseudomonas sp. Lz4W]	6.2608	21.83	1	5	5	7	5.62608e+07	229	24.9412	7.02002
1297899615	ornithine carbamoyltransferase [Pseudomonas sp. Lz4W]	6.2132	16.96	1	6	6	10	2.59884e+07	336	37.6971	6.72705
1297899457	YajQ family cyclic di-GMP-binding protein [Pseudomonas sp. Lz4W]	6.20799	35.4	1	6	6	12	5.32711e+07	161	18.2387	7.32764
1297899603	glucokinase [Pseudomonas sp. Lz4W]	6.18828	14.15	1	4	4	4	3.04506e+07	318	33.5901	5.38916
1297896651	pantetheine-phosphate adenylyltransferase [Pseudomonas sp. Lz4W]	6.18176	38.13	1	5	5	12	4.56479e+07	160	17.9995	8.45557
1297897151	cell division protein ZapE [Pseudomonas sp. Lz4W]	6.17694	26.92	1	9	9	14	3.57243e+07	364	42.1046	6.69775
1297899604	phosphogluconate dehydratase [Pseudomonas sp. Lz4W]	6.1706	15.46	1	8	8	12	4.84316e+07	608	65.1409	6.25244
1297899687	ribosome recycling factor [Pseudomonas sp. Lz4W]	6.14539	22.7	1	5	5	10	6.02754e+07	185	20.3917	6.60986
1297896547	DNA polymerase I [Pseudomonas sp. Lz4W]	6.14209	7.38	1	7	7	8	1.02353e+07	921	100.818	5.40186
1297899874	lipopolysaccharide transport periplasmic protein LptA [Pseudomonas sp. Lz4W]	6.1124	21.55	1	4	4	8	3.12637e+07	181	19.4903	9.08545
1297899620	glycine dehydrogenase (aminomethyl-transferring) [Pseudomonas sp. Lz4W]	6.10277	7.35	1	6	6	6	3.66461e+07	952	102.892	6.29053
1297900293	23S rRNA (adenine(2030)-N(6))-methyltransferase RlmJ [Pseudomonas sp. Lz4W]	6.07576	13.31	1	4	4	7	5.18132e+07	278	31.5604	8.36768
1297899661	alkene reductase [Pseudomonas sp. Lz4W]	6.04297	22.06	1	7	7	10	5.2737e+07	349	37.1539	5.8335
1297900249	phosphatidylserine decarboxylase [Pseudomonas sp. Lz4W]	6.01903	18.06	1	6	6	9	4.32409e+07	288	31.5793	8.26514
1297900504	isoprenoid biosynthesis protein ElbB [Pseudomonas sp. Lz4W]	5.98494	17.19	1	4	4	4	3.9307e+07	221	23.3769	5.78271
1297900069	stress protein [Pseudomonas sp. Lz4W]	5.94703	16.33	1	3	3	3	1.96099e+07	196	21.0166	5.41455
1297897534	chemotaxis protein [Pseudomonas sp. Lz4W]	5.93759	12.56	1	6	7	10	8.67693e+07	629	67.8906	5.021
1297896400	chromosomal replication initiation protein DnaA [Pseudomonas sp. Lz4W]	5.9124	11.16	1	6	6	8	1.64888e+07	502	56.1944	8.71924
1297896669	thiazole synthase [Pseudomonas sp. Lz4W]	5.86692	13.64	1	4	4	8	7.41873e+07	264	28.3578	5.50342
1297899461	hypothetical protein B195_016235 [Pseudomonas sp. Lz4W]	5.86103	30.7	1	2	2	4	3.22543e+08	114	12.7715	4.61475
1297897978	shikimate 5-dehydrogenase [Pseudomonas sp. Lz4W]	5.82303	10.66	1	3	3	4	3.08076e+07	272	29.045	7.81104
1297897322	glycerol kinase [Pseudomonas sp. Lz4W]	5.81253	20.96	1	10	10	15	5.04614e+07	501	55.6797	5.65576
1297897125	two-component system response regulator [Pseudomonas sp. Lz4W]	5.78723	12.37	1	2	2	5	4.14924e+07	186	20.5807	5.43994
1297899903	hypoxanthine-guanine phosphoribosyltransferase [Pseudomonas sp. Lz4W]	5.787	18.38	1	3	3	4	3.9183e+07	185	20.7935	6.52197
1297897095	nicotinate-nucleotide diphosphorylase (carboxylating) [Pseudomonas sp. Lz4W]	5.7774	13.48	1	3	3	6	3.0146e+07	282	30.0567	5.80811
1297900353	chemotaxis protein [Pseudomonas sp. Lz4W]	5.74511	5.49	1	3	4	6	8.40983e+07	638	68.5108	5.09717
1297899331	enoyl-CoA hydratase [Pseudomonas sp. Lz4W]	5.72478	9.63	1	3	3	3	1.82498e+07	270	29.564	6.15088
1297900579	pyruvate carboxylase subunit A [Pseudomonas sp. Lz4W]	5.71559	11.46	1	5	5	7	1.39016e+07	471	52.0098	6.55127
1297897427	DNA-binding response regulator [Pseudomonas sp. Lz4W]	5.6972	11.45	1	3	3	5	1.95694e+07	227	25.4764	5.88428
1297900729	O-succinylhomoserine sulfhydrylase [Pseudomonas sp. Lz4W]	5.68746	21.09	1	7	7	9	3.91666e+07	403	43.157	6.32861
1297899823	bifunctional glyoxylate/hydroxypyruvate reductase B [Pseudomonas sp. Lz4W]	5.68529	15.81	1	5	5	6	3.0745e+07	329	35.8128	7.59131
1297899443	protein TolQ [Pseudomonas sp. Lz4W]	5.6647	16.45	1	4	4	6	2.22548e+08	231	25.3981	6.34131
1297897265	2-isopropylmalate synthase [Pseudomonas sp. Lz4W]	5.66203	16.64	1	9	9	9	4.22808e+07	559	61.6202	5.64307
1297896473	xanthine phosphoribosyltransferase [Pseudomonas sp. Lz4W]	5.64998	26.32	1	5	5	6	7.57916e+07	190	20.5251	7.56201
1297900516	heme biosynthesis operon protein HemX [Pseudomonas sp. Lz4W]	5.63017	23.08	1	7	7	8	2.82305e+07	377	40.8755	5.36377
1297897331	ribonuclease T [Pseudomonas sp. Lz4W]	5.62855	15.63	1	3	3	7	4.99518e+07	224	24.704	5.57959
1297899292	cysteine synthase A [Pseudomonas sp. Lz4W]	5.58324	10.19	1	3	3	4	4.02364e+07	324	34.5628	5.90967
1297896461	serine/threonine protein kinase [Pseudomonas sp. Lz4W]	5.57753	15.89	1	10	10	12	2.20061e+07	661	71.8627	5.46533
1297899356	exodeoxyribonuclease III [Pseudomonas sp. Lz4W]	5.56347	18.15	1	5	5	8	2.82958e+07	270	30.9976	6.23975
1297900715	transcriptional regulator [Pseudomonas sp. Lz4W]	5.544	31.93	1	3	3	6	2.83985e+08	119	13.4552	9.84717
1297897411	ribosomal protein S12 methylthiotransferase [Pseudomonas sp. Lz4W]	5.53481	9.66	1	4	4	7	3.14363e+07	445	49.2271	5.19873
1297900376	two-component system response regulator OmpR [Pseudomonas sp. Lz4W]	5.47852	30.89	1	7	7	13	9.88333e+07	246	27.3563	6.15088
1297898349	saccharopine dehydrogenase [Pseudomonas sp. Lz4W]	5.44009	15.94	1	5	5	6	3.7873e+07	414	45.4761	5.19873
1297897571	[acyl-carrier-protein] S-malonyltransferase [Pseudomonas sp. Lz4W]	5.42863	21.43	1	4	4	8	9.72257e+07	294	30.854	5.04639
1297899187	chemotaxis protein CheW [Pseudomonas sp. Lz4W]	5.40918	24.38	1	4	4	5	3.9611e+07	160	17.7431	4.37354
1297900002	23S rRNA methyltransferase [Pseudomonas sp. Lz4W]	5.40633	30.09	1	7	7	11	2.35341e+07	216	24.1234	6.81494
1297900192	DNA-binding protein [Pseudomonas sp. Lz4W]	5.39793	15.51	1	5	5	9	5.46771e+07	303	33.1548	7.62061
1297899854	peptidylprolyl isomerase [Pseudomonas sp. Lz4W]	5.38906	24.22	1	2	2	4	1.08284e+08	161	16.8472	4.4624
1297896454	transcriptional regulator [Pseudomonas sp. Lz4W]	5.36285	36.61	1	4	4	6	3.65618e+07	112	12.3227	5.60498
1297897875	bifunctional 3-demethylubiquinol 3-O-methyltransferase/2-polyprenyl-6-hydroxyphenol methylase [Pseudomonas sp. Lz4W]	5.35385	17.24	1	4	4	6	2.63916e+07	232	25.9962	6.22705
1297897831	NADH-quinone oxidoreductase subunit I [Pseudomonas sp. Lz4W]	5.26836	13.74	1	3	3	5	5.10054e+07	182	20.7232	5.66846
1297900511	transcriptional regulator [Pseudomonas sp. Lz4W]	5.24918	5.17	1	2	2	7	1.9207e+08	329	32.5645	10.521
1297898974	amidase [Pseudomonas sp. Lz4W]	5.23491	8.82	1	4	4	4	2.32581e+07	567	60.0023	4.83057
1297897069	riboflavin biosynthesis protein RibF [Pseudomonas sp. Lz4W]	5.2219	18.04	1	6	6	6	1.7882e+07	316	34.7544	8.5874
1297899463	23S rRNA (guanine(2445)-N(2))/(guanine(2069)-N(7))-methyltransferase [Pseudomonas sp. Lz4W]	5.20264	8.86	1	6	6	9	2.07269e+07	756	85.1926	7.73779
1297899749	signal recognition particle protein [Pseudomonas sp. Lz4W]	5.14098	24.24	1	10	10	21	3.21014e+07	458	49.2679	9.46631
1297899438	tol-pal system protein YbgF [Pseudomonas sp. Lz4W]	5.14095	14.34	1	3	3	3	1.73324e+07	272	28.8826	8.48486
1297897073	4-hydroxy-3-methylbut-2-enyl diphosphate reductase [Pseudomonas sp. Lz4W]	5.13394	10.79	1	4	4	7	3.21022e+07	315	34.4597	5.45264
1297897252	Fe-S protein assembly chaperone HscA [Pseudomonas sp. Lz4W]	5.12538	11.13	1	7	7	7	2.24786e+07	620	66.4825	4.93213
1297897677	NAD(P)(+) transhydrogenase [Pseudomonas sp. Lz4W]	5.1218	17.67	1	6	6	8	2.21728e+07	464	50.8608	7.56201
1297896550	thiol:disulfide interchange protein [Pseudomonas sp. Lz4W]	5.09334	29.95	1	5	5	6	1.1731e+08	217	23.4161	5.88428
1297899871	D-arabinose 5-phosphate isomerase [Pseudomonas sp. Lz4W]	5.09243	18.83	1	5	5	7	1.81329e+07	324	34.2679	5.93506
1297896627	phosphoserine phosphatase [Pseudomonas sp. Lz4W]	5.07527	29.82	1	6	6	6	2.89955e+07	218	24.8362	5.0083
1297899768	pyridoxine 5'-phosphate synthase [Pseudomonas sp. Lz4W]	5.06594	17	1	3	3	5	8.10087e+07	247	26.658	6.22705
1297900727	hypothetical protein B195_012770 [Pseudomonas sp. Lz4W]	5.03247	23.42	1	12	12	22	8.49083e+07	568	61.8866	9.24658
1297896548	YihA family ribosome biogenesis GTP-binding protein [Pseudomonas sp. Lz4W]	5.02318	38.43	1	7	7	12	4.62009e+07	216	24.2415	7.48877
1297900377	RNA-binding transcriptional accessory protein [Pseudomonas sp. Lz4W]	5.00486	15.76	1	12	12	19	3.76792e+07	774	84.9497	6.53662
1297900335	50S ribosomal protein L31 [Pseudomonas sp. Lz4W]	4.98969	50	1	2	2	4	2.11676e+08	82	8.87834	8.08936
1297896963	lipoyl synthase [Pseudomonas sp. Lz4W]	4.97563	16.18	1	6	6	11	4.72023e+07	346	38.7051	7.97217
1297900319	hypothetical protein B195_020770 [Pseudomonas sp. Lz4W]	4.94379	13.99	1	2	2	2	1.6452e+07	143	16.3526	9.53955
1297899371	transcriptional regulator [Pseudomonas sp. Lz4W]	4.92207	17.95	1	4	4	6	8.64514e+07	234	25.4238	4.95752
1297896415	methionyl-tRNA formyltransferase [Pseudomonas sp. Lz4W]	4.91675	16.93	1	4	4	5	1.62942e+08	319	33.8038	6.03662
1297900244	ribosome biogenesis GTPase RsgA [Pseudomonas sp. Lz4W]	4.91237	19.24	1	4	4	4	2.29439e+07	343	37.3383	6.90283
1297897421	3-oxoacyl-ACP reductase [Pseudomonas sp. Lz4W]	4.8534	12.3	1	3	3	3	3.70666e+07	252	26.8551	6.22705
1297899194	protein phosphatase [Pseudomonas sp. Lz4W]	4.8042	17.18	1	4	4	4	1.12332e+07	262	29.1898	5.05908
1297900358	prolyl aminopeptidase [Pseudomonas sp. Lz4W]	4.67721	16.41	1	4	4	5	3.94278e+07	323	36.8524	6.04932
1297897979	hypothetical protein B195_008390 [Pseudomonas sp. Lz4W]	4.67642	33.93	1	6	6	10	7.20226e+07	224	24.936	5.49072
1297897084	NADH dehydrogenase [Pseudomonas sp. Lz4W]	4.62258	17.55	1	7	7	9	2.41579e+07	433	47.0495	8.26514
1297898673	hypothetical protein B195_012025 [Pseudomonas sp. Lz4W]	4.57056	37	1	3	3	5	2.51422e+07	100	11.4379	10.3452
1297896835	spermidine/putrescine ABC transporter ATP-binding protein [Pseudomonas sp. Lz4W]	4.55201	19.25	1	6	6	9	2.97675e+07	374	41.2403	6.46826
1297897453	Asp/Glu/hydantoin racemase [Pseudomonas sp. Lz4W]	4.55043	26.21	1	4	4	4	2.02171e+07	206	22.7306	5.96045
1297896429	efflux transporter periplasmic adaptor subunit [Pseudomonas sp. Lz4W]	4.47184	18.61	1	6	6	6	1.72827e+07	360	38.9203	6.65381
1297900780	peptidase [Pseudomonas sp. Lz4W]	4.44488	11.63	1	9	9	9	3.03655e+07	808	88.0974	8.23584
1297900499	thioredoxin [Pseudomonas sp. Lz4W]	4.44105	44.04	1	4	4	10	1.28216e+08	109	11.7831	5.19873
1297898534	undecaprenyl-phosphate 4-deoxy-4-formamido-L-arabinose transferase [Pseudomonas sp. Lz4W]	4.42762	9.79	1	3	3	3	24663469	337	37.2771	7.06396
1297897947	hypothetical protein B195_008205 [Pseudomonas sp. Lz4W]	4.4204	37.63	1	3	3	5	1.30752e+08	93	10.2461	5.05908
1297899234	4a-hydroxytetrahydrobiopterin dehydratase [Pseudomonas sp. Lz4W]	4.41896	38.14	1	4	4	5	3.25173e+07	118	13.3377	6.06201
1297900233	ATP phosphoribosyltransferase regulatory subunit [Pseudomonas sp. Lz4W]	4.38139	8.35	1	3	3	3	1.53182e+07	395	42.7351	5.03369
1297896700	methylenetetrahydrofolate reductase [NAD(P)H] [Pseudomonas sp. Lz4W]	4.34373	35.94	1	8	8	13	4.76302e+07	281	31.3096	6.53662
1297897900	aminotransferase [Pseudomonas sp. Lz4W]	4.3424	14.54	1	5	5	7	3.14322e+07	392	43.4947	5.69385
1297896659	16S rRNA (guanine(966)-N(2))-methyltransferase RsmD [Pseudomonas sp. Lz4W]	4.3316	18.81	1	3	3	3	1.36708e+07	202	22.2524	5.65576
1297899498	chemotaxis protein [Pseudomonas sp. Lz4W]	4.32318	11.64	1	3	3	4	7.52049e+06	275	31.0741	8.98291
1297899949	carbonic anhydrase [Pseudomonas sp. Lz4W]	4.3124	41.59	1	7	7	10	5.59893e+07	214	24.2254	6.41748
1297897849	translation initiation factor IF-1 [Pseudomonas sp. Lz4W]	4.30939	36.11	1	2	2	6	2.25935e+08	72	8.29728	9.18799
1297899402	cysteine--tRNA ligase [Pseudomonas sp. Lz4W]	4.29139	12.17	1	5	5	6	2.30284e+07	460	51.5387	5.75732
1297897448	3-beta hydroxysteroid dehydrogenase [Pseudomonas sp. Lz4W]	4.27456	9.31	1	2	2	2	1.3371e+07	204	21.7195	7.15186
1297899735	hypothetical protein B195_017685 [Pseudomonas sp. Lz4W]	4.27444	21.67	1	4	4	5	2.75338e+07	180	20.7756	5.30029
1297900513	anti-RNA polymerase sigma 70 factor [Pseudomonas sp. Lz4W]	4.25157	19.25	1	3	3	4	2.72384e+07	161	18.6892	5.04639
1297899921	protein-(glutamine-N5) methyltransferase, release factor-specific [Pseudomonas sp. Lz4W]	4.24985	7.61	1	2	2	3	2.54874e+07	276	29.9958	5.46533
1297897327	monothiol glutaredoxin, Grx4 family [Pseudomonas sp. Lz4W]	4.24016	28.32	1	3	3	3	1.73311e+07	113	12.072	4.88135
1297899312	glycerol-3-phosphate dehydrogenase [Pseudomonas sp. Lz4W]	4.2279	20.23	1	7	7	11	7.2832e+07	341	36.5751	6.17627
1297897249	Fe-S cluster assembly scaffold IscU [Pseudomonas sp. Lz4W]	4.22722	42.97	1	5	5	10	8.40009e+07	128	13.862	5.32568
1297898206	selenide, water dikinase SelD [Pseudomonas sp. Lz4W]	4.21983	6.1	1	2	2	2	1.98914e+07	344	36.7367	5.51611
1297900566	5-(carboxyamino)imidazole ribonucleotide synthase [Pseudomonas sp. Lz4W]	4.212	11.36	1	3	3	3	2.77089e+07	361	38.8429	5.52881
1297899677	lipid-A-disaccharide synthase [Pseudomonas sp. Lz4W]	4.20597	10.9	1	4	4	4	1.76896e+07	376	41.1073	8.77783
1297900560	phosphate-binding protein [Pseudomonas sp. Lz4W]	4.20551	22.56	1	6	6	6	5.87372e+07	328	34.7031	8.83643
1297900064	chemical-damaging agent resistance protein C [Pseudomonas sp. Lz4W]	4.18661	13.54	1	2	2	4	6.6178e+07	192	20.3341	4.77979
1297899594	transcriptional regulator HexR [Pseudomonas sp. Lz4W]	4.18224	10.38	1	3	3	3	1.08282e+07	289	31.5466	8.01611
1297899138	ribosomal protein L3 N(5)-glutamine methyltransferase [Pseudomonas sp. Lz4W]	4.17693	12.25	1	3	3	6	6.22685e+06	302	34.0898	4.66553
1297899724	peptide chain release factor 2 [Pseudomonas sp. Lz4W]	4.1685	15.02	1	4	4	5	2.9404e+07	293	32.7162	5.30029
1297896925	N utilization substance protein B [Pseudomonas sp. Lz4W]	4.16414	30.72	1	5	5	8	1.3938e+08	166	18.7498	5.98584
1297900221	YgiQ family radical SAM protein [Pseudomonas sp. Lz4W]	4.14751	9.38	1	8	8	10	1.87324e+07	768	86.1558	8.86572
1297897671	beta-N-acetylhexosaminidase [Pseudomonas sp. Lz4W]	4.13884	8.63	1	3	3	3	2.01247e+07	336	36.4256	5.8335
1297898547	multidrug efflux RND transporter permease subunit [Pseudomonas sp. Lz4W]	4.13366	5.71	1	6	6	6	1.71159e+07	1033	110.778	5.8208
1297899713	tRNA (adenosine(37)-N6)-threonylcarbamoyltransferase complex dimerization subunit type 1 TsaB [Pseudomonas sp. Lz4W]	4.13227	17.33	1	3	3	3	1.0999e+07	225	23.9654	5.41455
1297896498	exodeoxyribonuclease III [Pseudomonas sp. Lz4W]	4.12592	26.25	1	6	6	6	8.25458e+07	259	29.88	5.2876
1297899667	S-(hydroxymethyl)glutathione dehydrogenase/class III alcohol dehydrogenase [Pseudomonas sp. Lz4W]	4.12393	6.76	1	3	3	3	1.12929e+07	370	39.2041	6.53662
1297896702	hypothetical protein B195_001555 [Pseudomonas sp. Lz4W]	4.11509	25.65	1	5	5	9	1.29504e+08	191	20.5575	7.13721
1297899695	arsenate reductase [Pseudomonas sp. Lz4W]	4.11176	13.33	1	2	2	3	1.55549e+07	120	13.809	7.50342
1297898889	outer membrane receptor protein [Pseudomonas sp. Lz4W]	4.10595	19.28	1	12	12	14	4.06024e+07	752	81.7376	5.33838
1297899877	ribosomal subunit interface protein [Pseudomonas sp. Lz4W]	4.08214	22.55	1	2	2	4	4.29819e+07	102	11.5321	8.42627
1297898682	delta-aminolevulinic acid dehydratase [Pseudomonas sp. Lz4W]	4.07996	6.79	1	2	2	2	31822325	324	35.3085	5.35107
1297896416	peptide deformylase [Pseudomonas sp. Lz4W]	4.07266	14.29	1	2	2	4	3.11594e+07	168	19.2249	5.30029
1297899631	hypothetical protein B195_017145 [Pseudomonas sp. Lz4W]	4.0722	23.81	1	2	2	2	2.26637e+07	84	10.262	4.7417
1297900388	tRNA 4-thiouridine(8) synthase ThiI [Pseudomonas sp. Lz4W]	4.06081	4.55	1	2	2	2	9.60197e+06	484	54.6285	6.99072
1297897646	hypothetical protein B195_006625 [Pseudomonas sp. Lz4W]	4.05867	29.82	1	3	3	4	1.50231e+07	114	12.8589	11.605
1297899171	phenazine biosynthesis protein PhzF [Pseudomonas sp. Lz4W]	4.04374	20.71	1	5	5	5	2.83104e+07	280	30.4286	5.36377
1297896903	catalase [Pseudomonas sp. Lz4W]	4.04016	10.37	1	5	5	6	1.61153e+07	482	53.8146	7.2251
1297900217	NAD(+) synthase [Pseudomonas sp. Lz4W]	4.02925	9.82	1	2	2	3	4.24943e+07	275	29.508	5.63037
1297897392	succinyl-CoA--3-ketoacid-CoA transferase [Pseudomonas sp. Lz4W]	4.01351	21.55	1	5	5	6	4.21337e+07	232	25.3131	5.36377
1297900207	NAD(P)-dependent oxidoreductase [Pseudomonas sp. Lz4W]	4.00658	12.55	1	4	4	5	4.86974e+07	255	27.8392	6.55127
1297899875	LPS export ABC transporter ATP-binding protein [Pseudomonas sp. Lz4W]	4.00464	9.96	1	2	2	5	3.72263e+07	241	26.4951	6.80029
1297897113	peptide chain release factor 3 [Pseudomonas sp. Lz4W]	4.00178	16.7	1	8	8	8	3.93262e+07	527	59.7185	6.13818
1297897523	methylisocitrate lyase [Pseudomonas sp. Lz4W]	3.98849	15.93	1	4	4	7	1.72298e+07	295	31.7973	5.71924
1297900542	chemotaxis protein [Pseudomonas sp. Lz4W]	3.98712	4.95	1	2	3	5	8.67506e+07	626	67.1885	5.19873
1297900167	precorrin-8X methylmutase [Pseudomonas sp. Lz4W]	3.9808	38.46	1	7	7	10	3.87535e+07	208	21.9264	5.0083
1297896840	ribulose-phosphate 3-epimerase [Pseudomonas sp. Lz4W]	3.96701	27.68	1	5	5	5	3.96012e+07	224	24.1455	5.17334
1297899986	acetyl-CoA acetyltransferase [Pseudomonas sp. Lz4W]	3.956	12.72	1	5	5	5	7.59816e+06	393	40.6541	6.32861
1297898935	peptide ABC transporter [Pseudomonas sp. Lz4W]	3.95366	6.36	1	3	3	3	3.44178e+07	550	59.8926	7.59131
1297899989	phospholipid-binding protein [Pseudomonas sp. Lz4W]	3.95071	18.8	1	2	2	2	2.84591e+07	117	11.9363	9.23193
1297900273	glycosyltransferase [Pseudomonas sp. Lz4W]	3.95042	16.45	1	6	6	6	2.26761e+07	383	43.1375	8.27979
1297896449	hypothetical protein B195_000260 [Pseudomonas sp. Lz4W]	3.94846	11.76	1	3	3	4	2.03442e+07	238	26.632	6.22705
1297900477	glycine cleavage system protein H [Pseudomonas sp. Lz4W]	3.94051	22.05	1	3	3	4	5.70641e+07	127	13.3016	4.29736
1297897945	4-phosphoerythronate dehydrogenase [Pseudomonas sp. Lz4W]	3.93913	11.05	1	4	4	6	2.67989e+07	380	41.5837	5.32568
1297898219	CDP-diacylglycerol--glycerol-3-phosphate 3-phosphatidyltransferase [Pseudomonas sp. Lz4W]	3.93657	10.27	1	2	2	4	1.09194e+07	185	20.5521	9.0415
1297897164	16S rRNA (cytidine(1402)-2'-O)-methyltransferase [Pseudomonas sp. Lz4W]	3.93373	23.94	1	7	7	8	2.43862e+07	284	30.9715	5.89697
1297899462	D-alanyl-D-alanine carboxypeptidase/D-alanyl-D-alanine-endopeptidase [Pseudomonas sp. Lz4W]	3.93054	6.56	1	3	3	5	1.15642e+07	488	52.9115	9.43701
1297899596	porin [Pseudomonas sp. Lz4W]	3.90729	12.03	1	5	5	6	2.52141e+07	449	49.6846	6.53662
1297896430	efflux transporter periplasmic adaptor subunit [Pseudomonas sp. Lz4W]	3.86163	10.74	1	4	4	4	1.82132e+07	363	38.9429	9.33447
1297896993	hypothetical protein B195_003095 [Pseudomonas sp. Lz4W]	3.85872	12.59	1	2	2	3	2.53938e+07	135	15.1501	9.59814
1297899822	LysR family transcriptional regulator [Pseudomonas sp. Lz4W]	3.82752	7.1	1	2	2	3	1.76189e+07	310	33.9364	6.63916
1297897564	23S rRNA pseudouridine(955/2504/2580) synthase [Pseudomonas sp. Lz4W]	3.81364	15.36	1	5	5	5	2.36971e+07	319	35.5742	9.84717
1297897175	UDP-N-acetylmuramate--L-alanine ligase [Pseudomonas sp. Lz4W]	3.79823	10.91	1	5	5	5	2.49778e+07	486	52.5231	5.99854
1297897686	peroxiredoxin [Pseudomonas sp. Lz4W]	3.7954	12.74	1	2	2	3	3.3735e+07	157	17.484	6.53662
1297900380	amino-acid N-acetyltransferase [Pseudomonas sp. Lz4W]	3.79308	8.56	1	4	4	7	2.11202e+07	432	47.7417	6.25244
1297899946	peroxidase [Pseudomonas sp. Lz4W]	3.78857	22.79	1	5	5	6	5.69862e+07	294	32.0761	5.16064
1297898837	lactate dehydrogenase [Pseudomonas sp. Lz4W]	3.78447	6.41	1	2	2	5	2.54203e+07	343	36.2084	6.52197
1297897247	Fe-S cluster assembly transcriptional regulator IscR [Pseudomonas sp. Lz4W]	3.78301	15.95	1	3	3	4	2.34211e+07	163	17.839	6.85889
1297898687	phosphoglucomutase, alpha-D-glucose phosphate-specific [Pseudomonas sp. Lz4W]	3.77841	6.41	1	4	4	6	2.36453e+07	546	58.5307	5.92236
1297899499	chemotaxis protein CheW [Pseudomonas sp. Lz4W]	3.77839	15	1	5	5	5	1.20628e+07	320	35.1853	5.71924
1297896896	preprotein translocase subunit SecY [Pseudomonas sp. Lz4W]	3.75888	8.37	1	4	4	5	8.09229e+07	442	47.7774	9.81787
1297897873	YciK family oxidoreductase [Pseudomonas sp. Lz4W]	3.75634	8.94	1	2	2	3	56971698	246	26.2542	5.18604
1297899998	triose-phosphate isomerase [Pseudomonas sp. Lz4W]	3.7538	25.5	1	5	5	6	1.14227e+08	251	26.0695	4.94482
1297896684	dihydroorotase [Pseudomonas sp. Lz4W]	3.75355	12.06	1	4	4	6	1.21276e+07	423	44.2472	5.84619
1297897422	heme iron utilization protein [Pseudomonas sp. Lz4W]	3.74878	7.47	1	2	2	2	1.71069e+07	241	26.8394	6.52197
1297897020	acyl-CoA thioesterase II [Pseudomonas sp. Lz4W]	3.74052	11.42	1	3	3	3	1.15352e+07	289	32.3763	6.22705
1297900326	3-dehydroquinate synthase [Pseudomonas sp. Lz4W]	3.73721	9.02	1	3	3	3	8.77211e+06	366	39.7596	5.66846
1297899291	aspartyl beta-hydroxylase [Pseudomonas sp. Lz4W]	3.72318	9.94	1	3	3	3	1.62357e+07	312	35.8777	9.48096
1297897138	glycerate dehydrogenase [Pseudomonas sp. Lz4W]	3.70686	14.33	1	4	4	8	1.40561e+07	321	34.4571	6.53662
1297899593	glucose-6-phosphate dehydrogenase [Pseudomonas sp. Lz4W]	3.70597	29.65	1	13	13	14	4.34652e+07	489	55.1316	6.81494
1297897245	tRNA (cytosine(32)/uridine(32)-2'-O)-methyltransferase TrmJ [Pseudomonas sp. Lz4W]	3.69236	21.88	1	5	5	7	4.01406e+07	256	28.3456	6.354
1297897326	ornithine carbamoyltransferase [Pseudomonas sp. Lz4W]	3.67819	14.05	1	5	5	7	4.21981e+07	306	34.1323	5.5415
1297897040	ferredoxin--NADP(+) reductase [Pseudomonas sp. Lz4W]	3.66672	21.32	1	5	5	5	1.6087e+07	258	29.087	5.89697
1297897967	glutamate--tRNA ligase [Pseudomonas sp. Lz4W]	3.65519	12.78	1	6	6	10	2.02852e+07	493	56.2905	5.60498
1297899888	metalloprotease TldD [Pseudomonas sp. Lz4W]	3.64657	5.42	1	2	2	2	1.56828e+07	480	50.2234	5.2876
1297896836	spermidine/putrescine ABC transporter substrate-binding protein [Pseudomonas sp. Lz4W]	3.63833	9.25	1	3	3	3	2.846e+07	346	37.8301	5.64307
1297899614	arginine deiminase [Pseudomonas sp. Lz4W]	3.63245	7.66	1	3	3	3	1.93206e+07	418	46.2795	5.8208
1297896598	aminotransferase [Pseudomonas sp. Lz4W]	3.6292	7.71	1	3	3	6	2.2415e+07	454	50.2746	5.97314
1297899325	peptidase M24 [Pseudomonas sp. Lz4W]	3.62636	7.26	1	4	4	4	1.12337e+07	606	66.0143	5.5542
1297900292	peptide-methionine (S)-S-oxide reductase [Pseudomonas sp. Lz4W]	3.61236	23.61	1	5	5	9	1.45988e+08	216	23.7478	5.05908
1297899976	RNA polymerase-binding protein DksA [Pseudomonas sp. Lz4W]	3.59344	12.33	1	2	2	5	6.759e+07	146	17.0845	5.35107
1297899772	signal peptidase I [Pseudomonas sp. Lz4W]	3.57578	20.42	1	6	6	8	1.14877e+08	284	32.0398	8.03076
1297899967	hypothetical protein B195_018895 [Pseudomonas sp. Lz4W]	3.56865	21.43	1	10	10	15	3.28049e+07	518	57.6778	6.07471
1297897559	3-deoxy-manno-octulosonate cytidylyltransferase [Pseudomonas sp. Lz4W]	3.566	33.46	1	7	7	7	3.34427e+07	254	27.7605	5.43994
1297896698	acyl-CoA thioesterase [Pseudomonas sp. Lz4W]	3.55051	21.8	1	2	2	3	3.2966e+07	133	15.0058	5.97314
1297899887	hypothetical protein B195_018465 [Pseudomonas sp. Lz4W]	3.54864	23.12	1	4	4	8	6.59578e+07	173	20.0006	9.11475
1297897922	transcriptional regulator FNR [Pseudomonas sp. Lz4W]	3.54419	19.67	1	5	5	9	2.13675e+07	244	27.2251	6.23975
1297897320	glycerol-3-phosphate dehydrogenase [Pseudomonas sp. Lz4W]	3.54399	13.28	1	6	6	8	2.34525e+07	512	56.5592	7.84033
1297900250	phosphoserine phosphatase SerB [Pseudomonas sp. Lz4W]	3.52679	17.08	1	6	6	6	3.0014e+07	404	44.1045	5.33838
1297897473	hypothetical protein B195_005665 [Pseudomonas sp. Lz4W]	3.52395	23.45	1	3	3	4	1.54026e+07	145	15.8712	8.5874
1297900379	glutamate--cysteine ligase [Pseudomonas sp. Lz4W]	3.52329	10.63	1	4	4	5	1.44045e+07	527	59.1717	5.08447
1297900008	molecular chaperone DnaJ [Pseudomonas sp. Lz4W]	3.52312	21.66	1	7	7	10	2.52362e+07	374	40.4731	6.65381
1297899609	TonB-dependent receptor [Pseudomonas sp. Lz4W]	3.47906	15.49	1	12	12	16	4.2362e+07	865	94.6251	5.8208
1297897486	hypothetical protein B195_005735 [Pseudomonas sp. Lz4W]	3.47001	5.67	1	2	2	3	4.95329e+06	335	36.3216	5.22412
1297897238	pilus assembly protein [Pseudomonas sp. Lz4W]	3.46808	13.71	1	2	2	6	5.35025e+08	175	18.0471	5.92236
1297896631	thymidylate synthase [Pseudomonas sp. Lz4W]	3.46258	8.05	1	3	3	4	2.53579e+07	323	36.4413	5.8335
1297897887	chain-length determining protein [Pseudomonas sp. Lz4W]	3.45926	15.56	1	5	5	5	4.7987e+08	405	45.034	9.24658
1297899179	cytochrome c biogenesis protein CcmE [Pseudomonas sp. Lz4W]	3.43734	25.83	1	4	4	4	1.33778e+07	151	16.0527	8.99756
1297897194	ubiquinol oxidase subunit II [Pseudomonas sp. Lz4W]	3.43595	13.46	1	4	4	7	9.2052e+07	312	34.3089	8.04541
1297897743	hypothetical protein B195_007145 [Pseudomonas sp. Lz4W]	3.42664	22.58	1	2	2	2	2.52223e+07	93	10.0131	8.48486
1297896932	geranyl transferase [Pseudomonas sp. Lz4W]	3.40947	10.17	1	3	3	4	1.36239e+07	295	31.354	5.12256
1297896904	bacterioferritin [Pseudomonas sp. Lz4W]	3.40574	32.47	1	4	4	8	5.53808e+07	154	18.0259	5.13525
1297897518	phosphoadenosine phosphosulfate reductase [Pseudomonas sp. Lz4W]	3.40355	13.93	1	4	4	4	1.53888e+07	244	28.0001	6.72705
1297897837	NADH-quinone oxidoreductase subunit A [Pseudomonas sp. Lz4W]	3.37973	18.98	1	2	2	4	5.43193e+07	137	15.0621	9.78857
1297898543	lactoylglutathione lyase [Pseudomonas sp. Lz4W]	3.37229	20.81	1	4	4	6	3.37754e+07	173	19.4737	5.22412
1297900031	type II restriction endonuclease [Pseudomonas sp. Lz4W]	3.36697	13.13	1	15	15	17	2.80983e+07	1196	133.887	5.74463
1297900688	NAD-dependent dehydratase [Pseudomonas sp. Lz4W]	3.3642	11.11	1	3	3	6	1.63613e+07	234	26.0246	6.354
1297899139	isochorismatase [Pseudomonas sp. Lz4W]	3.34638	26.02	1	4	4	5	4.54079e+07	196	20.8647	6.31592
1297899075	hypothetical protein B195_014205 [Pseudomonas sp. Lz4W]	3.2955	22.55	1	2	2	3	3.4086e+07	102	10.6706	8.32373
1297898894	hypothetical protein B195_013240 [Pseudomonas sp. Lz4W]	3.28984	14.5	1	3	3	4	3.35239e+07	200	21.9381	8.08936
1297896842	anthranilate synthase component I [Pseudomonas sp. Lz4W]	3.28194	3.64	1	2	2	2	6.9297e+06	495	54.643	5.14795
1297897316	amino acid ABC transporter ATP-binding protein [Pseudomonas sp. Lz4W]	3.06883	24.18	1	6	6	11	3.61852e+07	244	27.0288	6.60986
1297900532	hypothetical protein B195_021910 [Pseudomonas sp. Lz4W]	2.94626	7.69	1	3	3	5	6.67769e+07	494	53.1338	4.93213
1297900066	tellurium resistance protein TerC [Pseudomonas sp. Lz4W]	2.86068	4.9	1	2	2	3	6.65986e+07	347	38.5116	6.80029
1297897386	3-oxoadipate enol-lactonase [Pseudomonas sp. Lz4W]	2.70723	24.14	1	5	5	6	2.23552e+07	261	28.0221	5.5415
1297897361	pyridoxamine 5'-phosphate oxidase [Pseudomonas sp. Lz4W]	2.69123	13.49	1	2	2	2	1.56228e+07	215	24.5032	6.40479
1297900268	bifunctional heptose 7-phosphate kinase/heptose 1-phosphate adenyltransferase [Pseudomonas sp. Lz4W]	2.67244	6.98	1	3	3	4	1.98317e+07	473	49.7394	5.85889
1297900773	N-acetylmuramoyl-L-alanine amidase [Pseudomonas sp. Lz4W]	2.64616	8.94	1	4	4	4	1.11288e+07	470	50.0727	9.92041
1297899847	GTP cyclohydrolase I FolE [Pseudomonas sp. Lz4W]	2.5513	10.22	1	2	2	2	1.88232e+07	186	20.6925	5.56689
1297899403	glutamine--tRNA ligase [Pseudomonas sp. Lz4W]	2.49545	12.92	1	7	7	7	3.19882e+07	565	64.5242	6.25244
1297897379	nuclease PIN [Pseudomonas sp. Lz4W]	2.48461	5.1	1	2	2	2	2.08241e+07	490	52.7553	9.26123
1297897041	large-conductance mechanosensitive channel [Pseudomonas sp. Lz4W]	2.47857	17.52	1	2	2	3	2.91526e+07	137	14.3108	5.47803
1297897813	dienelactone hydrolase [Pseudomonas sp. Lz4W]	2.4629	14.88	1	3	3	3	3.15089e+07	242	25.8998	5.41455
1297897920	recombination protein RecR [Pseudomonas sp. Lz4W]	2.43744	11.5	1	2	2	2	1.16382e+07	200	21.4882	6.37939
1297899700	succinyl-diaminopimelate desuccinylase [Pseudomonas sp. Lz4W]	2.42202	15.14	1	4	4	6	2.96231e+07	383	41.2639	5.73193
1297897259	4-hydroxy-3-methylbut-2-en-1-yl diphosphate synthase [Pseudomonas sp. Lz4W]	2.41956	18.7	1	6	6	7	2.31244e+07	369	39.8182	6.46826
1297896720	hypothetical protein B195_001645 [Pseudomonas sp. Lz4W]	2.40205	29.77	1	3	3	4	1.36627e+07	131	14.2996	7.86963
1297900457	dTDP-glucose 4,6-dehydratase [Pseudomonas sp. Lz4W]	2.40177	14.44	1	4	4	4	3.78692e+07	360	40.1484	5.33838
1297897157	cytochrome C [Pseudomonas sp. Lz4W]	2.39264	23.55	1	5	5	8	3.30504e+07	259	29.2409	6.53662
1297900639	two-component system response regulator [Pseudomonas sp. Lz4W]	2.38706	23.2	1	3	3	3	2.14233e+07	125	13.9393	5.56689
1297896432	methionine ABC transporter substrate-binding protein [Pseudomonas sp. Lz4W]	2.38495	6.54	1	2	2	2	2.41978e+07	260	27.984	6.23975
1297899442	protein TolR [Pseudomonas sp. Lz4W]	2.38068	13.07	1	2	2	3	5.74435e+07	153	16.5647	9.17334
1297899130	hypothetical protein B195_014485 [Pseudomonas sp. Lz4W]	2.37772	10.23	1	2	2	4	3.07205e+07	176	18.7805	4.29736
1297898211	enoyl-CoA hydratase [Pseudomonas sp. Lz4W]	2.36467	16.34	1	4	4	6	27113884	257	27.7492	5.69385
1297899175	c-type cytochrome biogenesis protein CcmI [Pseudomonas sp. Lz4W]	2.36054	8.25	1	3	3	3	1.40778e+07	400	43.2869	5.2749
1297899891	ribonuclease G [Pseudomonas sp. Lz4W]	2.343	8.25	1	4	4	6	1.04897e+07	485	54.5648	5.64307
1297900690	UDP-N-acetylglucosamine 2-epimerase [Pseudomonas sp. Lz4W]	2.34007	22.34	1	7	7	7	3.80891e+07	376	42.527	6.21436
1297896599	glutamine synthetase [Pseudomonas sp. Lz4W]	2.33629	11.06	1	5	5	8	5.34751e+07	452	50.9617	5.05908
1297897423	membrane protein FxsA [Pseudomonas sp. Lz4W]	2.33608	13.38	1	2	2	3	3.7839e+07	157	17.3746	10.3159
1297898866	TonB-dependent receptor [Pseudomonas sp. Lz4W]	2.33327	8.38	1	5	5	5	2.33357e+07	811	88.9318	5.41455
1297900625	chromosome partitioning protein ParB [Pseudomonas sp. Lz4W]	2.32297	27.93	1	6	6	7	3.19922e+07	290	31.9571	8.38232
1297896507	NAD(P)-dependent oxidoreductase [Pseudomonas sp. Lz4W]	2.31816	14.49	1	4	4	6	2.78802e+07	283	30.6615	6.01123
1297899091	hypothetical protein B195_014285 [Pseudomonas sp. Lz4W]	2.31797	32.26	1	3	3	4	4.88476e+07	124	12.7367	8.45557
1297898420	protease SohB [Pseudomonas sp. Lz4W]	2.28883	15.29	1	5	5	5	2.78548e+07	340	37.9203	9.24658
1297900613	glutamine--fructose-6-phosphate aminotransferase [Pseudomonas sp. Lz4W]	2.28436	9.82	1	5	5	10	1.26902e+07	611	66.5718	6.0874
1297899235	aromatic amino acid aminotransferase [Pseudomonas sp. Lz4W]	2.26561	12.81	1	5	5	5	1.56515e+07	398	43.0251	6.53662
1297900478	glycine cleavage system protein T [Pseudomonas sp. Lz4W]	2.26415	5	1	2	2	3	1.17805e+07	360	39.5014	5.94775
1297900371	molecular chaperone Hsp33 [Pseudomonas sp. Lz4W]	2.2535	27	1	7	7	8	2.5261e+07	300	33.2595	4.76709
1297897838	isocitrate lyase [Pseudomonas sp. Lz4W]	2.23172	8.62	1	3	3	3	7.96866e+06	441	48.571	5.73193
1297899775	LPS export ABC transporter permease LptF [Pseudomonas sp. Lz4W]	2.22612	12.1	1	4	4	5	2.20487e+07	372	41.4483	9.5249
1297896797	acyl-CoA dehydrogenase [Pseudomonas sp. Lz4W]	2.2255	3.66	1	2	2	2	1.15953e+07	601	65.5023	5.80811
1297896625	PLP-dependent threonine dehydratase [Pseudomonas sp. Lz4W]	2.20308	4.36	1	2	2	2	1.6533e+07	505	54.9495	6.40479
1297897642	GAF domain-containing protein [Pseudomonas sp. Lz4W]	2.20091	15.63	1	2	2	2	1.71065e+07	160	17.2987	4.70361
1297900243	oligoribonuclease [Pseudomonas sp. Lz4W]	2.19767	9.44	1	2	2	2	9.02175e+06	180	20.4953	6.32861
1297899258	hypothetical protein B195_015140 [Pseudomonas sp. Lz4W]	2.19455	13.27	1	2	2	2	2.8499e+07	196	22.0566	4.1958
1297898789	hypothetical protein B195_012650 [Pseudomonas sp. Lz4W]	2.18838	13.1	1	2	2	4	2.54033e+07	145	16.5764	5.63037
1297900260	DUF3298 domain-containing protein [Pseudomonas sp. Lz4W]	2.18302	16.94	1	5	5	6	5.61104e+07	248	27.3869	6.53662
1297900322	uroporphyrinogen decarboxylase [Pseudomonas sp. Lz4W]	2.18238	7.89	1	2	2	3	5.46664e+06	355	39.0549	6.88818
1297900462	ADP compounds hydrolase NudE [Pseudomonas sp. Lz4W]	2.17683	26.06	1	4	4	4	1.23236e+07	188	21.0718	4.80518
1297897150	tryptophan--tRNA ligase [Pseudomonas sp. Lz4W]	2.17678	12.86	1	5	5	6	3.27019e+07	451	49.4281	5.93506
1297900355	amino acid ABC transporter substrate-binding protein [Pseudomonas sp. Lz4W]	2.17663	29.43	1	5	5	11	9.71779e+07	265	29.7653	7.51807
1297896954	glutamate-5-semialdehyde dehydrogenase [Pseudomonas sp. Lz4W]	2.17545	6.86	1	3	3	3	2.91977e+07	423	45.2574	6.11279
1297899701	SAM-dependent methyltransferase [Pseudomonas sp. Lz4W]	2.17472	7.43	1	2	2	2	1.40921e+07	269	30.0772	6.99072
1297896670	tRNA (guanosine(46)-N7)-methyltransferase TrmB [Pseudomonas sp. Lz4W]	2.17319	12.97	1	3	3	3	1.70715e+07	239	26.9757	6.72705
1297899878	PTS IIA-like nitrogen-regulatory protein PtsN [Pseudomonas sp. Lz4W]	2.16756	13.07	1	2	2	2	1.24593e+07	153	16.5798	5.33838
1297899334	6-phosphogluconate dehydrogenase (decarboxylating) [Pseudomonas sp. Lz4W]	2.16236	23.93	1	6	6	10	9.35125e+07	326	35.0195	5.17334
1297900096	hypothetical protein B195_019575 [Pseudomonas sp. Lz4W]	2.15793	17.37	1	3	3	5	4.52032e+07	167	18.0806	9.53955
1297897032	tRNA (uridine(54)-C5)-methyltransferase TrmA [Pseudomonas sp. Lz4W]	2.15785	9.94	1	3	3	4	1.36879e+07	362	41.147	6.25244
1297900557	phosphate ABC transporter ATP-binding protein [Pseudomonas sp. Lz4W]	2.15714	10.47	1	3	3	4	8.4874e+06	277	31.005	6.56592
1297897377	RNA polymerase-binding ATPase [Pseudomonas sp. Lz4W]	2.15652	6.22	1	5	5	6	2.25912e+07	948	106.597	5.07178
1297900455	agmatine deiminase [Pseudomonas sp. Lz4W]	2.15292	6.25	1	2	2	2	22420330	368	40.5598	5.09717
1297900567	5-(carboxyamino)imidazole ribonucleotide mutase [Pseudomonas sp. Lz4W]	2.15025	22.7	1	3	3	4	3.82593e+07	163	16.8328	6.25244
1297900775	ADP-ribose diphosphatase [Pseudomonas sp. Lz4W]	2.14922	16.1	1	3	3	4	1.35044e+07	205	22.9657	4.97021
1297896973	magnesium/cobalt efflux protein [Pseudomonas sp. Lz4W]	2.14851	11.11	1	2	2	2	1.90182e+07	279	31.4924	5.07178
1297897906	NADP-dependent oxidoreductase [Pseudomonas sp. Lz4W]	2.1349	8.98	1	3	3	3	1.6623e+07	334	35.6115	8.07471
1297897520	hypothetical protein B195_005935 [Pseudomonas sp. Lz4W]	2.13468	3.73	1	2	2	2	1.79561e+07	510	57.0728	8.55811
1297899622	glycine cleavage system protein T [Pseudomonas sp. Lz4W]	2.09108	17.38	1	5	5	5	1.64773e+07	374	40.2986	5.87158
1297896942	aldehyde dehydrogenase [Pseudomonas sp. Lz4W]	2.08719	8.3	1	3	3	4	1.71351e+07	506	54.839	5.88428
1297897760	hypothetical protein B195_007230 [Pseudomonas sp. Lz4W]	2.08563	20.47	1	6	6	8	2.7991e+07	342	36.8951	5.69385
1297899293	AAA family ATPase [Pseudomonas sp. Lz4W]	2.07735	19.93	1	5	5	8	1.91298e+07	281	32.2011	6.21436
1297897568	metal-binding protein [Pseudomonas sp. Lz4W]	2.07199	14.86	1	2	2	2	1.22663e+07	175	19.3068	4.53857
1297899623	cold-shock protein [Pseudomonas sp. Lz4W]	2.066	48.57	1	2	3	6	3.40978e+08	70	7.69888	7.25439
1297900763	cell division protein DedD [Pseudomonas sp. Lz4W]	2.05788	43.88	1	4	4	4	2.12608e+07	98	11.2045	5.94775
1297897901	hypothetical protein B195_007970 [Pseudomonas sp. Lz4W]	2.05256	11.73	1	6	6	7	1.57432e+07	665	73.956	6.93213
1297900677	biopolymer transporter ExbB [Pseudomonas sp. Lz4W]	2.05159	8.06	1	2	2	2	3.66221e+07	211	22.9393	7.50342
1297897918	hypothetical protein B195_008060 [Pseudomonas sp. Lz4W]	2.02894	3.2	1	2	2	2	11992903	688	74.794	4.76709
1297896676	homoserine O-acetyltransferase [Pseudomonas sp. Lz4W]	2.01946	5.01	1	2	2	2	1.2328e+07	379	41.8186	6.01123
1297899784	glutathione S-transferase [Pseudomonas sp. Lz4W]	2.0147	10.29	1	2	2	2	3.7936e+07	311	33.6435	6.22705
1297897341	dCTP deaminase [Pseudomonas sp. Lz4W]	2.00681	26.6	1	4	4	10	8.13523e+07	188	21.2525	5.42725
1297896731	GNAT family N-acetyltransferase [Pseudomonas sp. Lz4W]	1.99495	15.48	1	2	2	2	15673650	155	17.4195	4.84326
1297898010	hypothetical protein B195_008560 [Pseudomonas sp. Lz4W]	1.99463	14.43	1	4	4	4	2.95552e+07	305	32.8202	5.32568
1297897066	hypothetical protein B195_003490 [Pseudomonas sp. Lz4W]	1.98895	12.42	1	2	2	2	43964678	153	16.6958	7.13721
1297900626	chromosome partitioning protein [Pseudomonas sp. Lz4W]	1.96903	9.89	1	2	2	3	2.69821e+07	263	28.8619	5.93506
1297899204	flagellar motor switch protein FliN [Pseudomonas sp. Lz4W]	1.96732	13.64	1	2	2	2	1.94662e+07	154	16.3824	4.37354
1297897997	gamma-glutamylputrescine oxidoreductase [Pseudomonas sp. Lz4W]	1.96613	9.13	1	3	3	4	1.20954e+07	427	46.62	7.40088
1297897841	cupin [Pseudomonas sp. Lz4W]	1.96413	8.51	1	2	2	2	1.68012e+07	388	43.9039	4.55127
1297900728	glycosyl transferase [Pseudomonas sp. Lz4W]	1.96088	5.89	1	4	4	5	1.04157e+07	543	58.6225	7.00537
1297900346	ubiquinone biosynthesis regulatory protein kinase UbiB [Pseudomonas sp. Lz4W]	1.95424	8.05	1	4	4	5	1.34986e+07	534	61.4379	9.08545
1297899860	2-alkenal reductase [Pseudomonas sp. Lz4W]	1.9526	6.75	1	3	3	3	1.11765e+07	385	40.9445	7.48877
1297899992	tRNA pseudouridine(55) synthase TruB [Pseudomonas sp. Lz4W]	1.94698	10.16	1	3	3	5	1.05212e+07	305	33.4344	6.55127
1297900068	tellurium resistance protein TerA [Pseudomonas sp. Lz4W]	1.9467	11.44	1	4	4	4	1.55328e+07	402	42.5176	6.17627
1297896420	coproporphyrinogen III oxidase [Pseudomonas sp. Lz4W]	1.94477	10.06	1	3	3	3	2.53659e+07	308	35.0291	5.43994
1297897921	adenine phosphoribosyltransferase [Pseudomonas sp. Lz4W]	1.93394	18.78	1	3	3	4	3.01905e+07	181	19.9194	5.08447
1297896427	3-ketoacyl-ACP reductase [Pseudomonas sp. Lz4W]	1.93348	8.54	1	2	2	2	1.41434e+07	246	25.9546	5.60498
1297896910	NAD-dependent dehydratase [Pseudomonas sp. Lz4W]	1.93111	6.15	1	2	2	2	1.59236e+07	309	32.9129	5.90967
1297897108	ornithine decarboxylase [Pseudomonas sp. Lz4W]	1.92467	13.95	1	5	5	9	1.47361e+07	387	43.5143	5.07178
1297898851	cell division protein [Pseudomonas sp. Lz4W]	1.92121	8.78	1	2	2	4	8.91346e+07	205	22.3159	9.26123
1297899616	carbamate kinase [Pseudomonas sp. Lz4W]	1.91787	17.8	1	4	4	5	7.43509e+06	309	32.7231	5.41455
1297897404	diacylglycerol kinase [Pseudomonas sp. Lz4W]	1.91226	19.17	1	2	2	2	3.13777e+07	120	12.9302	9.37842
1297897477	cysteine synthase B [Pseudomonas sp. Lz4W]	1.90977	12	1	3	3	4	2.83975e+07	300	32.5103	5.30029
1297899218	sigma-54-dependent Fis family transcriptional regulator [Pseudomonas sp. Lz4W]	1.90893	8.76	1	4	5	5	1.20284e+07	491	55.2783	5.5415
1297899929	aminoacyl-tRNA hydrolase [Pseudomonas sp. Lz4W]	1.90113	11.86	1	2	2	2	9.62104e+06	194	20.8339	9.5249
1297900017	SsrA-binding protein [Pseudomonas sp. Lz4W]	1.89842	10	1	2	2	4	2.45511e+07	160	18.2677	9.62744
1297897083	ATP-dependent chaperone ClpB [Pseudomonas sp. Lz4W]	1.89778	9.24	1	7	7	8	1.47477e+07	855	95.3571	5.33838
1297898169	conjugal transfer protein TraR [Pseudomonas sp. Lz4W]	1.89536	20.15	1	3	3	4	4.66179e+07	134	15.5036	4.79248
1297900339	HslU--HslV peptidase proteolytic subunit [Pseudomonas sp. Lz4W]	1.88915	15.34	1	2	2	3	2.61106e+07	176	18.7497	6.39209
1297900521	glutathione S-transferase [Pseudomonas sp. Lz4W]	1.88592	13.24	1	3	3	6	2.78691e+07	219	24.2218	5.89697
1297898107	efflux transporter periplasmic adaptor subunit [Pseudomonas sp. Lz4W]	1.88573	9.01	1	4	4	4	2.50899e+07	433	46.7936	7.57666
1297896805	pyrroloquinoline quinone biosynthesis protein PqqC [Pseudomonas sp. Lz4W]	1.88398	9.2	1	2	2	2	9.4174e+06	250	29.0535	6.37939
1297896959	hypothetical protein B195_002915 [Pseudomonas sp. Lz4W]	1.88106	16.46	1	5	5	5	2.0583e+07	328	35.3252	9.56885
1297896917	co-chaperone YbbN [Pseudomonas sp. Lz4W]	1.87972	27.4	1	5	5	5	3.82785e+07	292	32.2355	4.76709
1297897788	cell division topological specificity factor MinE [Pseudomonas sp. Lz4W]	1.87083	30.95	1	3	3	10	2.89405e+07	84	9.58107	7.18115
1297896814	tRNA (adenosine(37)-N6)-threonylcarbamoyltransferase complex transferase subunit TsaD [Pseudomonas sp. Lz4W]	1.87007	6.16	1	2	2	2	1.1625e+07	341	36.5406	5.98584
1297898679	chain-length determining protein [Pseudomonas sp. Lz4W]	1.86691	15.31	1	6	6	6	3.6974e+07	431	47.8123	8.85107
1297899771	ribonuclease III [Pseudomonas sp. Lz4W]	1.86245	9.17	1	2	2	3	2.68239e+07	229	25.5183	5.40186
1297898788	hypothetical protein B195_012645 [Pseudomonas sp. Lz4W]	1.86224	15.14	1	6	6	7	1.12228e+07	370	40.0489	8.83643
1297896979	glutamate-1-semialdehyde-2,1-aminomutase [Pseudomonas sp. Lz4W]	1.86011	18.5	1	6	6	9	3.51207e+07	427	45.0874	5.50342
1297898939	TonB-dependent receptor [Pseudomonas sp. Lz4W]	1.86009	6.92	1	4	4	4	3.33927e+07	723	79.5112	5.40186
1297896595	transporter [Pseudomonas sp. Lz4W]	1.85428	15.79	1	5	5	6	4.47446e+07	380	42.5265	5.98584
1297900759	tRNA threonylcarbamoyladenosine dehydratase [Pseudomonas sp. Lz4W]	1.8486	6.32	1	2	2	2	1.48107e+07	269	29.0949	8.17725
1297899857	bifunctional sulfate adenylyltransferase subunit 1/adenylylsulfate kinase [Pseudomonas sp. Lz4W]	1.84253	4.91	1	3	3	3	1.1913e+07	632	69.0314	5.8335
1297897681	lipoprotein releasing system, ATP-binding protein [Pseudomonas sp. Lz4W]	1.84242	13.79	1	3	3	4	2.24293e+07	232	25.049	6.34131
1297896740	transcriptional regulator BetI [Pseudomonas sp. Lz4W]	1.83978	10.15	1	2	2	3	2.28176e+06	197	21.9063	9.46631
1297900219	azurin [Pseudomonas sp. Lz4W]	1.83313	35.14	1	4	4	6	4.69076e+07	148	15.8089	7.02002
1297898004	restriction endonuclease [Pseudomonas sp. Lz4W]	1.8302	12.71	1	4	4	6	3.10107e+07	362	40.8053	5.45264
1297897748	hydrolase TatD [Pseudomonas sp. Lz4W]	1.82544	8.27	1	2	2	2	1.03706e+07	266	29.7524	6.26514
1297897253	ferredoxin, 2Fe-2S type, ISC system [Pseudomonas sp. Lz4W]	1.82504	18.58	1	2	2	2	2.62504e+07	113	12.3688	4.56396
1297896855	N-acetyl-gamma-glutamyl-phosphate reductase [Pseudomonas sp. Lz4W]	1.8245	24.42	1	6	6	8	4.05727e+07	344	36.6649	6.39209
1297897595	electron transfer flavoprotein-ubiquinone oxidoreductase [Pseudomonas sp. Lz4W]	1.82315	21.48	1	10	10	15	3.19756e+07	554	60.5904	5.71924
1297896566	hypothetical protein B195_000855 [Pseudomonas sp. Lz4W]	1.82116	7.24	1	2	2	5	5.19572e+07	221	23.6941	5.13525
1297896965	murein transglycosylase [Pseudomonas sp. Lz4W]	1.8192	10.78	1	4	4	7	2.6471e+07	436	47.3823	6.59521
1297900269	lipid A export permease/ATP-binding protein MsbA [Pseudomonas sp. Lz4W]	1.8104	3.49	1	1	2	2	1.82308e+07	602	66.5303	8.52881
1297897946	ABC transporter ATP-binding protein [Pseudomonas sp. Lz4W]	1.8104	2.89	1	1	2	2	34454613	588	63.8334	9.36377
1297899378	ACP phosphodiesterase [Pseudomonas sp. Lz4W]	1.80452	27.42	1	4	4	6	2.14823e+07	186	20.1547	8.5874
1297897868	hypothetical protein B195_007785 [Pseudomonas sp. Lz4W]	1.80219	10.9	1	3	3	4	2.11155e+07	312	35.3426	5.71924
1297896540	hypothetical protein B195_000720 [Pseudomonas sp. Lz4W]	1.80075	16.81	1	4	4	6	1.36661e+07	238	25.7388	8.76318
1297899678	acyl-[acyl-carrier-protein]--UDP-N-acetylglucosamine O-acyltransferase [Pseudomonas sp. Lz4W]	1.79708	13.95	1	3	3	7	2.70498e+07	258	27.8912	6.63916
1297900193	heat-shock protein [Pseudomonas sp. Lz4W]	1.79494	7.36	1	3	3	3	1.49991e+07	421	46.2727	5.70654
1297899925	lipoprotein localization factor LolB [Pseudomonas sp. Lz4W]	1.79396	17.31	1	3	3	3	1.28619e+07	208	23.2542	8.17725
1297899628	RNA polymerase sigma factor RpoE [Pseudomonas sp. Lz4W]	1.79028	25.91	1	4	4	5	1.89273e+07	193	22.2374	5.50342
1297896500	ribonuclease PH [Pseudomonas sp. Lz4W]	1.78369	12.08	1	2	2	3	3.7263e+07	240	25.6953	6.26514
1297897637	aminotransferase [Pseudomonas sp. Lz4W]	1.78319	12.16	1	4	4	6	1.81081e+07	403	44.7761	6.30322
1297897932	cytochrome-c oxidase, cbb3-type subunit II [Pseudomonas sp. Lz4W]	1.77929	11.39	1	2	2	2	2.95439e+07	202	22.6456	7.98682
1297897246	serine O-acetyltransferase [Pseudomonas sp. Lz4W]	1.7774	12.4	1	3	3	3	1.15518e+07	258	27.7013	7.15186
1297900054	GntR family transcriptional regulator [Pseudomonas sp. Lz4W]	1.77244	17.34	1	4	4	5	1.04275e+07	248	27.6453	6.93213
1297899982	3-methyl-2-oxobutanoate hydroxymethyltransferase [Pseudomonas sp. Lz4W]	1.77198	9.4	1	2	2	5	2.55401e+07	266	28.1874	6.20166
1297897258	Cro/Cl family transcriptional regulator [Pseudomonas sp. Lz4W]	1.77118	13.21	1	4	4	4	4.88916e+07	318	33.2783	5.49072
1297898427	precorrin-4 C(11)-methyltransferase [Pseudomonas sp. Lz4W]	1.76936	8.87	1	2	2	2	1.29806e+07	248	26.8741	6.27783
1297899894	rod shape-determining protein MreC [Pseudomonas sp. Lz4W]	1.76746	13.54	1	4	4	4	2.94954e+07	347	37.1851	9.36377
1297896776	hypothetical protein B195_001930 [Pseudomonas sp. Lz4W]	1.76482	34.05	1	5	5	5	4.55536e+07	185	18.4445	8.93896
1297897881	histidinol-phosphate transaminase [Pseudomonas sp. Lz4W]	1.76445	12.16	1	4	4	4	9.43265e+06	370	39.6526	4.76709
1297896991	hypothetical protein B195_003085 [Pseudomonas sp. Lz4W]	1.76325	9.48	1	6	6	7	1.21369e+07	633	71.8517	8.07471
1297896448	diaminopimelate epimerase [Pseudomonas sp. Lz4W]	1.76232	12.68	1	3	3	7	2.05208e+07	276	30.3315	6.7417
1297900067	Tellurite resistance TerB [Pseudomonas sp. Lz4W]	1.75564	15.44	1	3	3	3	1.72888e+07	149	16.3791	5.12256
1297900659	tRNA guanosine(34) transglycosylase Tgt [Pseudomonas sp. Lz4W]	1.75469	7.82	1	3	3	3	8.59118e+06	371	41.1276	6.84424
1297897355	collagen pro alpha-chain precursor [Pseudomonas sp. Lz4W]	1.75084	9.92	1	2	2	2	9.32396e+06	252	25.3941	7.2251
1297900034	hypothetical protein B195_019260 [Pseudomonas sp. Lz4W]	1.74925	11.87	1	6	6	12	1.80961e+07	556	62.0028	5.59229
1297899747	ribosome maturation factor RimM [Pseudomonas sp. Lz4W]	1.74639	18.99	1	3	3	5	1.81232e+07	179	20.2573	4.76709
1297899220	flagellar export chaperone FliS [Pseudomonas sp. Lz4W]	1.74245	17.83	1	2	2	4	1.71107e+07	129	14.5575	6.56592
1297899295	allophanate hydrolase [Pseudomonas sp. Lz4W]	1.74167	13.07	1	3	3	4	2.94619e+07	306	32.3785	6.20166
1297896544	zinc ABC transporter substrate-binding protein [Pseudomonas sp. Lz4W]	1.74139	6.54	1	2	2	2	2.85856e+07	306	33.1892	6.80029
1297897483	dehydrogenase [Pseudomonas sp. Lz4W]	1.73839	27.85	1	7	7	11	1.50812e+08	237	26.4157	8.63135
1297897893	group 1 glycosyl transferase [Pseudomonas sp. Lz4W]	1.73693	8.47	1	3	3	3	1.78009e+07	378	42.5808	7.25439
1297899882	superoxide dismutase [Pseudomonas sp. Lz4W]	1.72724	21.18	1	3	3	4	1.01432e+08	203	22.7354	6.41748
1297897758	His-Xaa-Ser system protein HsxD [Pseudomonas sp. Lz4W]	1.72615	18	1	2	2	3	2.40724e+07	100	11.2679	5.38916
1297897660	lytic transglycosylase [Pseudomonas sp. Lz4W]	1.72579	6.54	1	5	5	6	1.62681e+07	642	73.3294	9.29053
1297898215	peptidylprolyl isomerase [Pseudomonas sp. Lz4W]	1.72369	23.66	1	2	2	3	25347249	93	9.8779	5.85889
1297896905	excinuclease ABC subunit A [Pseudomonas sp. Lz4W]	1.72001	9.75	1	9	9	12	1.24309e+08	944	104.282	7.15186
1297897055	ATP-dependent protease [Pseudomonas sp. Lz4W]	1.71989	11.08	1	7	7	9	1.50256e+07	812	89.1586	4.94482
1297896452	hypothetical protein B195_000275 [Pseudomonas sp. Lz4W]	1.71512	25.93	1	2	2	2	2.24918e+07	108	11.4514	4.24658
1297899504	glutamate--ammonia ligase [Pseudomonas sp. Lz4W]	1.71431	20.36	1	7	7	12	4.96302e+07	447	48.7125	5.77002
1297900484	hypothetical protein B195_021650 [Pseudomonas sp. Lz4W]	1.7133	18.18	1	3	3	3	1.41107e+07	187	20.179	4.37354
1297898848	oxidoreductase [Pseudomonas sp. Lz4W]	1.70536	8.11	1	2	2	2	1.32985e+07	259	27.4211	5.98584
1297897895	glycosyltransferase WbuB [Pseudomonas sp. Lz4W]	1.70178	11.71	1	4	4	5	1.0421e+07	410	45.3257	8.93896
1297899456	mechanosensitive ion channel protein MscS [Pseudomonas sp. Lz4W]	1.699	6.79	1	2	2	3	2.05387e+07	280	30.5925	6.81494
1297897243	hypothetical protein B195_004440 [Pseudomonas sp. Lz4W]	1.69807	16.57	1	2	2	2	3.1466e+07	175	18.1244	8.98291
1297899632	aminomethyltransferase [Pseudomonas sp. Lz4W]	1.69642	6.71	1	2	2	2	24614888	313	34.0426	5.2876
1297896536	methionine ABC transporter substrate-binding protein [Pseudomonas sp. Lz4W]	1.6962	25	1	4	4	5	2.44778e+07	256	27.7239	7.06396
1297897661	universal stress protein UspA [Pseudomonas sp. Lz4W]	1.69577	16	1	2	2	3	4.84397e+07	150	16.2803	5.71924
1297898498	amino acid deaminase [Pseudomonas sp. Lz4W]	1.69442	6.7	1	2	3	5	1.29746e+07	403	43.2941	6.46826
1297897680	cell division protein FtsX [Pseudomonas sp. Lz4W]	1.69398	4.57	1	2	2	2	4.32879e+06	416	45.5273	9.51025
1297898858	aspartate-semialdehyde dehydrogenase [Pseudomonas sp. Lz4W]	1.69313	31.08	1	8	8	9	6.88086e+07	370	40.6468	5.63037
1297899625	serine peptidase [Pseudomonas sp. Lz4W]	1.69132	7.4	1	3	3	3	1.26987e+07	473	49.6932	6.31592
1297898857	aspartate-semialdehyde dehydrogenase [Pseudomonas sp. Lz4W]	1.68881	6.55	1	2	2	3	9.26062e+06	336	35.3556	4.90674
1297897874	phosphoglycolate phosphatase [Pseudomonas sp. Lz4W]	1.68872	11.66	1	3	3	4	1.14059e+07	223	24.7163	4.90674
1297899269	GntR family transcriptional regulator [Pseudomonas sp. Lz4W]	1.68456	12.59	1	4	4	6	3.6223e+07	278	31.0205	8.1626
1297900274	hypothetical protein B195_020530 [Pseudomonas sp. Lz4W]	1.67998	11.36	1	3	3	3	2.85446e+07	273	31.9887	7.02002
1297899873	LPS export ABC transporter periplasmic protein LptC [Pseudomonas sp. Lz4W]	1.67961	12.63	1	3	3	3	1.28158e+07	190	21.4499	7.40088
1297899951	ribosomal-protein-alanine N-acetyltransferase [Pseudomonas sp. Lz4W]	1.67699	16	1	3	3	5	1.00703e+07	150	16.9776	5.5415
1297899693	succinyldiaminopimelate transaminase [Pseudomonas sp. Lz4W]	1.67247	5.76	1	2	2	2	1.32687e+07	399	44.1945	5.41455
1297897348	acyl-homoserine lactone acylase subunit beta [Pseudomonas sp. Lz4W]	1.67103	5.49	1	5	5	5	1.02734e+07	820	89.3114	8.45557
1297898579	oxaloacetate decarboxylase [Pseudomonas sp. Lz4W]	1.67025	10.38	1	3	3	3	1.65192e+07	289	31.1702	5.17334
1297897909	GntR family transcriptional regulator [Pseudomonas sp. Lz4W]	1.66962	17.25	1	4	4	6	2.90939e+07	255	28.1756	6.91748
1297900720	alanine racemase [Pseudomonas sp. Lz4W]	1.6688	6.85	1	3	3	4	7.3246e+06	409	43.9596	6.81494
1297896829	aminoglycoside phosphotransferase [Pseudomonas sp. Lz4W]	1.66636	13.49	1	4	4	5	1.22501e+07	341	39.0692	5.14795
1297899853	glutathione peroxidase [Pseudomonas sp. Lz4W]	1.66568	10	1	2	2	2	7.63314e+06	160	17.777	5.16064
1297898905	hypothetical protein B195_013295 [Pseudomonas sp. Lz4W]	1.66482	20.17	1	2	2	2	2.8029e+07	119	13.3537	7.34229
1297900486	cell division protein ZapA [Pseudomonas sp. Lz4W]	1.66414	19.05	1	2	2	2	1.21724e+07	105	11.769	5.84619
1297899966	penicillin-binding protein 1B [Pseudomonas sp. Lz4W]	1.66369	2.58	1	2	2	3	6.48534e+06	774	85.1759	9.0415
1297896509	TonB system transport protein ExbD [Pseudomonas sp. Lz4W]	1.66341	18.44	1	2	2	3	1.19083e+08	141	15.193	5.16064
1297899858	sulfate adenylyltransferase small subunit [Pseudomonas sp. Lz4W]	1.65884	8.85	1	3	3	3	1.02475e+07	305	35.182	6.69775
1297899169	thiosulfate transporter subunit [Pseudomonas sp. Lz4W]	1.65801	4.79	1	2	2	2	1.2994e+07	334	36.9858	6.84424
1297897843	lysogenization regulator HflD [Pseudomonas sp. Lz4W]	1.65545	32.37	1	5	5	7	2.96587e+07	207	23.2385	9.51025
1297899385	hydroxyacylglutathione hydrolase [Pseudomonas sp. Lz4W]	1.6507	10.42	1	2	2	2	1.4862e+07	259	28.5424	5.93506
1297900406	imidazole glycerol phosphate synthase, glutamine amidotransferase subunit [Pseudomonas sp. Lz4W]	1.64501	21.23	1	4	4	7	4.20078e+07	212	23.3565	6.25244
1297899287	beta-ketoacyl-ACP synthase III [Pseudomonas sp. Lz4W]	1.64422	6.97	1	2	2	2	1.34002e+07	373	40.3965	5.68115
1297896472	ATP-dependent DNA helicase Rep [Pseudomonas sp. Lz4W]	1.6427	2.54	1	1	2	2	1.42206e+07	669	76.591	6.03662
1297900582	DNA helicase II [Pseudomonas sp. Lz4W]	1.6427	6.19	1	3	4	4	8.33964e+06	727	81.3825	6.0874
1297898730	DNA helicase UvrD [Pseudomonas sp. Lz4W]	1.6427	1.94	1	1	2	2	1.14921e+07	825	92.2953	7.03467
1297898238	hypothetical protein B195_009795 [Pseudomonas sp. Lz4W]	1.63251	24.58	1	4	4	5	1.74964e+07	179	20.4297	9.39307
1297900032	hypothetical protein B195_019250 [Pseudomonas sp. Lz4W]	1.62925	10.98	1	3	3	3	4.13356e+06	328	37.2245	5.46533
1297900324	glutamate synthase large subunit [Pseudomonas sp. Lz4W]	1.62487	1.42	1	2	2	2	4.84432e+06	1482	161.808	6.48096
1297896922	riboflavin synthase subunit alpha [Pseudomonas sp. Lz4W]	1.62401	24.55	1	4	4	6	2.96874e+07	220	23.4752	5.65576
1297900013	hypothetical protein B195_019135 [Pseudomonas sp. Lz4W]	1.62114	16.38	1	2	2	3	3.69157e+07	177	19.3448	4.76709
1297897607	amidotransferase [Pseudomonas sp. Lz4W]	1.61934	11.2	1	2	2	3	2.09335e+07	241	27.1834	5.85889
1297899979	Fis family transcriptional regulator [Pseudomonas sp. Lz4W]	1.61915	7.34	1	3	4	5	2.96283e+07	477	52.3892	5.97314
1297897402	hypothetical protein B195_005285 [Pseudomonas sp. Lz4W]	1.61595	19.85	1	3	3	3	3.13473e+07	136	14.5117	9.45166
1297897951	thiol:disulfide interchange protein DsbG [Pseudomonas sp. Lz4W]	1.60644	9.69	1	3	3	3	1.39986e+07	258	28.3297	8.5874
1297898883	amino acid ABC transporter substrate-binding protein [Pseudomonas sp. Lz4W]	1.60262	9.33	1	2	2	2	2.63827e+07	268	29.1056	8.63135
1297897492	cob(I)yrinic acid a,c-diamide adenosyltransferase [Pseudomonas sp. Lz4W]	1.60005	21.18	1	3	3	5	1.63625e+07	203	22.6005	6.80029
1297900615	UDP-N-acetylglucosamine diphosphorylase/glucosamine-1-phosphate N-acetyltransferase [Pseudomonas sp. Lz4W]	0	5.49	1	2	2	2	8.05302e+06	455	48.6095	6.65381
1297896411	lipid A biosynthesis lauroyl acyltransferase [Pseudomonas sp. Lz4W]	0	8.14	1	3	3	4	1.01725e+07	295	32.6012	9.59814
1297896460	hypothetical protein B195_000315 [Pseudomonas sp. Lz4W]	0	12.72	1	4	4	5	3.59071e+07	338	36.3994	5.09717
1297896462	ABC transporter ATP-binding protein [Pseudomonas sp. Lz4W]	0	10.46	1	2	2	2	3.89951e+06	239	25.6529	7.12256
1297896538	methionine ABC transporter ATP-binding protein [Pseudomonas sp. Lz4W]	0	7.76	1	2	2	2	1.85916e+07	335	36.7323	6.96143
1297900549	acetyl-CoA hydrolase [Pseudomonas sp. Lz4W]	0	6.05	1	3	3	5	2.09441e+07	496	53.9598	6.06201
1297900556	phosphate transport system regulatory protein PhoU [Pseudomonas sp. Lz4W]	0	17.39	1	4	4	5	6.61401e+06	253	28.5157	5.36377
1297900583	hypothetical protein B195_022190 [Pseudomonas sp. Lz4W]	0	15.14	1	3	3	3	2.53211e+07	284	30.3481	8.71924
1297900459	Fis family transcriptional regulator [Pseudomonas sp. Lz4W]	0	4.31	1	2	2	2	1.17671e+06	464	50.7547	6.07471
1297900534	RND transporter [Pseudomonas sp. Lz4W]	0	4.37	1	2	2	2	4104414	481	51.3535	6.1001
1297900399	peptidase M23 [Pseudomonas sp. Lz4W]	0	6.54	1	3	3	3	7.66462e+06	428	47.345	9.40771
1297900103	omega amino acid--pyruvate aminotransferase [Pseudomonas sp. Lz4W]	0	8.24	1	3	3	4	1.25637e+07	449	48.8656	6.68311
1297900146	hypothetical protein B195_019845 [Pseudomonas sp. Lz4W]	0	2.95	1	4	4	4	9.95667e+06	1627	177.554	5.26221
1297900152	hypothetical protein B195_019875 [Pseudomonas sp. Lz4W]	0	5.62	1	2	2	2	9.92461e+06	356	39.6243	6.63916
1297900770	precorrin-2 C(20)-methyltransferase [Pseudomonas sp. Lz4W]	0	16.05	1	3	3	4	3.49668e+07	243	26.6439	5.61768
1297900248	thiosulfate sulfurtransferase [Pseudomonas sp. Lz4W]	0	13.82	1	3	3	3	5.9351e+06	275	29.6301	6.17627
1297900270	polymerase [Pseudomonas sp. Lz4W]	0	3.3	1	2	2	2	3.8494e+06	637	72.2635	9.49561
1297900283	lipopolysaccharide core heptose(I) kinase RfaP [Pseudomonas sp. Lz4W]	0	8.96	1	3	3	4	8.0255e+06	268	30.8115	9.77393
1297900288	bifunctional glutamine synthetase adenylyltransferase/deadenyltransferase [Pseudomonas sp. Lz4W]	0	2.45	1	3	3	3	4.51315e+06	980	109.975	5.40186
1297900781	peptide ABC transporter ATP-binding protein [Pseudomonas sp. Lz4W]	0	7.38	1	2	2	3	1.87622e+06	244	26.9959	6.25244
1297899980	poly(A) polymerase [Pseudomonas sp. Lz4W]	0	11.42	1	6	6	8	4.00659e+07	464	53.3836	9.0415
1297899997	preprotein translocase subunit SecG [Pseudomonas sp. Lz4W]	0	33.86	1	2	2	4	2.45604e+07	127	13.0499	5.0083
1297899999	phosphoglucosamine mutase [Pseudomonas sp. Lz4W]	0	18.88	1	8	8	14	5.11327e+07	445	47.5162	5.8335
1297900033	hypothetical protein B195_019255 [Pseudomonas sp. Lz4W]	0	8.25	1	4	4	5	8.95646e+06	400	44.5052	6.29053
1297899793	carboxylesterase [Pseudomonas sp. Lz4W]	0	27.52	1	4	4	5	3.72171e+07	218	23.8441	5.36377
1297899802	hypothetical protein B195_018020 [Pseudomonas sp. Lz4W]	0	25.48	1	6	6	6	2.80079e+07	259	29.4821	6.7124
1297899870	ABC transporter ATP-binding protein [Pseudomonas sp. Lz4W]	0	13.01	1	3	3	5	1.40843e+07	269	29.4143	5.93506
1297899352	aldo/keto reductase [Pseudomonas sp. Lz4W]	0	7.25	1	3	3	4	8.2824e+06	331	35.9065	7.10791
1297899401	bifunctional methylenetetrahydrofolate dehydrogenase/methenyltetrahydrofolate cyclohydrolase [Pseudomonas sp. Lz4W]	0	8.8	1	2	2	4	2.52588e+07	284	30.5281	6.23975
1297899545	6,7-dimethyl-8-ribityllumazine synthase [Pseudomonas sp. Lz4W]	0	20.73	1	4	4	5	5.85865e+07	164	18.4875	7.12256
1297899569	peptidase M4 [Pseudomonas sp. Lz4W]	0	15.84	1	2	2	2	4.58467e+06	101	10.9807	5.05908
1297899597	sugar ABC transporter ATP-binding protein [Pseudomonas sp. Lz4W]	0	9.33	1	4	4	5	1.78436e+07	386	42.4282	6.43018
1297899665	2-C-methyl-D-erythritol 2,4-cyclodiphosphate synthase [Pseudomonas sp. Lz4W]	0	21.02	1	3	3	3	1.49888e+07	157	16.6908	6.68311
1297899683	RIP metalloprotease RseP [Pseudomonas sp. Lz4W]	0	7.56	1	3	3	4	1.12924e+07	450	48.2689	7.21045
1297899740	homoserine dehydrogenase [Pseudomonas sp. Lz4W]	0	14.75	1	5	5	8	2.64299e+07	434	46.1953	5.46533
1297899084	LacI family transcriptional regulator [Pseudomonas sp. Lz4W]	0	6.31	1	2	2	2	6.18855e+06	317	33.3176	6.63916
1297899135	chorismate synthase [Pseudomonas sp. Lz4W]	0	6.89	1	2	2	2	2.17533e+07	363	38.9518	6.16357
1297899162	TetR family transcriptional regulator [Pseudomonas sp. Lz4W]	0	10.45	1	2	2	2	1.66675e+06	201	22.4715	6.68311
1297899257	ATP-dependent DNA helicase RecQ [Pseudomonas sp. Lz4W]	0	4.94	1	4	4	5	9.13906e+06	709	79.0105	5.75732
1297899303	hypothetical protein B195_015370 [Pseudomonas sp. Lz4W]	0	10.53	1	2	2	2	1.95202e+07	228	24.4327	8.25049
1297898985	LOG family protein [Pseudomonas sp. Lz4W]	0	9.63	1	4	4	4	6.89754e+06	457	50.339	6.87354
1297899003	HAD family hydrolase [Pseudomonas sp. Lz4W]	0	7.42	1	2	2	4	8.5879e+06	229	24.8161	5.61768
1297896976	tRNA (N6-isopentenyl adenosine(37)-C2)-methylthiotransferase MiaB [Pseudomonas sp. Lz4W]	0	3.39	1	2	2	2	1.73983e+07	442	49.4721	5.73193
1297896992	integrase [Pseudomonas sp. Lz4W]	0	2.93	1	2	2	4	1.85342e+07	682	78.0482	6.25244
1297897072	peptidylprolyl isomerase [Pseudomonas sp. Lz4W]	0	24.83	1	2	2	2	2.27649e+07	145	15.9591	4.67822
1297897105	ligand-gated channel protein [Pseudomonas sp. Lz4W]	0	8.87	1	6	6	7	1.30702e+07	767	82.7941	5.33838
1297897128	hypothetical protein B195_003830 [Pseudomonas sp. Lz4W]	0	42.11	1	3	3	3	2.18731e+07	95	11.0437	5.021
1297897167	cell division protein FtsL [Pseudomonas sp. Lz4W]	0	18.56	1	2	2	2	1.84478e+07	97	10.8227	9.70068
1297897250	iron-sulfur cluster assembly protein IscA [Pseudomonas sp. Lz4W]	0	19.63	1	2	2	2	1.31299e+07	107	11.6566	4.94482
1297900660	carbon-nitrogen hydrolase [Pseudomonas sp. Lz4W]	0	9.51	1	2	2	2	1.33809e+07	263	29.6738	5.85889
1297897403	DNA-binding response regulator [Pseudomonas sp. Lz4W]	0	11.11	1	2	2	2	1.3305e+07	216	23.4412	5.10986
1297897551	glutathione S-transferase [Pseudomonas sp. Lz4W]	0	14.49	1	2	2	2	3.55576e+07	207	23.3787	5.22412
1297897552	ABC transporter [Pseudomonas sp. Lz4W]	0	14.19	1	4	4	4	1.06951e+07	310	34.3232	6.31592
1297896647	SAM-dependent methyltransferase [Pseudomonas sp. Lz4W]	0	11.81	1	4	4	5	1.77093e+07	398	43.96	7.23975
1297896656	3-mercaptopyruvate sulfurtransferase [Pseudomonas sp. Lz4W]	0	10.56	1	3	3	3	4.01983e+07	284	30.8468	5.52881
1297896680	YggS family pyridoxal phosphate enzyme [Pseudomonas sp. Lz4W]	0	10.09	1	2	2	2	1.83843e+07	228	24.6748	5.85889
1297896849	2-octaprenyl-3-methyl-6-methoxy-1,4-benzoquinol hydroxylase [Pseudomonas sp. Lz4W]	0	11.63	1	2	2	2	2.10009e+07	215	23.8201	6.60986
1297896850	histidine triad nucleotide-binding protein [Pseudomonas sp. Lz4W]	0	34.82	1	4	4	5	1.98545e+07	112	12.8337	6.78564
1297896623	DNA-binding protein [Pseudomonas sp. Lz4W]	0	9.35	1	3	3	3	1.39806e+07	310	34.8559	5.021
1297898295	NAD kinase [Pseudomonas sp. Lz4W]	0	9.8	1	3	3	5	2.04115e+07	296	32.3288	7.37158
1297898424	methionine synthase [Pseudomonas sp. Lz4W]	0	3.72	1	4	4	4	7.91333e+06	1236	135.579	5.04639
1297898418	SCP-2 family sterol carrier protein [Pseudomonas sp. Lz4W]	0	16.35	1	2	2	6	7.74356e+07	104	11.0744	4.36084
1297898497	reactive intermediate/imine deaminase [Pseudomonas sp. Lz4W]	0	10.85	1	2	2	4	4.48478e+07	129	14.168	6.29053
1297898856	peptidoglycan-binding protein [Pseudomonas sp. Lz4W]	0	4.83	1	3	3	3	1.93193e+07	786	83.6539	4.55127
1297898249	dipeptidase [Pseudomonas sp. Lz4W]	0	8.64	1	5	5	5	3.32784e+07	579	63.0131	5.43994
1297897664	3-ketoacyl-CoA thiolase [Pseudomonas sp. Lz4W]	0	12.79	1	4	4	6	3.09345e+07	391	41.7128	6.99072
1297897773	hypothetical protein B195_007300 [Pseudomonas sp. Lz4W]	0	21.31	1	3	3	5	1.32213e+07	122	13.7021	7.04932
1297897762	GNAT family N-acetyltransferase [Pseudomonas sp. Lz4W]	0	44.09	1	4	4	5	2.92852e+07	93	10.6172	7.03467
1297897685	NADPH-dependent 7-cyano-7-deazaguanine reductase QueF [Pseudomonas sp. Lz4W]	0	6.52	1	2	2	3	1.26768e+07	276	30.7457	5.35107
1297897942	23S rRNA (cytidine(2498)-2'-O)-methyltransferase RlmM [Pseudomonas sp. Lz4W]	0	13.69	1	4	4	6	1.07229e+07	358	40.6064	7.04932
1297897896	sugar transferase [Pseudomonas sp. Lz4W]	0	27.41	1	5	5	5	4.42251e+07	197	22.505	9.87646
1297897892	glycosyltransferase [Pseudomonas sp. Lz4W]	0	4.66	1	2	2	2	1.07276e+07	322	36.8804	9.05615
1297897856	serine--tRNA ligase [Pseudomonas sp. Lz4W]	0	10.09	1	4	4	5	2.73487e+07	426	46.919	5.21143
1297897840	GNAT family N-acetyltransferase [Pseudomonas sp. Lz4W]	0	17.14	1	2	2	2	1.38205e+07	140	15.8161	6.02393
1297897835	NADH-quinone oxidoreductase subunit E [Pseudomonas sp. Lz4W]	0	19.39	1	3	3	3	2.37395e+07	165	17.9109	4.84326
1297897832	NADH-quinone oxidoreductase subunit H [Pseudomonas sp. Lz4W]	0	4.78	1	2	2	2	9.84618e+06	335	37.3197	6.18896
1297897177	cell division protein FtsQ [Pseudomonas sp. Lz4W]	0	5.56	1	2	2	2	1.68162e+07	288	32.6201	9.83252
1297897905	orotidine 5'-phosphate decarboxylase [Pseudomonas sp. Lz4W]	0	13.52	1	2	2	2	8.01752e+06	244	26.0355	5.50342
1297900725	beta-ketoacyl synthase [Pseudomonas sp. Lz4W]	0	1.72	1	4	4	5	8.31196e+07	2503	269.912	5.52881
1297900772	TonB-dependent copper receptor [Pseudomonas sp. Lz4W]	0	9.39	1	6	6	8	3.635e+07	692	74.8749	6.06201

## Sheet: Set2
Accession	Description	Score	Coverage	# Proteins	# Unique Peptides	# Peptides	# PSMs	Area	# AAs	MW [kDa]	calc. pI
1297899464	porin [Pseudomonas sp. Lz4W]	298.018	64.51	1	15	15	190	2.37915e+10	324	34.3351	6.1001
1297896869	DNA-directed RNA polymerase subunit beta [Pseudomonas sp. Lz4W]	227.31	48.42	1	59	59	206	6.08344e+08	1357	150.871	5.8335
1297896870	DNA-directed RNA polymerase subunit beta' [Pseudomonas sp. Lz4W]	204.031	46.89	1	59	59	212	5.71845e+08	1399	154.527	7.18115
1297896874	translation elongation factor Tu [Pseudomonas sp. Lz4W]	198.051	66.5	1	22	22	218	3.46554e+09	397	43.4753	5.45264
1297898322	NAD-glutamate dehydrogenase [Pseudomonas sp. Lz4W]	194.01	46.91	1	62	62	211	2.99498e+08	1618	181.376	5.77002
1297896873	translation elongation factor G [Pseudomonas sp. Lz4W]	122.01	58.35	1	32	32	134	1.09475e+09	701	77.1951	5.33838
1297899994	translation initiation factor IF-2 [Pseudomonas sp. Lz4W]	102.425	51.74	1	32	32	100	3.20438e+08	835	90.0211	7.45947
1297896879	50S ribosomal protein L2 [Pseudomonas sp. Lz4W]	99.6391	59.12	1	15	15	89	1.50636e+09	274	29.679	11.2241
1297896872	30S ribosomal protein S7 [Pseudomonas sp. Lz4W]	97.0277	58.97	1	11	11	78	2.66168e+09	156	17.6085	10.1548
1297900226	30S ribosomal protein S6 [Pseudomonas sp. Lz4W]	94.749	59.57	1	8	8	70	1.6417e+09	141	16.3349	5.021
1297900289	pyruvate dehydrogenase (acetyl-transferring), homodimeric type [Pseudomonas sp. Lz4W]	93.6987	43.93	1	38	38	107	5.88548e+08	881	99.3508	5.70654
1297896888	50S ribosomal protein L5 [Pseudomonas sp. Lz4W]	93.1404	59.78	1	14	14	97	2.63176e+09	179	20.5071	9.75928
1297896900	30S ribosomal protein S4 [Pseudomonas sp. Lz4W]	91.0266	56.31	1	16	16	77	2.25352e+09	206	23.0752	9.86182
1297897425	chaperonin GroL [Pseudomonas sp. Lz4W]	87.6052	39.12	1	18	18	86	6.64596e+08	547	56.9538	5.13525
1297896866	50S ribosomal protein L1 [Pseudomonas sp. Lz4W]	83.8089	54.11	1	10	10	63	1.28452e+09	231	24.0949	9.61279
1297899223	flagellin [Pseudomonas sp. Lz4W]	82.483	49.83	1	22	22	77	1.0965e+09	576	57.7972	5.13525
1297900387	GTP-binding protein TypA [Pseudomonas sp. Lz4W]	82.4309	32.51	1	18	18	76	1.23655e+09	606	67.0505	5.60498
1297896867	50S ribosomal protein L10 [Pseudomonas sp. Lz4W]	81.0469	44.58	1	6	6	49	3.42982e+09	166	17.6205	9.20264
1297900619	F0F1 ATP synthase subunit alpha [Pseudomonas sp. Lz4W]	79.3698	47.86	1	24	24	76	5.01118e+08	514	55.3897	5.61768
1297897805	2-oxoglutarate dehydrogenase E1 component [Pseudomonas sp. Lz4W]	79.2708	28.31	1	25	25	75	3.68534e+08	943	106.532	6.49365
1297897809	succinate--CoA ligase subunit alpha [Pseudomonas sp. Lz4W]	74.6918	48.81	1	11	11	72	2.37707e+09	293	29.9416	6.29053
1297896881	50S ribosomal protein L22 [Pseudomonas sp. Lz4W]	73.6724	54.55	1	7	7	64	1.84683e+09	110	11.8966	10.1108
1297897846	isocitrate dehydrogenase (NADP(+)) [Pseudomonas sp. Lz4W]	73.1749	51.35	1	31	31	74	5.1605e+08	740	80.4793	5.96045
1297899990	polyribonucleotide nucleotidyltransferase [Pseudomonas sp. Lz4W]	72.5506	42.37	1	23	23	81	5.67135e+08	701	74.908	5.31299
1297896892	50S ribosomal protein L18 [Pseudomonas sp. Lz4W]	70.9575	57.76	1	7	7	43	2.23309e+09	116	12.6358	10.272
1297899928	50S ribosomal protein L25/general stress protein Ctc [Pseudomonas sp. Lz4W]	70.6619	63.27	1	10	10	56	1.73893e+09	196	20.8071	6.44287
1297897884	30S ribosomal protein S1 [Pseudomonas sp. Lz4W]	70.6386	33.16	1	18	18	90	9.71978e+08	564	62.3024	4.97021
1297897633	ATP-dependent RNA helicase [Pseudomonas sp. Lz4W]	70.2253	45.06	1	22	22	66	2.51246e+08	557	60.5525	9.12939
1297897808	succinate--CoA ligase subunit beta [Pseudomonas sp. Lz4W]	69.7447	58.51	1	18	18	80	1.94453e+09	388	41.2856	6.37939
1297896887	50S ribosomal protein L24 [Pseudomonas sp. Lz4W]	68.4089	54.81	1	6	6	44	1.22369e+09	104	11.3423	10.1694
1297897807	dihydrolipoyl dehydrogenase [Pseudomonas sp. Lz4W]	67.0833	32.85	1	12	12	48	3.44073e+08	478	49.8941	6.21436
1297896882	30S ribosomal protein S3 [Pseudomonas sp. Lz4W]	67.0298	46.05	1	8	8	56	9.50068e+08	228	25.7369	10.0815
1297896901	DNA-directed RNA polymerase subunit alpha [Pseudomonas sp. Lz4W]	61.3149	37.54	1	12	12	57	6.38671e+08	333	36.6233	5.03369
1297897537	preprotein translocase subunit SecA [Pseudomonas sp. Lz4W]	61.2806	34.02	1	27	27	67	1.42306e+08	917	103.66	5.57959
1297896891	50S ribosomal protein L6 [Pseudomonas sp. Lz4W]	60.9787	39.55	1	8	8	50	2.06022e+09	177	19.1553	9.75928
1297897803	succinate dehydrogenase flavoprotein subunit [Pseudomonas sp. Lz4W]	60.6175	29.78	1	16	16	52	3.38357e+08	591	63.5998	6.04932
1297899689	translation elongation factor Ts [Pseudomonas sp. Lz4W]	59.9481	53.98	1	14	14	43	7.57717e+08	289	30.6212	5.40186
1297896886	50S ribosomal protein L14 [Pseudomonas sp. Lz4W]	59.8618	47.54	1	6	6	51	1.16137e+09	122	13.4014	10.9312
1297897563	ribonuclease E [Pseudomonas sp. Lz4W]	59.5123	31.53	1	24	24	62	2.61404e+08	1072	116.95	4.98291
1297896895	50S ribosomal protein L15 [Pseudomonas sp. Lz4W]	59.1035	48.28	1	6	6	53	1.40727e+09	145	15.1862	10.77
1297900005	carbamoyl phosphate synthase large subunit [Pseudomonas sp. Lz4W]	58.4635	29.17	1	31	31	71	1.04175e+08	1073	117.555	5.16064
1297899490	ribonucleoside-diphosphate reductase subunit alpha [Pseudomonas sp. Lz4W]	56.6185	23.93	1	21	21	58	118395692	957	107.005	5.97314
1297899439	peptidoglycan-associated lipoprotein [Pseudomonas sp. Lz4W]	54.719	66.27	1	6	6	47	3.27434e+09	166	17.7319	6.18896
1297897761	hypothetical protein B195_007235 [Pseudomonas sp. Lz4W]	54.7006	38.55	1	4	4	37	3.49306e+09	83	8.82151	8.1626
1297899400	trigger factor [Pseudomonas sp. Lz4W]	54.3922	57.11	1	22	22	59	4.72629e+08	436	48.5301	4.81787
1297897255	nucleoside-diphosphate kinase [Pseudomonas sp. Lz4W]	53.8357	56.74	1	6	6	42	3.15429e+09	141	14.9577	5.5542
1297900617	F0F1 ATP synthase subunit beta [Pseudomonas sp. Lz4W]	53.6491	57.3	1	19	19	77	5.28372e+08	459	49.5654	5.08447
1297896902	50S ribosomal protein L17 [Pseudomonas sp. Lz4W]	53.4125	52.34	1	6	6	43	1.20401e+09	128	14.4457	10.4478
1297898795	3-deoxy-8-phosphooctulonate synthase [Pseudomonas sp. Lz4W]	52.7552	42.14	1	11	11	47	2.39125e+08	280	30.3867	6.13818
1297900290	dihydrolipoyllysine-residue acetyltransferase [Pseudomonas sp. Lz4W]	52.7349	41.68	1	17	17	52	2.23232e+08	547	55.9508	5.80811
1297899690	30S ribosomal protein S2 [Pseudomonas sp. Lz4W]	51.8006	66.8	1	12	12	60	1.14881e+09	247	27.2052	8.83643
1297899776	leucyl aminopeptidase [Pseudomonas sp. Lz4W]	50.7594	39.72	1	16	16	38	1.74347e+08	496	52.5195	7.18115
1297900498	transcription termination factor Rho [Pseudomonas sp. Lz4W]	50.2131	50.84	1	19	19	57	1.69688e+08	419	47.028	7.56201
1297896893	30S ribosomal protein S5 [Pseudomonas sp. Lz4W]	49.5603	63.86	1	8	8	58	1.13793e+09	166	17.6763	10.1255
1297897153	50S ribosomal protein L13 [Pseudomonas sp. Lz4W]	49.4982	61.97	1	6	6	64	1.25747e+09	142	15.8313	9.72998
1297897878	DNA gyrase subunit A [Pseudomonas sp. Lz4W]	46.7785	26.38	1	22	22	43	1.19651e+08	887	98.2141	5.16064
1297897330	alkyl hydroperoxide reductase [Pseudomonas sp. Lz4W]	45.9813	65.5	1	10	10	45	1.25403e+09	200	21.6979	5.22412
1297899995	transcription termination/antitermination protein NusA [Pseudomonas sp. Lz4W]	45.4668	31.64	1	15	15	41	2.11019e+08	493	54.3291	4.61475
1297896865	50S ribosomal protein L11 [Pseudomonas sp. Lz4W]	44.9381	57.34	1	7	7	31	1.62435e+09	143	14.8909	9.80322
1297900009	molecular chaperone DnaK [Pseudomonas sp. Lz4W]	44.3064	41.76	1	25	25	63	3.42852e+08	637	68.1512	4.97021
1297897806	dihydrolipoamide succinyltransferase [Pseudomonas sp. Lz4W]	44.2955	29.88	1	10	10	43	7.31053e+08	405	42.0379	5.51611
1297899449	aspartate--tRNA ligase [Pseudomonas sp. Lz4W]	44.0269	43.32	1	25	25	55	2.54896e+08	591	66.1407	5.47803
1297899392	enoyl-[acyl-carrier-protein] reductase [Pseudomonas sp. Lz4W]	43.2101	58.71	1	12	12	43	1.26129e+09	264	27.9179	5.50342
1297900223	50S ribosomal protein L9 [Pseudomonas sp. Lz4W]	42.0718	51.35	1	8	8	32	5.50572e+08	148	15.4311	5.31299
1297899674	acetyl-CoA carboxylase carboxyltransferase subunit alpha [Pseudomonas sp. Lz4W]	41.8515	48.25	1	14	14	48	2.99184e+08	315	35.154	6.07471
1297899766	phosphoribosylformylglycinamidine synthase [Pseudomonas sp. Lz4W]	41.4116	27.12	1	31	31	69	1.38753e+08	1298	140.037	5.23682
1297896701	DEAD/DEAH box helicase [Pseudomonas sp. Lz4W]	41.0649	29.77	1	16	16	38	1.4224e+08	618	67.1202	10.0815
1297899412	bifunctional aconitate hydratase 2/2-methylisocitrate dehydratase [Pseudomonas sp. Lz4W]	40.858	43.42	1	29	29	60	2.13599e+08	866	93.4743	5.19873
1297896898	30S ribosomal protein S13 [Pseudomonas sp. Lz4W]	39.8813	55.08	1	7	7	40	1.43037e+09	118	13.3163	10.9458
1297900679	ABC transporter ATP-binding protein [Pseudomonas sp. Lz4W]	38.5339	34.01	1	21	21	46	1.25888e+08	638	70.1689	5.40186
1297900157	acetyl-CoA carboxylase biotin carboxylase subunit [Pseudomonas sp. Lz4W]	38.4501	56.86	1	21	21	51	2.95286e+08	452	49.2252	6.53662
1297899895	rod shape-determining protein [Pseudomonas sp. Lz4W]	38.0637	50.14	1	16	16	42	1.81797e+08	345	36.9373	5.38916
1297899069	50S ribosomal protein L20 [Pseudomonas sp. Lz4W]	37.96	36.44	1	7	7	23	1.26934e+09	118	13.3217	11.5903
1297899455	porin [Pseudomonas sp. Lz4W]	36.4375	38.41	1	15	15	37	6.97405e+08	427	46.0296	5.50342
1297897417	proline--tRNA ligase [Pseudomonas sp. Lz4W]	35.8141	34.5	1	17	17	38	1.23292e+08	571	62.8261	5.2749
1297896876	50S ribosomal protein L3 [Pseudomonas sp. Lz4W]	35.5301	36.02	1	6	6	21	1.22716e+09	211	22.6257	9.92041
1297899745	50S ribosomal protein L19 [Pseudomonas sp. Lz4W]	35.0198	62.93	1	7	7	45	1.15704e+09	116	12.9571	10.272
1297899397	endopeptidase La [Pseudomonas sp. Lz4W]	34.2628	26.82	1	20	20	37	4.1529e+07	798	88.71	5.93506
1297896724	transketolase [Pseudomonas sp. Lz4W]	34.2332	33.38	1	20	20	39	1.64688e+08	665	72.4129	5.42725
1297896936	inorganic pyrophosphatase [Pseudomonas sp. Lz4W]	34.197	31.43	1	5	5	18	3.15495e+08	175	19.4028	5.0083
1297900621	F0F1 ATP synthase subunit B [Pseudomonas sp. Lz4W]	33.998	62.18	1	9	9	32	5.96875e+08	156	16.9931	5.66846
1297897663	multifunctional fatty acid oxidation complex subunit alpha [Pseudomonas sp. Lz4W]	33.9248	34.97	1	20	20	35	1.24679e+08	715	77.1004	6.354
1297898785	ABC transporter permease [Pseudomonas sp. Lz4W]	33.7119	44.57	1	16	16	28	2.22439e+08	368	41.2964	6.72705
1297898926	ornithine monooxygenase [Pseudomonas sp. Lz4W]	33.6251	41.43	1	19	19	46	1.06107e+08	449	50.6238	6.3667
1297897154	30S ribosomal protein S9 [Pseudomonas sp. Lz4W]	33.6163	33.85	1	4	4	33	2.28577e+09	130	14.6209	11.356
1297899067	phenylalanine--tRNA ligase subunit beta [Pseudomonas sp. Lz4W]	33.5555	23.99	1	18	18	32	6.91096e+07	792	86.6191	5.35107
1297897833	NADH-quinone oxidoreductase subunit G [Pseudomonas sp. Lz4W]	33.1833	21.79	1	17	17	32	9.24588e+07	904	98.0565	5.75732
1297896727	fructose-1,6-bisphosphate aldolase [Pseudomonas sp. Lz4W]	32.7523	37.29	1	12	12	38	1.50038e+08	354	38.3401	5.64307
1297899072	threonine--tRNA ligase [Pseudomonas sp. Lz4W]	32.7413	23.75	1	14	14	30	6.21992e+07	640	72.5518	6.04932
1297896490	50S ribosomal protein L28 [Pseudomonas sp. Lz4W]	32.3376	54.55	1	6	6	35	4.93337e+08	77	8.97392	11.7222
1297900333	malate dehydrogenase [Pseudomonas sp. Lz4W]	32.1163	33.41	1	12	12	27	3.03734e+08	422	45.1784	5.2749
1297900295	trifunctional transcriptional regulator/proline dehydrogenase/L-glutamate gamma-semialdehyde dehydrogenase [Pseudomonas sp. Lz4W]	31.8683	23.08	1	26	26	43	1.26674e+08	1317	142.402	5.88428
1297899471	phosphoenolpyruvate synthase [Pseudomonas sp. Lz4W]	31.8392	32.11	1	21	21	52	1.31007e+08	791	86.1488	5.10986
1297897070	isoleucine--tRNA ligase [Pseudomonas sp. Lz4W]	31.7881	23.65	1	19	19	30	8.24277e+07	943	105.56	5.84619
1297897179	cell division protein FtsZ [Pseudomonas sp. Lz4W]	31.521	37.87	1	12	12	25	7.14583e+07	404	42.5589	5.12256
1297896890	30S ribosomal protein S8 [Pseudomonas sp. Lz4W]	30.7949	33.85	1	4	4	20	1.27863e+09	130	14.1154	9.26123
1297897771	peptidylprolyl isomerase [Pseudomonas sp. Lz4W]	30.1701	39.75	1	9	9	31	4.58453e+08	239	25.3873	5.38916
1297900756	alanine--tRNA ligase [Pseudomonas sp. Lz4W]	30.0638	25.34	1	18	18	37	1.20477e+08	872	94.1076	5.41455
1297897064	50S ribosomal protein L27 [Pseudomonas sp. Lz4W]	29.8268	47.25	1	4	4	24	864813840	91	9.69424	10.8579
1297897812	molecular chaperone HtpG [Pseudomonas sp. Lz4W]	29.6243	44.16	1	23	23	36	1.26961e+08	634	71.1996	5.31299
1297897572	3-oxoacyl-ACP reductase [Pseudomonas sp. Lz4W]	29.583	48.99	1	10	10	24	4.63928e+08	247	25.7393	9.12939
1297897248	IscS subfamily cysteine desulfurase [Pseudomonas sp. Lz4W]	29.5674	37.87	1	13	13	27	5.39922e+07	404	44.4285	6.32861
1297897569	50S ribosomal protein L32 [Pseudomonas sp. Lz4W]	29.4	55	1	4	4	23	5.36997e+08	60	6.72447	9.979
1297897270	glutamine-hydrolyzing GMP synthase [Pseudomonas sp. Lz4W]	28.9078	27.62	1	13	13	23	1.15301e+08	525	58.0248	5.87158
1297896875	30S ribosomal protein S10 [Pseudomonas sp. Lz4W]	28.8455	51.46	1	7	7	37	1.82794e+09	103	11.7454	9.77393
1297897789	septum site-determining protein MinD [Pseudomonas sp. Lz4W]	28.787	38.89	1	9	9	28	1.63477e+08	270	29.3434	5.43994
1297900389	type I glutamate--ammonia ligase [Pseudomonas sp. Lz4W]	28.4472	27.99	1	12	12	34	1.68829e+08	468	51.7835	5.33838
1297899773	elongation factor 4 [Pseudomonas sp. Lz4W]	28.3696	30.38	1	15	15	33	7.43952e+07	599	66.2985	5.77002
1297896878	50S ribosomal protein L23 [Pseudomonas sp. Lz4W]	27.8184	54.55	1	6	6	21	1.37102e+09	99	10.924	9.99365
1297897804	succinate dehydrogenase iron-sulfur subunit [Pseudomonas sp. Lz4W]	27.7052	47.01	1	9	9	27	2.52252e+08	234	26.0781	7.73779
1297896880	30S ribosomal protein S19 [Pseudomonas sp. Lz4W]	27.6916	65.93	1	6	6	33	6.86704e+08	91	10.3127	10.6235
1297899440	Tol-Pal system beta propeller repeat protein TolB [Pseudomonas sp. Lz4W]	27.5249	28.85	1	12	12	25	1.25453e+08	416	45.6603	8.88037
1297899748	30S ribosomal protein S16 [Pseudomonas sp. Lz4W]	27.4361	45.78	1	4	4	27	1.37499e+09	83	9.30992	10.1987
1297897596	electron transporter RnfB [Pseudomonas sp. Lz4W]	27.3834	31.73	1	7	7	17	2.45615e+08	249	26.3094	8.98291
1297899723	lysine--tRNA ligase [Pseudomonas sp. Lz4W]	26.7726	45.6	1	21	21	41	1.04672e+08	500	57.0499	5.23682
1297896699	adenosylhomocysteinase [Pseudomonas sp. Lz4W]	26.7588	24.73	1	12	12	25	1.81313e+08	469	51.359	5.38916
1297896408	glycine--tRNA ligase subunit beta [Pseudomonas sp. Lz4W]	26.6577	26.32	1	15	15	27	9.52519e+07	684	74.8793	5.50342
1297900525	4-aminobutyrate--2-oxoglutarate transaminase [Pseudomonas sp. Lz4W]	26.52	42.86	1	13	13	27	2.29592e+08	427	44.9754	6.39209
1297899398	ATP-dependent protease ATP-binding subunit ClpX [Pseudomonas sp. Lz4W]	26.4417	38.88	1	15	15	41	1.67774e+08	427	46.8475	5.21143
1297898853	acetyl-CoA carboxylase subunit beta [Pseudomonas sp. Lz4W]	26.3854	31.37	1	11	11	30	3.00138e+08	306	33.3735	8.00146
1297898932	non ribosomal peptide synthase [Pseudomonas sp. Lz4W]	26.2765	15.97	1	22	22	34	3.06486e+07	1490	162.728	5.96045
1297897674	glyceraldehyde-3-phosphate dehydrogenase [Pseudomonas sp. Lz4W]	26.2116	34.7	1	14	14	40	1.28386e+08	487	53.2016	7.37158
1297897244	inositol monophosphatase [Pseudomonas sp. Lz4W]	26.1811	42.44	1	10	10	22	2.27329e+08	271	29.6151	6.88818
1297899962	ketol-acid reductoisomerase [Pseudomonas sp. Lz4W]	26.1551	33.43	1	9	9	28	1.85747e+08	338	36.1752	5.5542
1297897689	hypothetical protein B195_006855 [Pseudomonas sp. Lz4W]	26.0201	29.38	1	10	10	25	7.326e+07	371	40.4806	5.26221
1297899984	glucose-6-phosphate isomerase [Pseudomonas sp. Lz4W]	25.7815	25.99	1	13	13	22	1.75425e+08	554	61.5853	6.69775
1297897437	superoxide dismutase [Pseudomonas sp. Lz4W]	25.7585	40.4	1	7	7	19	1.95544e+09	198	21.9247	5.90967
1297899552	bifunctional succinylornithine transaminase/acetylornithine transaminase [Pseudomonas sp. Lz4W]	25.6418	63.3	1	18	18	40	3.39809e+08	406	43.6054	6.32861
1297900569	aspartate ammonia-lyase [Pseudomonas sp. Lz4W]	25.4105	19.41	1	9	9	24	3.13928e+08	474	51.0316	5.94775
1297897435	peptidase [Pseudomonas sp. Lz4W]	25.2473	35.49	1	11	11	19	2.02857e+08	448	47.3665	4.64014
1297899550	arginine N-succinyltransferase [Pseudomonas sp. Lz4W]	25.2282	46.09	1	13	13	37	8.60941e+07	345	37.9615	6.18896
1297899396	DNA-binding protein HU [Pseudomonas sp. Lz4W]	25.1821	47.78	1	3	3	14	4.66543e+08	90	9.05788	9.5249
1297896968	hypothetical protein B195_002960 [Pseudomonas sp. Lz4W]	24.9742	26.87	1	6	6	17	1.35955e+08	201	22.1985	5.70654
1297899404	peptidylprolyl isomerase [Pseudomonas sp. Lz4W]	24.8238	59.88	1	8	8	20	4.97509e+08	167	18.2763	6.53662
1297897260	histidine--tRNA ligase [Pseudomonas sp. Lz4W]	24.507	32.87	1	13	13	24	5.16277e+07	429	47.7257	5.32568
1297898927	non-ribosomal peptide synthetase [Pseudomonas sp. Lz4W]	24.2181	14.79	1	18	18	29	5.96095e+07	1352	146.588	6.13818
1297900370	phosphoenolpyruvate carboxykinase (ATP) [Pseudomonas sp. Lz4W]	24.1852	26.71	1	13	13	24	9.76776e+07	513	55.3838	5.38916
1297896877	50S ribosomal protein L4 [Pseudomonas sp. Lz4W]	23.687	26.5	1	5	5	33	1.88283e+09	200	22.0007	9.83252
1297897059	peptidylprolyl isomerase [Pseudomonas sp. Lz4W]	23.5438	23.41	1	4	4	15	5.91314e+08	205	21.625	4.75439
1297897333	argininosuccinate synthase [Pseudomonas sp. Lz4W]	23.5198	37.28	1	15	15	30	1.08636e+08	405	45.4161	5.65576
1297899779	valine--tRNA ligase [Pseudomonas sp. Lz4W]	23.3982	27.53	1	24	24	37	8.48674e+07	948	107.326	5.49072
1297900228	ribonuclease R [Pseudomonas sp. Lz4W]	23.1584	18.31	1	17	17	28	6.09402e+07	885	98.5211	8.66064
1297899558	ABC transporter substrate-binding protein [Pseudomonas sp. Lz4W]	23.1278	39.85	1	10	10	17	1.60304e+08	261	28.56	7.13721
1297898541	peroxiredoxin [Pseudomonas sp. Lz4W]	22.9903	70.05	1	9	9	20	5.22946e+08	187	20.5084	5.24951
1297900340	HslU--HslV peptidase ATPase subunit [Pseudomonas sp. Lz4W]	22.9466	26.35	1	11	11	26	4.58366e+07	444	49.9125	5.84619
1297900079	chemotaxis protein [Pseudomonas sp. Lz4W]	22.7392	27.97	1	16	17	23	1.00578e+08	640	69.7238	5.07178
1297898794	capsule biosynthesis protein [Pseudomonas sp. Lz4W]	22.3524	31.24	1	22	22	35	7.99929e+07	749	83.3247	7.35693
1297896868	50S ribosomal protein L7/L12 [Pseudomonas sp. Lz4W]	22.1414	28.93	1	3	3	18	5.90819e+08	121	12.3406	4.67822
1297899543	aspartate kinase [Pseudomonas sp. Lz4W]	22.1125	34.06	1	13	13	22	9.83438e+07	411	44.4524	5.43994
1297897733	NADH dehydrogenase [Pseudomonas sp. Lz4W]	22.0255	37.06	1	7	7	16	1.77574e+08	197	21.9011	6.63916
1297897131	hypothetical protein B195_003845 [Pseudomonas sp. Lz4W]	22.0007	41.75	1	7	7	18	1.73474e+08	194	20.5778	9.49561
1297896899	30S ribosomal protein S11 [Pseudomonas sp. Lz4W]	21.9296	59.69	1	6	6	18	9.79104e+08	129	13.6073	10.8286
1297898792	glycerol-3-phosphate cytidylyltransferase [Pseudomonas sp. Lz4W]	21.482	48.09	1	5	5	15	2.02811e+08	131	14.8257	5.89697
1297900616	F0F1 ATP synthase subunit epsilon [Pseudomonas sp. Lz4W]	21.47	30.94	1	4	4	13	2.03253e+08	139	14.5565	5.2749
1297896883	50S ribosomal protein L16 [Pseudomonas sp. Lz4W]	21.2667	46.72	1	6	6	34	1.77902e+09	137	15.4366	11.2095
1297897879	phosphoserine transaminase [Pseudomonas sp. Lz4W]	21.0598	31.02	1	10	10	23	4.3538e+07	361	39.7771	5.57959
1297896403	DNA gyrase subunit B [Pseudomonas sp. Lz4W]	21.0315	26.09	1	18	18	30	8.56143e+07	805	90.2282	5.92236
1297898791	acetyltransferase [Pseudomonas sp. Lz4W]	21.0176	32.67	1	8	8	29	2.14293e+08	300	32.2705	8.86572
1297897526	pyruvate kinase [Pseudomonas sp. Lz4W]	21.0054	25.67	1	10	10	29	1.20289e+08	483	51.9908	6.44287
1297900001	ATP-dependent metalloprotease [Pseudomonas sp. Lz4W]	20.8848	35.12	1	20	20	29	1.24501e+08	635	69.0272	5.63037
1297899314	3-hydroxyacyl-[acyl-carrier-protein] dehydratase FabA [Pseudomonas sp. Lz4W]	20.5495	43.27	1	7	7	17	5.17741e+08	171	18.7436	6.55127
1297896894	50S ribosomal protein L30 [Pseudomonas sp. Lz4W]	20.5329	36.21	1	3	3	20	5.67949e+08	58	6.52054	10.1108
1297900234	HflC protein [Pseudomonas sp. Lz4W]	20.5032	42.81	1	12	12	24	1.65914e+08	292	33.1563	9.31982
1297899679	3-hydroxyacyl-[acyl-carrier-protein] dehydratase FabZ [Pseudomonas sp. Lz4W]	20.4921	45.89	1	7	7	21	8.69207e+07	146	16.7047	7.79639
1297897597	electron transfer flavoprotein subunit beta [Pseudomonas sp. Lz4W]	20.4786	32.69	1	7	7	13	1.82627e+08	309	31.2686	5.09717
1297900012	transcriptional repressor [Pseudomonas sp. Lz4W]	20.4136	47.45	1	6	6	19	1.95606e+08	137	15.2948	5.88428
1297896569	ATPase [Pseudomonas sp. Lz4W]	20.236	71.03	1	7	7	16	2.05712e+08	145	15.0239	7.72314
1297900693	hypothetical protein B195_008450 [Pseudomonas sp. Lz4W]	20.2208	54.44	1	8	8	23	3.61245e+08	169	18.6569	7.48877
1297900225	30S ribosomal protein S18 [Pseudomonas sp. Lz4W]	20.197	36.84	1	3	3	20	3.88524e+08	76	8.92583	10.5649
1297896924	6,7-dimethyl-8-ribityllumazine synthase [Pseudomonas sp. Lz4W]	20.1305	31.65	1	4	4	19	2.39637e+08	158	16.5348	6.55127
1297899071	translation initiation factor IF-3 [Pseudomonas sp. Lz4W]	20.1066	48.02	1	8	8	34	6.18328e+08	177	20.0088	9.40771
1297899591	keto-deoxy-phosphogluconate aldolase [Pseudomonas sp. Lz4W]	20.0207	47.06	1	8	8	15	2.17995e+08	221	23.3412	5.23682
1297898849	amidophosphoribosyltransferase [Pseudomonas sp. Lz4W]	19.9771	28.34	1	11	11	19	6.10387e+07	501	55.3363	6.87354
1297900685	3-deoxy-7-phosphoheptulonate synthase [Pseudomonas sp. Lz4W]	19.9445	24.02	1	8	8	15	4.23973e+07	358	38.943	5.97314
1297897048	serine hydroxymethyltransferase [Pseudomonas sp. Lz4W]	19.9102	28.3	1	10	10	18	2.19237e+08	417	44.8638	5.71924
1297897433	imelysin [Pseudomonas sp. Lz4W]	19.8405	20.9	1	7	7	12	5.99852e+07	354	38.452	5.75732
1297896813	30S ribosomal protein S21 [Pseudomonas sp. Lz4W]	19.465	42.25	1	4	4	17	7.58932e+08	71	8.38064	10.7847
1297898915	aromatic amino acid aminotransferase [Pseudomonas sp. Lz4W]	19.4167	36.18	1	12	12	20	1.05643e+08	398	43.0602	6.12549
1297897338	methionine--tRNA ligase [Pseudomonas sp. Lz4W]	19.4162	24.16	1	15	15	24	5.27261e+07	683	75.6029	5.78271
1297898928	hypothetical protein B195_013415 [Pseudomonas sp. Lz4W]	19.3977	7.29	1	18	22	28	8.60806e+07	4104	449.545	5.80811
1297896734	ATP-dependent RNA helicase DbpA [Pseudomonas sp. Lz4W]	19.3192	31.45	1	11	11	23	4.16457e+07	461	49.8714	8.67529
1297900578	oxaloacetate decarboxylase subunit alpha [Pseudomonas sp. Lz4W]	19.2567	23.92	1	14	14	22	9.80675e+07	602	65.4209	5.77002
1297898106	lipid hydroperoxide peroxidase [Pseudomonas sp. Lz4W]	19.2353	72.89	1	7	7	20	2.82259e+08	166	17.5261	5.12256
1297897388	multidrug transporter [Pseudomonas sp. Lz4W]	18.9461	25.47	1	10	10	17	1.52333e+08	483	52.534	5.68115
1297896885	30S ribosomal protein S17 [Pseudomonas sp. Lz4W]	18.9259	46.59	1	4	4	26	1.01196e+09	88	10.1045	9.70068
1297896811	RNA polymerase sigma factor RpoD [Pseudomonas sp. Lz4W]	18.8812	22.28	1	15	15	34	1.51509e+08	615	69.3046	5.16064
1297896960	serine-type D-Ala-D-Ala carboxypeptidase [Pseudomonas sp. Lz4W]	18.8076	42.6	1	13	13	28	1.64215e+08	385	42.1895	6.62451
1297899395	peptidylprolyl isomerase [Pseudomonas sp. Lz4W]	18.5573	43.5	1	24	24	40	1.13033e+08	623	68.6385	5.17334
1297898903	malate:quinone oxidoreductase [Pseudomonas sp. Lz4W]	18.4811	24.45	1	11	11	21	1.83888e+08	548	59.6465	6.18896
1297896505	reactive intermediate/imine deaminase [Pseudomonas sp. Lz4W]	18.257	57.14	1	6	6	11	2.34526e+08	126	13.532	5.17334
1297897691	phosphoribosylaminoimidazolesuccinocarboxamide synthase [Pseudomonas sp. Lz4W]	18.1823	45.99	1	11	11	25	1.28257e+08	237	26.8648	5.35107
1297900620	F0F1 ATP synthase subunit delta [Pseudomonas sp. Lz4W]	18.0678	24.72	1	4	4	10	1.55898e+08	178	19.3141	5.24951
1297899068	phenylalanine--tRNA ligase subunit alpha [Pseudomonas sp. Lz4W]	18.0092	36.69	1	12	12	27	1.49533e+08	338	38.0781	5.36377
1297900618	F0F1 ATP synthase subunit gamma [Pseudomonas sp. Lz4W]	17.9905	16.78	1	5	5	22	1.38695e+08	286	31.3912	7.97217
1297897049	energy-dependent translational throttle protein EttA [Pseudomonas sp. Lz4W]	17.81	29.01	1	16	16	37	1.36132e+08	555	61.7086	5.51611
1297896871	30S ribosomal protein S12 [Pseudomonas sp. Lz4W]	17.727	22.76	1	3	3	14	3.8518e+08	123	13.7164	11.0044
1297899315	beta-ketoacyl-[acyl-carrier-protein] synthase I [Pseudomonas sp. Lz4W]	17.5082	20.69	1	6	6	23	1.55298e+08	406	42.9784	5.59229
1297899794	ATP-dependent RNA helicase RhlB [Pseudomonas sp. Lz4W]	17.3449	18.95	1	9	9	16	5.18522e+07	496	54.6106	6.56592
1297897775	peptidase S41 [Pseudomonas sp. Lz4W]	17.3024	31.68	1	22	22	31	8.32312e+07	704	78.9986	6.68311
1297900630	membrane protein insertase YidC [Pseudomonas sp. Lz4W]	17.1774	20.14	1	9	9	15	1.26998e+08	561	62.1841	8.19189
1297899399	ATP-dependent Clp endopeptidase, proteolytic subunit ClpP [Pseudomonas sp. Lz4W]	17.0528	31.92	1	5	5	16	4.58845e+08	213	23.5287	6.20166
1297896828	LPS biosynthesis protein [Pseudomonas sp. Lz4W]	16.9728	21.86	1	18	18	27	1.18657e+08	915	103.174	5.46533
1297899864	UDP-N-acetylglucosamine 1-carboxyvinyltransferase [Pseudomonas sp. Lz4W]	16.9633	38.24	1	15	15	45	1.13997e+08	421	44.9445	5.61768
1297896889	30S ribosomal protein S14 [Pseudomonas sp. Lz4W]	16.7537	21.78	1	2	2	10	1.40957e+09	101	11.4223	11.6489
1297899671	phosphopyruvate hydratase [Pseudomonas sp. Lz4W]	16.7302	24.94	1	10	10	19	1.1537e+08	429	45.5072	5.04639
1297900149	arginine decarboxylase [Pseudomonas sp. Lz4W]	16.5977	19.91	1	12	12	17	4.86486e+07	638	71.3543	5.5415
1297899457	YajQ family cyclic di-GMP-binding protein [Pseudomonas sp. Lz4W]	16.3199	36.02	1	7	7	13	1.2686e+08	161	18.2387	7.32764
1297896459	hypothetical protein B195_000310 [Pseudomonas sp. Lz4W]	16.175	13.07	1	12	12	20	5.80922e+07	903	100.844	5.35107
1297900407	imidazoleglycerol-phosphate dehydratase [Pseudomonas sp. Lz4W]	16.1478	37.06	1	6	6	13	1.13064e+08	197	21.798	6.45557
1297899074	DNA-binding protein [Pseudomonas sp. Lz4W]	16.0922	77.14	1	4	5	17	8.36862e+08	70	7.6918	7.25439
1297897848	ATP-dependent Clp protease ATP-binding subunit ClpA [Pseudomonas sp. Lz4W]	15.9244	25.4	1	16	16	26	5.52172e+07	756	83.2894	6.01123
1297897240	preprotein translocase subunit YajC [Pseudomonas sp. Lz4W]	15.8398	26.79	1	3	3	13	7.86542e+08	112	11.8234	9.36377
1297897530	H-NS histone [Pseudomonas sp. Lz4W]	15.8279	37.6	1	5	5	18	6.34842e+08	125	14.1986	9.26123
1297899142	GTP cyclohydrolase I FolE [Pseudomonas sp. Lz4W]	15.7702	37.02	1	7	7	10	1.00076e+08	181	20.0892	6.53662
1297899672	CTP synthase [Pseudomonas sp. Lz4W]	15.703	39.23	1	16	16	30	6.8094e+07	543	59.8455	5.77002
1297900065	chemical-damaging agent resistance protein C [Pseudomonas sp. Lz4W]	15.6984	43.98	1	8	8	17	1.91777e+08	191	20.7704	4.93213
1297899273	RNA helicase [Pseudomonas sp. Lz4W]	15.6565	31.25	1	15	15	30	1.26518e+08	448	49.3905	9.72998
1297897178	cell division protein FtsA [Pseudomonas sp. Lz4W]	15.5765	31.5	1	11	11	19	8.64173e+07	419	44.9604	5.35107
1297897866	hypothetical protein B195_007775 [Pseudomonas sp. Lz4W]	15.3911	45.61	1	7	7	15	3.14438e+08	171	18.7938	9.23193
1297899250	nitroreductase [Pseudomonas sp. Lz4W]	15.271	27.42	1	5	5	10	5.02881e+07	186	19.8965	5.84619
1297898793	CDP-glycerol--glycerophosphate glycerophosphotransferase [Pseudomonas sp. Lz4W]	15.1971	18.57	1	6	6	12	5.61528e+07	377	42.8526	6.80029
1297899620	glycine dehydrogenase (aminomethyl-transferring) [Pseudomonas sp. Lz4W]	15.0856	14.81	1	11	11	12	6.15153e+07	952	102.892	6.29053
1297896419	quinone oxidoreductase [Pseudomonas sp. Lz4W]	15.036	35.69	1	9	9	13	3.14722e+07	325	34.5549	7.10791
1297900237	RNA chaperone Hfq [Pseudomonas sp. Lz4W]	15.0018	60.47	1	4	4	14	3.07698e+08	86	9.41803	8.48486
1297899949	carbonic anhydrase [Pseudomonas sp. Lz4W]	14.8778	43.46	1	7	7	13	8.76368e+07	214	24.2254	6.41748
1297896969	leucine--tRNA ligase [Pseudomonas sp. Lz4W]	14.7794	22.24	1	18	18	26	7.68151e+07	868	96.6773	5.64307
1297898548	efflux transporter periplasmic adaptor subunit [Pseudomonas sp. Lz4W]	14.75	26.56	1	9	9	12	5.19861e+07	384	41.381	8.36768
1297896907	single-stranded DNA-binding protein [Pseudomonas sp. Lz4W]	14.7171	19.1	1	4	4	14	3.88396e+08	178	19.9408	6.16357
1297900689	UDP-glucose 4-epimerase [Pseudomonas sp. Lz4W]	14.7011	40.41	1	14	14	32	5.95779e+07	344	38.5726	6.7417
1297897129	malate:quinone oxidoreductase [Pseudomonas sp. Lz4W]	14.6963	20.8	1	10	10	17	4.51497e+07	500	54.38	8.30908
1297900377	RNA-binding transcriptional accessory protein [Pseudomonas sp. Lz4W]	14.6581	19.25	1	15	15	22	3.87265e+07	774	84.9497	6.53662
1297897485	phosphoribosylformylglycinamidine cyclo-ligase [Pseudomonas sp. Lz4W]	14.6346	17.9	1	5	5	10	6.58076e+07	352	37.007	4.98291
1297896401	DNA polymerase III subunit beta [Pseudomonas sp. Lz4W]	14.5538	21.53	1	8	8	14	4.52337e+07	367	40.4312	5.24951
1297897063	50S ribosomal protein L21 [Pseudomonas sp. Lz4W]	14.4502	26.92	1	3	3	20	5.89176e+08	104	11.6503	9.92041
1297900520	argininosuccinate lyase [Pseudomonas sp. Lz4W]	14.3752	27.8	1	12	12	15	7.76255e+07	464	51.7232	5.75732
1297899829	ribosomal subunit interface protein [Pseudomonas sp. Lz4W]	14.3211	35.21	1	4	4	11	2.43414e+08	142	16.0642	5.60498
1297900397	sulfurtransferase [Pseudomonas sp. Lz4W]	14.1883	55.47	1	6	6	12	2.20599e+08	137	14.6299	9.08545
1297898533	bifunctional UDP-glucuronic acid oxidase/UDP-4-amino-4-deoxy-L-arabinose formyltransferase [Pseudomonas sp. Lz4W]	14.1549	25.19	1	14	14	24	5.28359e+07	663	74.3034	6.771
1297900526	succinate-semialdehyde dehydrogenase I [Pseudomonas sp. Lz4W]	14.0713	26.25	1	10	10	19	1.14049e+08	480	51.4399	5.93506
1297900385	fructose-bisphosphatase [Pseudomonas sp. Lz4W]	14.0217	22.32	1	8	8	21	8.47881e+07	336	37.1457	5.42725
1297897408	hypothetical protein B195_005320 [Pseudomonas sp. Lz4W]	13.9703	56.86	1	10	10	22	1.00771e+08	153	17.5334	8.39697
1297899475	fumarate hydratase [Pseudomonas sp. Lz4W]	13.8667	19.33	1	9	9	12	8.91766e+07	507	54.7329	5.64307
1297897627	elongation factor P [Pseudomonas sp. Lz4W]	13.7483	34.74	1	8	8	19	3.56719e+08	190	21.2628	4.80518
1297900764	acetolactate synthase, large subunit, biosynthetic type [Pseudomonas sp. Lz4W]	13.7193	16.4	1	8	8	14	2.92624e+07	573	62.6437	6.93213
1297897261	GTP-binding protein [Pseudomonas sp. Lz4W]	13.6794	27.23	1	5	5	12	1.67162e+08	213	22.8548	4.95752
1297900232	adenylosuccinate synthase [Pseudomonas sp. Lz4W]	13.6774	29.93	1	11	11	19	8.46734e+07	431	46.5693	5.96045
1297899549	succinylglutamate-semialdehyde dehydrogenase [Pseudomonas sp. Lz4W]	13.6488	20.9	1	9	9	24	1.15047e+08	488	51.224	5.10986
1297900398	phosphoglycerate mutase (2,3-diphosphoglycerate-independent) [Pseudomonas sp. Lz4W]	13.5359	28.96	1	12	12	13	7.23936e+07	511	55.1638	5.31299
1297900162	bifunctional phosphoribosylaminoimidazolecarboxamide formyltransferase/IMP cyclohydrolase [Pseudomonas sp. Lz4W]	13.421	14.02	1	7	7	8	5.13618e+07	535	57.6274	5.98584
1297897362	hypothetical protein B195_005075 [Pseudomonas sp. Lz4W]	13.2284	37.01	1	4	4	14	2.42731e+08	154	15.7163	9.81787
1297897328	bacterioferritin [Pseudomonas sp. Lz4W]	13.1974	57.05	1	8	8	27	1.34285e+08	156	17.93	4.99561
1297899887	hypothetical protein B195_018465 [Pseudomonas sp. Lz4W]	13.1495	37.57	1	7	7	14	1.07452e+08	173	20.0006	9.11475
1297899687	ribosome recycling factor [Pseudomonas sp. Lz4W]	13.0432	27.03	1	6	6	13	1.75477e+08	185	20.3917	6.60986
1297898670	UTP--glucose-1-phosphate uridylyltransferase [Pseudomonas sp. Lz4W]	12.9827	31.18	1	7	7	12	9.81475e+07	279	30.9818	5.43994
1297897263	ribosome biogenesis GTPase Der [Pseudomonas sp. Lz4W]	12.9826	33.54	1	13	13	22	6.78885e+07	489	54.7098	8.98291
1297898708	ABC-F family ATPase [Pseudomonas sp. Lz4W]	12.9457	16.73	1	8	8	13	5.89463e+07	520	58.2144	5.13525
1297899854	peptidylprolyl isomerase [Pseudomonas sp. Lz4W]	12.93	24.22	1	2	2	9	2.28125e+08	161	16.8472	4.4624
1297897160	phospholipid-binding protein [Pseudomonas sp. Lz4W]	12.9106	33.16	1	6	6	12	4.55884e+07	193	20.7631	9.02686
1297898324	hypothetical protein B195_010235 [Pseudomonas sp. Lz4W]	12.8379	30.57	1	6	6	20	9.86649e+07	229	25.5778	5.05908
1297897083	ATP-dependent chaperone ClpB [Pseudomonas sp. Lz4W]	12.8345	10.76	1	8	8	8	2.50488e+07	855	95.3571	5.33838
1297900278	carbamoyltransferase [Pseudomonas sp. Lz4W]	12.7443	23.42	1	12	12	24	7.48282e+07	585	65.3509	6.84424
1297899604	phosphogluconate dehydratase [Pseudomonas sp. Lz4W]	12.7335	18.09	1	9	9	15	6.28502e+07	608	65.1409	6.25244
1297900644	ribosome silencing factor [Pseudomonas sp. Lz4W]	12.6788	64.02	1	10	10	18	2.62757e+08	164	18.1634	6.30322
1297897800	citrate (Si)-synthase [Pseudomonas sp. Lz4W]	12.5944	27.74	1	11	11	28	7.5944e+07	429	47.7312	6.84424
1297897424	co-chaperone GroES [Pseudomonas sp. Lz4W]	12.5171	57.73	1	6	6	17	1.12331e+09	97	10.2055	5.50342
1297896859	tyrosine--tRNA ligase [Pseudomonas sp. Lz4W]	12.4303	22.44	1	9	9	16	4.8772e+07	401	44.3309	5.66846
1297897158	stringent starvation protein A [Pseudomonas sp. Lz4W]	12.3095	31.71	1	5	5	7	5.41482e+07	205	23.3924	7.37158
1297899753	phosphoribosylglycinamide formyltransferase 2 [Pseudomonas sp. Lz4W]	12.2867	18.83	1	7	7	10	5.0687e+07	393	42.39	5.87158
1297898300	aminopeptidase N [Pseudomonas sp. Lz4W]	12.2415	22.37	1	17	17	22	4.9651e+07	885	99.3216	5.32568
1297897249	Fe-S cluster assembly scaffold IscU [Pseudomonas sp. Lz4W]	12.2349	60.94	1	6	6	11	1.57664e+08	128	13.862	5.32568
1297898101	transaldolase [Pseudomonas sp. Lz4W]	12.2228	28.66	1	10	10	17	1.24388e+08	307	33.5864	5.61768
1297897666	DNA topoisomerase I [Pseudomonas sp. Lz4W]	12.211	25.14	1	18	18	23	4.9488e+07	875	97.3714	7.92822
1297896778	ATP-dependent zinc protease [Pseudomonas sp. Lz4W]	12.1339	42.77	1	7	7	9	6.79637e+07	166	18.3045	7.92822
1297896568	D-3-phosphoglycerate dehydrogenase [Pseudomonas sp. Lz4W]	12.0508	27.38	1	9	9	15	6.9953e+07	409	44.0482	6.46826
1297897148	cytochrome D ubiquinol oxidase subunit III [Pseudomonas sp. Lz4W]	12.0482	76.39	1	8	8	23	4.54471e+08	144	16.1234	6.88818
1297899867	toluene tolerance protein [Pseudomonas sp. Lz4W]	11.8752	36.53	1	8	8	12	1.9389e+08	219	23.8624	9.31982
1297899128	hypothetical protein B195_014475 [Pseudomonas sp. Lz4W]	11.8525	16.76	1	11	11	17	7.56506e+07	692	77.0014	6.62451
1297900382	adenylate cyclase [Pseudomonas sp. Lz4W]	11.816	15.8	1	7	7	9	4.24792e+07	462	52.9068	5.8208
1297899904	uracil phosphoribosyltransferase [Pseudomonas sp. Lz4W]	11.7997	37.74	1	7	7	17	1.67869e+08	212	22.9904	6.69775
1297897081	outer membrane protein assembly factor BamD [Pseudomonas sp. Lz4W]	11.7088	18.1	1	5	5	9	6.26322e+07	337	37.923	5.36377
1297896598	aminotransferase [Pseudomonas sp. Lz4W]	11.6502	20.7	1	8	8	10	4.23813e+07	454	50.2746	5.97314
1297900287	branched chain amino acid aminotransferase [Pseudomonas sp. Lz4W]	11.5941	19.22	1	6	6	9	6.38424e+07	307	33.9884	6.69775
1297899562	ribonucleotide-diphosphate reductase subunit beta [Pseudomonas sp. Lz4W]	11.575	20.19	1	9	9	14	7.17302e+07	416	47.3001	4.84326
1297896465	hypothetical protein B195_000340 [Pseudomonas sp. Lz4W]	11.5664	29.54	1	7	7	12	6.66212e+07	237	25.5009	8.86572
1297897842	adenylosuccinate lyase [Pseudomonas sp. Lz4W]	11.4731	30.04	1	12	12	28	6.9795e+07	456	50.7094	5.73193
1297899466	transporter [Pseudomonas sp. Lz4W]	11.4296	35.4	1	8	8	15	2.23987e+08	274	29.1185	6.58057
1297896597	spermidine/putrescine ABC transporter substrate-binding protein PotF [Pseudomonas sp. Lz4W]	11.4158	32.97	1	10	10	13	84739103	370	40.3278	7.85498
1297896702	hypothetical protein B195_001555 [Pseudomonas sp. Lz4W]	11.4151	50.79	1	8	8	15	2.93767e+08	191	20.5575	7.13721
1297899224	3-oxoacyl-ACP synthase [Pseudomonas sp. Lz4W]	11.2644	23.3	1	7	7	11	4.8277e+07	309	33.2727	5.12256
1297897180	UDP-3-O-[3-hydroxymyristoyl] N-acetylglucosamine deacetylase [Pseudomonas sp. Lz4W]	11.2289	33	1	9	9	25	8.09356e+07	303	33.2682	5.24951
1297896487	aldehyde dehydrogenase PuuC [Pseudomonas sp. Lz4W]	11.2198	17.51	1	8	8	14	1.08702e+08	497	52.8643	5.66846
1297900156	acetyl-CoA carboxylase, biotin carboxyl carrier protein [Pseudomonas sp. Lz4W]	11.2081	27.63	1	3	3	13	6.88329e+08	152	16.3335	5.12256
1297899696	2,3,4,5-tetrahydropyridine-2,6-dicarboxylate N-succinyltransferase [Pseudomonas sp. Lz4W]	11.1816	25.58	1	8	8	10	1.35781e+08	344	35.9427	6.16357
1297896726	phosphoglycerate kinase [Pseudomonas sp. Lz4W]	11.1462	27.65	1	9	9	14	8.83282e+07	387	40.2623	5.16064
1297900064	chemical-damaging agent resistance protein C [Pseudomonas sp. Lz4W]	11.11	27.6	1	4	4	8	8.13845e+07	192	20.3341	4.77979
1297900513	anti-RNA polymerase sigma 70 factor [Pseudomonas sp. Lz4W]	11.1062	25.47	1	4	4	7	7.00702e+07	161	18.6892	5.04639
1297897016	DEAD/DEAH box helicase [Pseudomonas sp. Lz4W]	11.0536	19.78	1	8	8	12	4.05147e+07	445	49.1685	9.64209
1297897389	multidrug efflux RND transporter permease [Pseudomonas sp. Lz4W]	11.0376	9.32	1	9	9	11	9.31988e+07	1051	113.003	5.74463
1297900751	dihydroorotate dehydrogenase (quinone) [Pseudomonas sp. Lz4W]	11.018	20.23	1	6	6	8	3.93212e+07	341	36.2502	7.98682
1297899927	ribose-phosphate pyrophosphokinase [Pseudomonas sp. Lz4W]	11.0069	43.45	1	10	10	32	7.33532e+07	313	34.2007	6.06201
1297897123	hypothetical protein B195_003805 [Pseudomonas sp. Lz4W]	10.9024	26.47	1	6	6	9	9.24103e+07	238	25.685	6.22705
1297899714	adenylate kinase [Pseudomonas sp. Lz4W]	10.7709	42.33	1	8	8	17	1.72246e+08	215	23.4483	6.07471
1297900235	HflK protein [Pseudomonas sp. Lz4W]	10.718	33.76	1	11	11	17	1.0502e+08	391	42.9236	5.94775
1297897360	hypothetical protein B195_005065 [Pseudomonas sp. Lz4W]	10.5947	27.66	1	8	8	11	8.512e+07	376	39.1326	9.93506
1297896601	gamma-glutamylputrescine synthetase [Pseudomonas sp. Lz4W]	10.5679	21.83	1	9	9	18	7.96042e+07	458	51.1266	4.98291
1297896645	dihydroxy-acid dehydratase [Pseudomonas sp. Lz4W]	10.5126	18.21	1	11	11	13	60987486	615	65.7311	5.96045
1297899976	RNA polymerase-binding protein DksA [Pseudomonas sp. Lz4W]	10.5049	38.36	1	5	5	9	6.46357e+07	146	17.0845	5.35107
1297899239	23S rRNA pseudouridylate synthase B [Pseudomonas sp. Lz4W]	10.504	21.11	1	8	8	12	4.39634e+07	398	44.4192	10.1255
1297897262	outer membrane protein assembly factor BamB [Pseudomonas sp. Lz4W]	10.3725	15.93	1	4	4	13	6.75165e+07	383	41.1541	5.13525
1297896994	ATP-dependent helicase HrpB [Pseudomonas sp. Lz4W]	10.3238	16.43	1	13	13	16	3.10127e+07	840	93.3495	7.25439
1297898983	hypothetical protein B195_013705 [Pseudomonas sp. Lz4W]	10.2751	29.61	1	4	4	11	1.74562e+08	179	18.789	5.021
1297896548	YihA family ribosome biogenesis GTP-binding protein [Pseudomonas sp. Lz4W]	10.1874	42.59	1	7	7	13	7.06413e+07	216	24.2415	7.48877
1297900586	acyl-CoA thioesterase [Pseudomonas sp. Lz4W]	10.0921	21.74	1	3	3	8	1.89955e+08	161	18.2503	8.01611
1297899781	dipicolinate synthase [Pseudomonas sp. Lz4W]	10.0729	30.11	1	2	2	9	2.07119e+08	93	9.67938	9.12939
1297897290	glucose dehydrogenase [Pseudomonas sp. Lz4W]	10.0482	16.52	1	11	11	14	5.87768e+07	805	86.4505	5.68115
1297897340	cold-shock protein [Pseudomonas sp. Lz4W]	10.0208	62.32	1	3	4	15	6.67794e+08	69	7.72185	7.25439
1297896840	ribulose-phosphate 3-epimerase [Pseudomonas sp. Lz4W]	10.0189	31.25	1	6	6	9	8.23726e+07	224	24.1455	5.17334
1297897399	recombinase RecA [Pseudomonas sp. Lz4W]	10.0097	20.65	1	7	7	12	5.76696e+07	368	39.2583	5.5415
1297899548	N-succinylarginine dihydrolase [Pseudomonas sp. Lz4W]	9.98734	25.45	1	9	9	11	8.84511e+07	448	48.6154	6.41748
1297898929	hypothetical protein B195_013420 [Pseudomonas sp. Lz4W]	9.96665	6.86	1	5	10	14	4.24674e+07	1690	184.533	5.78271
1297896497	orotate phosphoribosyltransferase [Pseudomonas sp. Lz4W]	9.9643	23	1	4	4	6	6.57307e+07	213	23.126	5.60498
1297900686	NADH-quinone oxidoreductase subunit C/D [Pseudomonas sp. Lz4W]	9.92636	22.05	1	13	13	19	7.07142e+07	594	67.7551	6.32861
1297896905	excinuclease ABC subunit A [Pseudomonas sp. Lz4W]	9.80306	12.5	1	11	11	15	7.37074e+07	944	104.282	7.15186
1297900792	tRNA uridine-5-carboxymethylaminomethyl(34) synthesis enzyme MnmG [Pseudomonas sp. Lz4W]	9.77679	6.98	1	4	4	6	1.56465e+07	630	68.9376	6.85889
1297897786	M18 family aminopeptidase [Pseudomonas sp. Lz4W]	9.60201	13.29	1	6	6	10	3.08313e+07	429	46.9687	5.74463
1297899874	lipopolysaccharide transport periplasmic protein LptA [Pseudomonas sp. Lz4W]	9.54104	25.97	1	5	5	11	7.25932e+07	181	19.4903	9.08545
1297900634	oligopeptidase A [Pseudomonas sp. Lz4W]	9.50401	34.99	1	21	21	24	3.7281e+07	683	75.791	5.31299
1297900516	heme biosynthesis operon protein HemX [Pseudomonas sp. Lz4W]	9.49202	27.06	1	8	8	9	3.00576e+07	377	40.8755	5.36377
1297896911	outer membrane protein OmpW [Pseudomonas sp. Lz4W]	9.47978	12.93	1	3	3	9	7.27669e+07	232	24.4774	6.41748
1297899780	23S rRNA (adenine(1618)-N(6))-methyltransferase [Pseudomonas sp. Lz4W]	9.47278	25.15	1	8	8	14	6.06955e+07	338	38.0487	9.45166
1297897176	D-alanine--D-alanine ligase [Pseudomonas sp. Lz4W]	9.45928	11.32	1	3	3	6	2.97825e+07	318	33.9673	5.03369
1297896496	acetylglutamate kinase [Pseudomonas sp. Lz4W]	9.459	24.92	1	6	6	13	4.4891e+07	301	31.9039	6.0874
1297899868	outer membrane lipid asymmetry maintenance protein MlaD [Pseudomonas sp. Lz4W]	9.45664	52.26	1	6	6	10	1.04628e+08	155	16.3938	5.26221
1297897241	protein-export membrane protein SecD [Pseudomonas sp. Lz4W]	9.31502	11.41	1	7	7	8	4.78585e+07	622	67.2008	9.12939
1297897688	4-hydroxy-tetrahydrodipicolinate synthase [Pseudomonas sp. Lz4W]	9.19584	29.79	1	8	8	13	1.01123e+08	292	31.0382	6.01123
1297900767	ATPase [Pseudomonas sp. Lz4W]	9.15507	17.01	1	20	20	27	2.58593e+07	1223	138.709	5.59229
1297897269	IMP dehydrogenase [Pseudomonas sp. Lz4W]	9.08708	19.43	1	9	9	16	1.15015e+08	489	51.9861	6.62451
1297898931	non-ribosomal peptide synthetase [Pseudomonas sp. Lz4W]	8.98929	16.32	1	16	16	19	3.19823e+07	1048	112.539	5.51611
1297900544	acyl-CoA dehydrogenase [Pseudomonas sp. Lz4W]	8.90871	13.99	1	5	5	12	8.84544e+07	393	43.1807	6.07471
1297899682	outer membrane protein assembly factor BamA [Pseudomonas sp. Lz4W]	8.88454	15.35	1	12	12	24	1.02269e+08	782	86.1045	5.05908
1297897319	ABC transporter [Pseudomonas sp. Lz4W]	8.7891	26.8	1	7	7	10	1.03971e+08	306	33.177	7.88428
1297897411	ribosomal protein S12 methylthiotransferase [Pseudomonas sp. Lz4W]	8.7411	9.66	1	4	4	8	2.13759e+07	445	49.2271	5.19873
1297900404	1-(5-phosphoribosyl)-5-[(5-phosphoribosylamino)methylideneamino]imidazole-4-carboxamide isomerase [Pseudomonas sp. Lz4W]	8.7047	23.27	1	6	6	12	7.83086e+07	245	25.8062	5.31299
1297899547	topoisomerase II [Pseudomonas sp. Lz4W]	8.66441	35.79	1	3	3	8	1.93134e+08	95	10.4961	4.24658
1297897062	octaprenyl-diphosphate synthase [Pseudomonas sp. Lz4W]	8.6486	17.7	1	5	5	6	2.92635e+07	322	35.007	5.14795
1297897265	2-isopropylmalate synthase [Pseudomonas sp. Lz4W]	8.49391	21.29	1	11	11	14	5.12159e+07	559	61.6202	5.64307
1297899592	6-phosphogluconolactonase [Pseudomonas sp. Lz4W]	8.48763	48.95	1	9	9	12	9.95362e+07	237	25.1643	6.55127
1297900579	pyruvate carboxylase subunit A [Pseudomonas sp. Lz4W]	8.32197	16.99	1	8	8	9	2.50136e+07	471	52.0098	6.55127
1297896458	virulence factor SrfB [Pseudomonas sp. Lz4W]	8.2338	11.56	1	9	9	14	2.22332e+07	1021	114.288	6.30322
1297900690	UDP-N-acetylglucosamine 2-epimerase [Pseudomonas sp. Lz4W]	8.23043	26.86	1	9	9	11	3.93098e+07	376	42.527	6.21436
1297897916	cell division protein ZipA [Pseudomonas sp. Lz4W]	8.17797	22.26	1	6	6	10	4.30467e+07	292	32.1686	5.93506
1297896923	3,4-dihydroxy-2-butanone-4-phosphate synthase [Pseudomonas sp. Lz4W]	8.15535	12.95	1	4	4	6	3.19592e+07	363	39.4428	5.38916
1297898974	amidase [Pseudomonas sp. Lz4W]	8.12365	12.7	1	6	6	6	3.4009e+07	567	60.0023	4.83057
1297897801	succinate dehydrogenase, cytochrome b556 subunit [Pseudomonas sp. Lz4W]	8.07939	38.28	1	4	4	16	3.51425e+08	128	13.8257	9.71533
1297899930	redox-regulated ATPase YchF [Pseudomonas sp. Lz4W]	8.05017	32.24	1	9	9	18	3.5406e+07	366	39.8986	4.91943
1297900325	cell division protein [Pseudomonas sp. Lz4W]	8.02158	9.52	1	4	4	6	5.30311e+07	525	54.0824	7.76709
1297898786	sugar transporter [Pseudomonas sp. Lz4W]	7.99103	15.19	1	4	4	8	9.97493e+07	362	38.3232	8.11865
1297896479	D-amino acid dehydrogenase small subunit [Pseudomonas sp. Lz4W]	7.95865	16.86	1	7	7	12	5.34808e+07	433	47.0521	7.82568
1297896925	N utilization substance protein B [Pseudomonas sp. Lz4W]	7.94561	34.94	1	6	6	8	1.99619e+08	166	18.7498	5.98584
1297900006	carbamoyl phosphate synthase small subunit [Pseudomonas sp. Lz4W]	7.93492	16.67	1	5	5	7	3.88115e+07	378	40.5935	5.51611
1297896827	molecular chaperone SurA [Pseudomonas sp. Lz4W]	7.91171	16.67	1	7	7	8	4.71573e+07	444	49.4144	5.49072
1297899452	cold-shock protein [Pseudomonas sp. Lz4W]	7.78854	19.5	1	4	4	6	3.5805e+07	200	21.973	9.08545
1297899691	type I methionyl aminopeptidase [Pseudomonas sp. Lz4W]	7.77337	23.08	1	6	6	10	6.76868e+07	260	28.7337	6.7417
1297897166	16S rRNA (cytosine(1402)-N(4))-methyltransferase [Pseudomonas sp. Lz4W]	7.75958	22.22	1	6	6	8	1.89036e+07	315	34.4058	5.90967
1297900221	YgiQ family radical SAM protein [Pseudomonas sp. Lz4W]	7.73883	12.63	1	10	10	15	2.06609e+07	768	86.1558	8.86572
1297897163	hypothetical protein B195_004020 [Pseudomonas sp. Lz4W]	7.73071	13.72	1	6	6	8	2.78462e+07	583	62.7944	6.40479
1297899593	glucose-6-phosphate dehydrogenase [Pseudomonas sp. Lz4W]	7.72184	18.61	1	10	10	10	3.43517e+07	489	55.1316	6.81494
1297899234	4a-hydroxytetrahydrobiopterin dehydratase [Pseudomonas sp. Lz4W]	7.71741	46.61	1	5	5	10	5.89674e+07	118	13.3377	6.06201
1297900499	thioredoxin [Pseudomonas sp. Lz4W]	7.68375	44.04	1	4	4	9	1.66001e+08	109	11.7831	5.19873
1297897610	enoyl-CoA hydratase [Pseudomonas sp. Lz4W]	7.67789	13.54	1	4	4	5	2.26858e+07	229	24.9412	7.02002
1297899993	ribosome-binding factor A [Pseudomonas sp. Lz4W]	7.67504	29.32	1	4	4	7	1.10378e+08	133	14.9527	6.69775
1297898843	glutamine ABC transporter ATP-binding protein [Pseudomonas sp. Lz4W]	7.67306	25.95	1	6	6	7	4.3217e+07	262	28.8148	7.53271
1297899735	hypothetical protein B195_017685 [Pseudomonas sp. Lz4W]	7.58841	29.44	1	5	5	7	5.27897e+07	180	20.7756	5.30029
1297896651	pantetheine-phosphate adenylyltransferase [Pseudomonas sp. Lz4W]	7.58172	43.75	1	6	6	14	5.20686e+07	160	17.9995	8.45557
1297896983	AMP nucleosidase [Pseudomonas sp. Lz4W]	7.5339	11.91	1	6	6	10	2.98251e+07	487	54.5082	6.771
1297897538	bifunctional ornithine acetyltransferase/N-acetylglutamate synthase [Pseudomonas sp. Lz4W]	7.53132	18.52	1	6	6	7	7.0137e+07	405	42.3726	5.07178
1297897256	23S rRNA (adenine(2503)-C(2))-methyltransferase [Pseudomonas sp. Lz4W]	7.4755	28.01	1	9	9	10	2.96958e+07	382	42.1022	7.23975
1297896965	murein transglycosylase [Pseudomonas sp. Lz4W]	7.45739	16.51	1	6	6	12	2.44593e+07	436	47.3823	6.59521
1297897888	aminotransferase [Pseudomonas sp. Lz4W]	7.39299	15.45	1	5	5	7	3.02715e+07	369	41.0591	5.80811
1297896511	LysR family transcriptional regulator [Pseudomonas sp. Lz4W]	7.33325	20.59	1	6	6	8	2.13658e+07	306	33.5739	6.94678
1297899983	pantoate--beta-alanine ligase [Pseudomonas sp. Lz4W]	7.28389	17.13	1	5	5	6	4.6127e+07	286	31.2823	7.06396
1297899545	6,7-dimethyl-8-ribityllumazine synthase [Pseudomonas sp. Lz4W]	7.27804	31.1	1	5	5	9	99639801	164	18.4875	7.12256
1297900337	arginine--tRNA ligase [Pseudomonas sp. Lz4W]	7.20369	22.15	1	11	11	15	5.9197e+07	578	63.8527	5.71924
1297899146	GntR family transcriptional regulator [Pseudomonas sp. Lz4W]	7.16886	14.69	1	5	5	9	4.81231e+07	388	43.1243	5.85889
1297896904	bacterioferritin [Pseudomonas sp. Lz4W]	7.16805	41.56	1	5	5	12	4.12909e+07	154	18.0259	5.13525
1297897947	hypothetical protein B195_008205 [Pseudomonas sp. Lz4W]	6.97984	37.63	1	3	3	7	1.06887e+08	93	10.2461	5.05908
1297899257	ATP-dependent DNA helicase RecQ [Pseudomonas sp. Lz4W]	6.96714	6.91	1	5	5	6	9.35732e+06	709	79.0105	5.75732
1297899903	hypoxanthine-guanine phosphoribosyltransferase [Pseudomonas sp. Lz4W]	6.96527	28.65	1	5	5	9	7.57942e+07	185	20.7935	6.52197
1297896607	porin [Pseudomonas sp. Lz4W]	6.90075	22.96	1	9	9	13	1.08946e+08	453	49.1712	6.20166
1297900339	HslU--HslV peptidase proteolytic subunit [Pseudomonas sp. Lz4W]	6.84749	19.32	1	3	3	7	5.86205e+07	176	18.7497	6.39209
1297900727	hypothetical protein B195_012770 [Pseudomonas sp. Lz4W]	6.8178	22.54	1	12	12	21	1.08241e+08	568	61.8866	9.24658
1297897147	cell envelope biogenesis protein OmpA [Pseudomonas sp. Lz4W]	6.77197	31.09	1	4	4	4	9.70495e+07	238	24.6533	9.33447
1297899871	D-arabinose 5-phosphate isomerase [Pseudomonas sp. Lz4W]	6.75917	12.04	1	4	4	6	9.7848e+06	324	34.2679	5.93506
1297899739	threonine synthase [Pseudomonas sp. Lz4W]	6.74387	23.88	1	10	10	13	4.17643e+07	469	51.7893	5.97314
1297899139	isochorismatase [Pseudomonas sp. Lz4W]	6.74176	34.18	1	5	5	7	6.8096e+07	196	20.8647	6.31592
1297899609	TonB-dependent receptor [Pseudomonas sp. Lz4W]	6.66543	17.11	1	13	13	15	4.33407e+07	865	94.6251	5.8208
1297899667	S-(hydroxymethyl)glutathione dehydrogenase/class III alcohol dehydrogenase [Pseudomonas sp. Lz4W]	6.65581	6.76	1	3	3	4	1.67372e+07	370	39.2041	6.53662
1297897252	Fe-S protein assembly chaperone HscA [Pseudomonas sp. Lz4W]	6.62432	10.97	1	7	7	7	2.52709e+07	620	66.4825	4.93213
1297897852	cell division protein FtsK [Pseudomonas sp. Lz4W]	6.60909	12.53	1	8	8	8	2.32677e+07	774	84.2934	6.43018
1297897084	NADH dehydrogenase [Pseudomonas sp. Lz4W]	6.58598	9.7	1	4	4	6	2.41279e+07	433	47.0495	8.26514
1297897332	dihydroorotase [Pseudomonas sp. Lz4W]	6.55692	16.67	1	5	5	5	2.39172e+07	348	38.5688	6.68311
1297900262	channel protein TolC [Pseudomonas sp. Lz4W]	6.38174	17.57	1	7	7	9	3.25453e+07	478	52.6178	5.87158
1297900715	transcriptional regulator [Pseudomonas sp. Lz4W]	6.36796	31.93	1	3	3	5	2.70799e+08	119	13.4552	9.84717
1297900003	RNA-binding protein [Pseudomonas sp. Lz4W]	6.35131	17.65	1	2	2	5	1.48108e+08	102	11.5024	9.45166
1297898839	amino acid ABC transporter [Pseudomonas sp. Lz4W]	6.30911	32.13	1	7	7	9	7.53412e+07	249	27.6358	5.22412
1297900319	hypothetical protein B195_020770 [Pseudomonas sp. Lz4W]	6.30471	13.99	1	2	2	3	9.87899e+06	143	16.3526	9.53955
1297900542	chemotaxis protein [Pseudomonas sp. Lz4W]	6.30071	8.79	1	4	5	6	8.97705e+07	626	67.1885	5.19873
1297896685	aspartate carbamoyltransferase [Pseudomonas sp. Lz4W]	6.29351	11.38	1	4	4	4	1.59946e+07	334	36.4739	7.59131
1297896797	acyl-CoA dehydrogenase [Pseudomonas sp. Lz4W]	6.29146	7.32	1	3	4	4	1.63689e+07	601	65.5023	5.80811
1297900163	phosphoribosylamine--glycine ligase [Pseudomonas sp. Lz4W]	6.25126	32.87	1	11	11	12	5.59042e+07	432	45.4122	4.98291
1297899782	nucleoid-associated protein YejK [Pseudomonas sp. Lz4W]	6.2351	15.27	1	4	4	4	1.06334e+07	334	37.4039	5.87158
1297899403	glutamine--tRNA ligase [Pseudomonas sp. Lz4W]	6.14971	26.55	1	12	12	12	3.57093e+07	565	64.5242	6.25244
1297896503	DNA-directed RNA polymerase subunit omega [Pseudomonas sp. Lz4W]	6.14026	44.83	1	3	3	8	1.0616e+08	87	9.7788	4.37354
1297896447	diaminopimelate decarboxylase [Pseudomonas sp. Lz4W]	6.13085	6.99	1	3	3	3	2.77915e+07	415	45.1391	5.0083
1297896922	riboflavin synthase subunit alpha [Pseudomonas sp. Lz4W]	6.09932	20	1	3	3	4	1.77253e+07	220	23.4752	5.65576
1297896567	FAD-linked oxidase [Pseudomonas sp. Lz4W]	6.09127	8.84	1	4	4	4	3.55189e+07	464	51.0919	5.22412
1297899681	hypothetical protein B195_017410 [Pseudomonas sp. Lz4W]	6.06699	39.52	1	7	7	17	4.4827e+08	167	18.9162	9.42236
1297897259	4-hydroxy-3-methylbut-2-en-1-yl diphosphate synthase [Pseudomonas sp. Lz4W]	6.06507	19.24	1	6	6	7	2.68573e+07	369	39.8182	6.46826
1297899741	protein-disulfide isomerase [Pseudomonas sp. Lz4W]	6.05486	16.05	1	3	3	3	3.18764e+07	243	25.8835	8.38232
1297897339	ATP-binding protein [Pseudomonas sp. Lz4W]	6.05192	14.29	1	5	5	7	4.73502e+07	364	38.4596	5.2876
1297896473	xanthine phosphoribosyltransferase [Pseudomonas sp. Lz4W]	6.03135	48.42	1	8	8	11	1.13025e+08	190	20.5251	7.56201
1297899661	alkene reductase [Pseudomonas sp. Lz4W]	6.02274	16.62	1	5	5	8	3.97385e+07	349	37.1539	5.8335
1297900353	chemotaxis protein [Pseudomonas sp. Lz4W]	6.01996	6.9	1	4	5	6	7.61654e+07	638	68.5108	5.09717
1297899897	aspartyl/glutamyl-tRNA amidotransferase subunit A [Pseudomonas sp. Lz4W]	6.01968	17.6	1	7	7	7	5.84873e+07	483	51.6614	6.46826
1297896416	peptide deformylase [Pseudomonas sp. Lz4W]	6.00803	20.24	1	3	3	5	2.60371e+07	168	19.2249	5.30029
1297897678	glycerophosphodiester phosphodiesterase [Pseudomonas sp. Lz4W]	6.00569	16.67	1	4	4	7	3.36526e+07	240	26.6256	7.18115
1297900069	stress protein [Pseudomonas sp. Lz4W]	5.98956	21.94	1	4	4	5	2.02188e+07	196	21.0166	5.41455
1297900031	type II restriction endonuclease [Pseudomonas sp. Lz4W]	5.98072	13.8	1	15	15	17	3.57741e+07	1196	133.887	5.74463
1297896679	pyrroline-5-carboxylate reductase [Pseudomonas sp. Lz4W]	5.96815	19.85	1	4	4	4	3.7341e+07	272	28.0895	5.2749
1297899770	GTPase Era [Pseudomonas sp. Lz4W]	5.95374	26	1	7	7	17	3.98977e+07	300	33.9627	7.34229
1297896700	methylenetetrahydrofolate reductase [NAD(P)H] [Pseudomonas sp. Lz4W]	5.94786	16.01	1	4	4	7	3.35226e+07	281	31.3096	6.53662
1297899319	chemotaxis protein [Pseudomonas sp. Lz4W]	5.94765	10.91	1	6	7	8	7.68658e+07	715	76.9964	4.95752
1297899187	chemotaxis protein CheW [Pseudomonas sp. Lz4W]	5.93315	35.63	1	5	5	6	1.17231e+08	160	17.7431	4.37354
1297900729	O-succinylhomoserine sulfhydrylase [Pseudomonas sp. Lz4W]	5.91932	24.07	1	8	8	10	4.02732e+07	403	43.157	6.32861
1297897660	lytic transglycosylase [Pseudomonas sp. Lz4W]	5.91388	7.48	1	5	5	7	1.56777e+07	642	73.3294	9.29053
1297897331	ribonuclease T [Pseudomonas sp. Lz4W]	5.87215	21.88	1	4	4	8	3.9223e+07	224	24.704	5.57959
1297898889	outer membrane receptor protein [Pseudomonas sp. Lz4W]	5.85301	15.56	1	11	11	12	4.84465e+07	752	81.7376	5.33838
1297897883	cytidylate kinase [Pseudomonas sp. Lz4W]	5.84929	35.24	1	7	7	8	5.56562e+07	227	24.2329	5.69385
1297898422	sulfite reductase [Pseudomonas sp. Lz4W]	5.83942	12.14	1	7	7	11	2.36822e+07	552	62.4676	5.78271
1297897169	UDP-N-acetylmuramoyl-L-alanyl-D-glutamate--2,6-diaminopimelate ligase [Pseudomonas sp. Lz4W]	5.83827	12.73	1	5	5	5	9.41782e+06	487	51.7878	5.92236
1297896498	exodeoxyribonuclease III [Pseudomonas sp. Lz4W]	5.8292	15.06	1	4	4	4	4.31841e+07	259	29.88	5.2876
1297897853	outer membrane lipoprotein carrier protein LolA [Pseudomonas sp. Lz4W]	5.82429	23.19	1	4	4	4	3.20375e+07	207	22.8849	5.43994
1297896624	ribose 5-phosphate isomerase A [Pseudomonas sp. Lz4W]	5.81537	33.63	1	5	5	6	5.2039e+07	223	23.3643	5.03369
1297896659	16S rRNA (guanine(966)-N(2))-methyltransferase RsmD [Pseudomonas sp. Lz4W]	5.79623	25.74	1	5	5	6	2.95399e+07	202	22.2524	5.65576
1297900395	protein-export chaperone SecB [Pseudomonas sp. Lz4W]	5.71257	19.25	1	3	3	8	3.31738e+08	161	17.906	4.61475
1297898107	efflux transporter periplasmic adaptor subunit [Pseudomonas sp. Lz4W]	5.71036	13.63	1	6	6	7	1.94379e+07	433	46.7936	7.57666
1297899610	heme oxygenase [Pseudomonas sp. Lz4W]	5.70674	39.11	1	7	7	12	8.96815e+07	202	21.7673	5.2876
1297896461	serine/threonine protein kinase [Pseudomonas sp. Lz4W]	5.66393	19.52	1	12	12	15	2.90874e+07	661	71.8627	5.46533
1297896722	methionine adenosyltransferase [Pseudomonas sp. Lz4W]	5.65859	10.1	1	4	4	8	7.59426e+07	396	42.8096	5.32568
1297897113	peptide chain release factor 3 [Pseudomonas sp. Lz4W]	5.64974	15.75	1	8	8	10	4.02225e+07	527	59.7185	6.13818
1297898894	hypothetical protein B195_013240 [Pseudomonas sp. Lz4W]	5.62246	14.5	1	3	3	5	2.43119e+07	200	21.9381	8.08936
1297896400	chromosomal replication initiation protein DnaA [Pseudomonas sp. Lz4W]	5.62234	6.97	1	4	4	6	1.3566e+07	502	56.1944	8.71924
1297898349	saccharopine dehydrogenase [Pseudomonas sp. Lz4W]	5.61627	10.14	1	3	4	6	3.39496e+07	414	45.4761	5.19873
1297900008	molecular chaperone DnaJ [Pseudomonas sp. Lz4W]	5.60858	28.07	1	10	10	15	2.78932e+07	374	40.4731	6.65381
1297899688	UMP kinase [Pseudomonas sp. Lz4W]	5.57289	16.19	1	3	3	6	7.26955e+07	247	26.5595	6.43018
1297897427	DNA-binding response regulator [Pseudomonas sp. Lz4W]	5.52639	11.45	1	3	3	6	1.19082e+07	227	25.4764	5.88428
1297897835	NADH-quinone oxidoreductase subunit E [Pseudomonas sp. Lz4W]	5.52458	27.27	1	4	4	4	1.10663e+08	165	17.9109	4.84326
1297897898	glucose-1-phosphate thymidylyltransferase [Pseudomonas sp. Lz4W]	5.52447	18.18	1	5	5	11	4.96966e+07	297	33.039	5.88428
1297900782	glucan biosynthesis protein G [Pseudomonas sp. Lz4W]	5.50267	13.96	1	6	6	7	3.5802e+07	573	64.2646	6.88818
1297899443	protein TolQ [Pseudomonas sp. Lz4W]	5.48958	16.45	1	4	4	6	4.06766e+07	231	25.3981	6.34131
1297896864	transcription termination/antitermination protein NusG [Pseudomonas sp. Lz4W]	5.485	32.77	1	5	5	17	3.34899e+08	177	20.0243	6.3667
1297899731	chemotaxis protein [Pseudomonas sp. Lz4W]	5.46592	9.44	1	5	5	5	3.571e+07	540	58.8662	5.2749
1297897762	GNAT family N-acetyltransferase [Pseudomonas sp. Lz4W]	5.46574	59.14	1	5	5	6	3.46601e+07	93	10.6172	7.03467
1297899695	arsenate reductase [Pseudomonas sp. Lz4W]	5.46208	21.67	1	3	3	4	1.66873e+07	120	13.809	7.50342
1297897247	Fe-S cluster assembly transcriptional regulator IscR [Pseudomonas sp. Lz4W]	5.46154	11.04	1	2	2	3	3.04042e+07	163	17.839	6.85889
1297900293	23S rRNA (adenine(2030)-N(6))-methyltransferase RlmJ [Pseudomonas sp. Lz4W]	5.45088	13.31	1	4	4	4	2.93533e+07	278	31.5604	8.36768
1297900723	3-deoxy-D-manno-octulosonate 8-phosphate phosphatase [Pseudomonas sp. Lz4W]	5.43898	37.23	1	4	4	8	6.09108e+07	137	13.9841	6.04932
1297900227	23S rRNA (guanosine(2251)-2'-O)-methyltransferase RlmB [Pseudomonas sp. Lz4W]	5.40878	26.27	1	5	5	5	4.2842e+07	255	27.5796	8.17725
1297900521	glutathione S-transferase [Pseudomonas sp. Lz4W]	5.38652	35.16	1	6	6	10	3.79413e+07	219	24.2218	5.89697
1297896835	spermidine/putrescine ABC transporter ATP-binding protein [Pseudomonas sp. Lz4W]	5.37953	22.73	1	7	7	9	3.73613e+07	374	41.2403	6.46826
1297896896	preprotein translocase subunit SecY [Pseudomonas sp. Lz4W]	5.34681	15.84	1	7	7	8	1.15856e+08	442	47.7774	9.81787
1297897831	NADH-quinone oxidoreductase subunit I [Pseudomonas sp. Lz4W]	5.32788	25.27	1	5	5	7	3.78631e+07	182	20.7232	5.66846
1297897055	ATP-dependent protease [Pseudomonas sp. Lz4W]	5.32376	12.44	1	8	8	10	1.95021e+07	812	89.1586	4.94482
1297899768	pyridoxine 5'-phosphate synthase [Pseudomonas sp. Lz4W]	5.27192	11.34	1	2	2	3	4.82304e+07	247	26.658	6.22705
1297899678	acyl-[acyl-carrier-protein]--UDP-N-acetylglucosamine O-acyltransferase [Pseudomonas sp. Lz4W]	5.26396	13.95	1	3	3	8	1.8343e+07	258	27.8912	6.63916
1297897900	aminotransferase [Pseudomonas sp. Lz4W]	5.25443	25.26	1	9	9	11	34476558	392	43.4947	5.69385
1297897151	cell division protein ZapE [Pseudomonas sp. Lz4W]	5.24891	34.34	1	11	11	17	3.34179e+07	364	42.1046	6.69775
1297897327	monothiol glutaredoxin, Grx4 family [Pseudomonas sp. Lz4W]	5.23483	28.32	1	3	3	6	2.04103e+07	113	12.072	4.88135
1297899724	peptide chain release factor 2 [Pseudomonas sp. Lz4W]	5.22685	15.02	1	4	4	4	3.32252e+07	293	32.7162	5.30029
1297900718	bifunctional glyoxylate/hydroxypyruvate reductase B [Pseudomonas sp. Lz4W]	5.20091	22.84	1	7	7	7	1.36786e+07	324	35.0775	5.30029
1297897909	GntR family transcriptional regulator [Pseudomonas sp. Lz4W]	5.19154	10.59	1	2	2	3	1.74485e+07	255	28.1756	6.91748
1297897967	glutamate--tRNA ligase [Pseudomonas sp. Lz4W]	5.18642	17.65	1	9	9	14	2.3509e+07	493	56.2905	5.60498
1297899951	ribosomal-protein-alanine N-acetyltransferase [Pseudomonas sp. Lz4W]	5.18235	16	1	3	3	6	1.50957e+07	150	16.9776	5.5415
1297896669	thiazole synthase [Pseudomonas sp. Lz4W]	5.18126	14.77	1	4	4	6	2.3911e+07	264	28.3578	5.50342
1297898512	cobalamin biosynthesis protein CobW [Pseudomonas sp. Lz4W]	5.14585	15.45	1	5	5	13	5.14681e+07	356	38.7868	5.021
1297896927	GTP cyclohydrolase II [Pseudomonas sp. Lz4W]	5.13696	13.17	1	3	3	5	1.5601e+07	205	22.2592	7.23975
1297897919	YbaB/EbfC family nucleoid-associated protein [Pseudomonas sp. Lz4W]	5.10972	54.46	1	5	5	7	3.17683e+07	112	12.0329	5.07178
1297899551	arginine/ornithine succinyltransferase subunit alpha [Pseudomonas sp. Lz4W]	5.04349	9.14	1	3	3	3	3.25709e+07	339	37.1027	5.04639
1297900102	methylmalonate-semialdehyde dehydrogenase (acylating) [Pseudomonas sp. Lz4W]	5.02776	20.12	1	9	9	13	4.13694e+07	497	53.5632	5.98584
1297899749	signal recognition particle protein [Pseudomonas sp. Lz4W]	4.98583	23.14	1	10	10	17	3.49732e+07	458	49.2679	9.46631
1297897125	two-component system response regulator [Pseudomonas sp. Lz4W]	4.9636	12.37	1	2	2	5	6.42561e+07	186	20.5807	5.43994
1297896963	lipoyl synthase [Pseudomonas sp. Lz4W]	4.95552	11.56	1	5	5	13	6.31174e+07	346	38.7051	7.97217
1297900243	oligoribonuclease [Pseudomonas sp. Lz4W]	4.8848	28.89	1	6	6	6	4.80034e+07	180	20.4953	6.32861
1297898534	undecaprenyl-phosphate 4-deoxy-4-formamido-L-arabinose transferase [Pseudomonas sp. Lz4W]	4.72797	9.79	1	3	3	3	2.5766e+07	337	37.2771	7.06396
1297897095	nicotinate-nucleotide diphosphorylase (carboxylating) [Pseudomonas sp. Lz4W]	4.67107	13.48	1	3	3	4	1.54114e+07	282	30.0567	5.80811
1297899882	superoxide dismutase [Pseudomonas sp. Lz4W]	4.64553	21.18	1	3	3	3	1.40815e+08	203	22.7354	6.41748
1297897677	NAD(P)(+) transhydrogenase [Pseudomonas sp. Lz4W]	4.63583	10.13	1	4	4	6	1.939e+07	464	50.8608	7.56201
1297900344	bifunctional demethylmenaquinone methyltransferase/2-methoxy-6-polyprenyl-1,4-benzoquinol methylase [Pseudomonas sp. Lz4W]	4.57382	18.36	1	4	4	7	2.75062e+07	256	28.4146	9.02686
1297898877	oxidoreductase [Pseudomonas sp. Lz4W]	4.52055	33.06	1	6	6	7	3.75446e+07	248	26.0536	6.55127
1297897065	GTPase ObgE [Pseudomonas sp. Lz4W]	4.48892	21.81	1	7	7	10	4.40478e+07	408	44.6237	5.16064
1297896884	50S ribosomal protein L29 [Pseudomonas sp. Lz4W]	4.47298	46.03	1	2	2	8	9.2615e+07	63	7.18196	10.6675
1297898658	antibiotic biosynthesis monooxygenase [Pseudomonas sp. Lz4W]	4.36764	53.06	1	5	5	6	1.09242e+07	98	10.7316	7.10791
1297900233	ATP phosphoribosyltransferase regulatory subunit [Pseudomonas sp. Lz4W]	4.35426	11.65	1	4	4	4	1.52442e+07	395	42.7351	5.03369
1297897492	cob(I)yrinic acid a,c-diamide adenosyltransferase [Pseudomonas sp. Lz4W]	4.34583	21.18	1	3	3	5	2.22844e+07	203	22.6005	6.80029
1297899886	metalloprotease PmbA [Pseudomonas sp. Lz4W]	4.33166	10.04	1	4	4	6	2.54196e+07	448	47.9888	5.19873
1297899194	protein phosphatase [Pseudomonas sp. Lz4W]	4.32209	13.36	1	3	3	3	9.60726e+06	262	29.1898	5.05908
1297896855	N-acetyl-gamma-glutamyl-phosphate reductase [Pseudomonas sp. Lz4W]	4.30846	28.78	1	7	7	8	3.60272e+07	344	36.6649	6.39209
1297899371	transcriptional regulator [Pseudomonas sp. Lz4W]	4.30299	11.11	1	2	2	3	6.34687e+07	234	25.4238	4.95752
1297899546	succinylglutamate desuccinylase [Pseudomonas sp. Lz4W]	4.28942	19.94	1	6	6	6	1.75388e+07	336	37.3586	5.99854
1297898842	amino acid dehydrogenase [Pseudomonas sp. Lz4W]	4.26616	17.68	1	7	7	10	3.1543e+07	413	45.4412	7.6792
1297897642	GAF domain-containing protein [Pseudomonas sp. Lz4W]	4.25576	15.63	1	2	2	2	3.64829e+07	160	17.2987	4.70361
1297899717	hypothetical protein B195_017595 [Pseudomonas sp. Lz4W]	4.2524	25.1	1	6	6	6	1.69299e+07	259	28.2775	9.18799
1297898859	3-isopropylmalate dehydrogenase [Pseudomonas sp. Lz4W]	4.25045	6.11	1	2	2	2	1.65687e+07	360	38.788	4.98291
1297897534	chemotaxis protein [Pseudomonas sp. Lz4W]	4.24224	10.49	1	5	6	7	7.98349e+07	629	67.8906	5.021
1297896670	tRNA (guanosine(46)-N7)-methyltransferase TrmB [Pseudomonas sp. Lz4W]	4.22812	17.99	1	4	4	4	1.50189e+07	239	26.9757	6.72705
1297897664	3-ketoacyl-CoA thiolase [Pseudomonas sp. Lz4W]	4.19829	8.18	1	3	3	7	2.41087e+07	391	41.7128	6.99072
1297897108	ornithine decarboxylase [Pseudomonas sp. Lz4W]	4.1978	13.95	1	5	5	9	1.88713e+07	387	43.5143	5.07178
1297896446	iron donor protein CyaY [Pseudomonas sp. Lz4W]	4.19735	20.91	1	2	2	5	9.06267e+07	110	12.5381	4.55127
1297899891	ribonuclease G [Pseudomonas sp. Lz4W]	4.19521	10.52	1	5	5	6	1.10595e+07	485	54.5648	5.64307
1297897390	efflux transporter periplasmic adaptor subunit [Pseudomonas sp. Lz4W]	4.19226	33.68	1	10	10	14	1.55393e+08	383	40.9417	5.88428
1297899877	ribosomal subunit interface protein [Pseudomonas sp. Lz4W]	4.17665	27.45	1	2	2	3	4.87124e+07	102	11.5321	8.42627
1297900107	short-chain dehydrogenase [Pseudomonas sp. Lz4W]	4.17	8.33	1	2	2	5	5.79001e+07	228	24.4296	6.80029
1297899963	acetolactate synthase small subunit [Pseudomonas sp. Lz4W]	4.16799	12.27	1	2	2	3	6.23216e+07	163	17.8177	6.32861
1297898796	arabinose-5-phosphate isomerase [Pseudomonas sp. Lz4W]	4.16467	12.58	1	3	3	6	1.6205e+07	310	33.2792	6.27783
1297897849	translation initiation factor IF-1 [Pseudomonas sp. Lz4W]	4.15426	36.11	1	2	2	5	1.87991e+08	72	8.29728	9.18799
1297896776	hypothetical protein B195_001930 [Pseudomonas sp. Lz4W]	4.14517	46.49	1	6	6	9	6.98458e+07	185	18.4445	8.93896
1297900567	5-(carboxyamino)imidazole ribonucleotide mutase [Pseudomonas sp. Lz4W]	4.12853	31.9	1	4	4	6	7.53649e+07	163	16.8328	6.25244
1297897539	glutathione S-transferase [Pseudomonas sp. Lz4W]	4.11504	20	1	4	4	4	1.27329e+07	210	22.8636	5.17334
1297897882	bifunctional prephenate dehydrogenase/3-phosphoshikimate 1-carboxyvinyltransferase [Pseudomonas sp. Lz4W]	4.11486	8.34	1	5	5	8	5.51935e+07	743	78.3227	5.90967
1297897667	PasA protein [Pseudomonas sp. Lz4W]	4.10288	14.45	1	2	2	3	8.95266e+06	173	19.136	5.33838
1297897150	tryptophan--tRNA ligase [Pseudomonas sp. Lz4W]	4.10096	5.1	1	2	2	3	4.77087e+07	451	49.4281	5.93506
1297896903	catalase [Pseudomonas sp. Lz4W]	4.071	7.47	1	4	4	4	1.5432e+07	482	53.8146	7.2251
1297899325	peptidase M24 [Pseudomonas sp. Lz4W]	4.06919	10.56	1	6	6	6	2.68632e+07	606	66.0143	5.5542
1297898099	HAAAP family serine/threonine permease [Pseudomonas sp. Lz4W]	4.06393	6.12	1	2	2	2	2.22304e+07	425	45.9377	9.34912
1297899485	protease [Pseudomonas sp. Lz4W]	4.04531	13.47	1	2	2	3	4.44798e+07	193	20.7196	6.18896
1297899797	molybdenum cofactor biosynthesis protein C [Pseudomonas sp. Lz4W]	4.04105	10.83	1	2	2	2	1.5009e+07	157	16.4975	7.41553
1297897175	UDP-N-acetylmuramate--L-alanine ligase [Pseudomonas sp. Lz4W]	4.02372	8.85	1	4	4	4	2.17843e+07	486	52.5231	5.99854
1297899554	histidine/lysine/arginine/ornithine ABC transporter ATP-binding protein [Pseudomonas sp. Lz4W]	4.00892	25.2	1	6	6	6	2.03055e+07	254	28.1255	7.10791
1297898211	enoyl-CoA hydratase [Pseudomonas sp. Lz4W]	4.00602	12.84	1	3	3	3	1.78952e+07	257	27.7492	5.69385
1297897379	nuclease PIN [Pseudomonas sp. Lz4W]	3.99983	9.39	1	4	4	5	2.54656e+07	490	52.7553	9.26123
1297900763	cell division protein DedD [Pseudomonas sp. Lz4W]	3.99332	23.47	1	2	2	2	3.7073e+07	98	11.2045	5.94775
1297897392	succinyl-CoA--3-ketoacid-CoA transferase [Pseudomonas sp. Lz4W]	3.99187	13.36	1	3	3	3	1.34578e+07	232	25.3131	5.36377
1297899853	glutathione peroxidase [Pseudomonas sp. Lz4W]	3.98983	10	1	2	2	3	1.43606e+07	160	17.777	5.16064
1297897406	ferredoxin--NADP(+) reductase [Pseudomonas sp. Lz4W]	3.98931	32.05	1	7	7	8	4.49924e+07	259	29.6749	5.64307
1297897997	gamma-glutamylputrescine oxidoreductase [Pseudomonas sp. Lz4W]	3.98173	14.52	1	5	5	7	1.34017e+07	427	46.62	7.40088
1297898004	restriction endonuclease [Pseudomonas sp. Lz4W]	3.97521	20.44	1	7	7	9	2.78814e+07	362	40.8053	5.45264
1297898547	multidrug efflux RND transporter permease subunit [Pseudomonas sp. Lz4W]	3.97198	3.1	1	3	3	3	1.62729e+07	1033	110.778	5.8208
1297899256	MarR family transcriptional regulator [Pseudomonas sp. Lz4W]	3.95778	22.22	1	3	3	5	2.79934e+07	144	16.3787	8.27979
1297899461	hypothetical protein B195_016235 [Pseudomonas sp. Lz4W]	3.9567	30.7	1	2	2	4	2.60444e+08	114	12.7715	4.61475
1297896439	sulfate ABC transporter ATP-binding protein [Pseudomonas sp. Lz4W]	3.95368	11.66	1	3	3	3	2.48157e+07	326	36.8881	6.34131
1297900207	NAD(P)-dependent oxidoreductase [Pseudomonas sp. Lz4W]	3.95001	12.55	1	4	4	4	1.45276e+07	255	27.8392	6.55127
1297900780	peptidase [Pseudomonas sp. Lz4W]	3.94216	11.14	1	8	8	12	2.88854e+07	808	88.0974	8.23584
1297897899	dTDP-4-dehydrorhamnose 3,5-epimerase [Pseudomonas sp. Lz4W]	3.93954	32.07	1	5	5	6	2.11697e+07	184	21.0625	5.73193
1297898838	RpiR family transcriptional regulator [Pseudomonas sp. Lz4W]	3.93718	9.28	1	3	3	5	1.89542e+07	291	32.1714	6.53662
1297897686	peroxiredoxin [Pseudomonas sp. Lz4W]	3.9125	21.66	1	3	3	5	5.71576e+07	157	17.484	6.53662
1297897421	3-oxoacyl-ACP reductase [Pseudomonas sp. Lz4W]	3.90813	21.43	1	5	5	5	2.03605e+07	252	26.8551	6.22705
1297900273	glycosyltransferase [Pseudomonas sp. Lz4W]	3.90362	12.53	1	5	5	5	2.60948e+07	383	43.1375	8.27979
1297899986	acetyl-CoA acetyltransferase [Pseudomonas sp. Lz4W]	3.89244	9.41	1	4	4	4	4.70637e+06	393	40.6541	6.32861
1297899878	PTS IIA-like nitrogen-regulatory protein PtsN [Pseudomonas sp. Lz4W]	3.88332	13.07	1	2	2	2	2.3048e+07	153	16.5798	5.33838
1297898679	chain-length determining protein [Pseudomonas sp. Lz4W]	3.87942	18.79	1	7	7	8	3.59205e+07	431	47.8123	8.85107
1297897377	RNA polymerase-binding ATPase [Pseudomonas sp. Lz4W]	3.86165	8.44	1	7	7	10	3.37007e+07	948	106.597	5.07178
1297896454	transcriptional regulator [Pseudomonas sp. Lz4W]	3.85468	36.61	1	4	4	8	2.78901e+07	112	12.3227	5.60498
1297897560	protein-tyrosine-phosphatase [Pseudomonas sp. Lz4W]	3.84167	11.69	1	2	2	3	8.03334e+06	154	16.8277	6.32861
1297899312	glycerol-3-phosphate dehydrogenase [Pseudomonas sp. Lz4W]	3.82014	15.25	1	5	5	7	2.34181e+07	341	36.5751	6.17627
1297900477	glycine cleavage system protein H [Pseudomonas sp. Lz4W]	3.81404	22.05	1	3	3	4	8.40665e+07	127	13.3016	4.29736
1297897152	aldo/keto reductase [Pseudomonas sp. Lz4W]	3.80566	16.76	1	5	5	5	2.3431e+07	346	38.6224	5.69385
1297897654	molybdenum cofactor biosynthesis protein B [Pseudomonas sp. Lz4W]	3.80413	19.55	1	3	3	3	2.18135e+07	179	19.0988	5.89697
1297898666	cellulose synthase regulator BcsB [Pseudomonas sp. Lz4W]	3.79068	15.27	1	11	11	15	5.22394e+07	773	85.5642	5.96045
1297898938	siderophore biosynthesis protein [Pseudomonas sp. Lz4W]	3.78723	13.57	1	4	4	4	3.05737e+07	339	38.7807	6.75635
1297899615	ornithine carbamoyltransferase [Pseudomonas sp. Lz4W]	3.78704	12.2	1	4	4	5	2.29208e+07	336	37.6971	6.72705
1297896550	thiol:disulfide interchange protein [Pseudomonas sp. Lz4W]	3.77649	29.49	1	5	5	9	1.56454e+08	217	23.4161	5.88428
1297900260	DUF3298 domain-containing protein [Pseudomonas sp. Lz4W]	3.77468	16.94	1	5	5	6	4.50881e+07	248	27.3869	6.53662
1297899131	hypothetical protein B195_014490 [Pseudomonas sp. Lz4W]	3.74448	23.16	1	3	3	3	2.54023e+07	177	18.6774	5.12256
1297897776	NAD(P)H-quinone oxidoreductase [Pseudomonas sp. Lz4W]	3.73432	15.31	1	4	4	4	3.84187e+07	320	33.5014	5.12256
1297896993	hypothetical protein B195_003095 [Pseudomonas sp. Lz4W]	3.71671	12.59	1	2	2	3	1.77909e+07	135	15.1501	9.59814
1297899863	ATP phosphoribosyltransferase [Pseudomonas sp. Lz4W]	3.70834	15.64	1	3	3	8	2.71046e+07	211	22.8664	8.89502
1297898249	dipeptidase [Pseudomonas sp. Lz4W]	3.70002	12.26	1	6	6	6	4.23034e+07	579	63.0131	5.43994
1297899677	lipid-A-disaccharide synthase [Pseudomonas sp. Lz4W]	3.69025	8.24	1	3	3	3	1.32283e+07	376	41.1073	8.77783
1297896979	glutamate-1-semialdehyde-2,1-aminomutase [Pseudomonas sp. Lz4W]	3.68915	19.2	1	6	6	9	3.19982e+07	427	45.0874	5.50342
1297897932	cytochrome-c oxidase, cbb3-type subunit II [Pseudomonas sp. Lz4W]	3.68905	14.85	1	3	3	3	3.40497e+07	202	22.6456	7.98682
1297900376	two-component system response regulator OmpR [Pseudomonas sp. Lz4W]	3.68753	17.48	1	4	4	6	5.11401e+07	246	27.3563	6.15088
1297899504	glutamate--ammonia ligase [Pseudomonas sp. Lz4W]	3.67742	13.65	1	5	5	7	5.12983e+07	447	48.7125	5.77002
1297897880	chorismate mutase [Pseudomonas sp. Lz4W]	3.66888	16.21	1	6	6	6	2.59631e+07	364	40.3367	6.48096
1297897020	acyl-CoA thioesterase II [Pseudomonas sp. Lz4W]	3.66021	10.73	1	3	3	3	6.40801e+06	289	32.3763	6.22705
1297897918	hypothetical protein B195_008060 [Pseudomonas sp. Lz4W]	3.65134	5.81	1	4	4	4	1.2983e+07	688	74.794	4.76709
1297899989	phospholipid-binding protein [Pseudomonas sp. Lz4W]	3.64233	18.8	1	2	2	2	2.63933e+07	117	11.9363	9.23193
1297897138	glycerate dehydrogenase [Pseudomonas sp. Lz4W]	3.62974	9.35	1	3	3	4	9.39644e+06	321	34.4571	6.53662
1297897641	AAA family ATPase [Pseudomonas sp. Lz4W]	3.61709	22.56	1	6	6	9	3.58593e+07	297	33.9474	5.47803
1297897066	hypothetical protein B195_003490 [Pseudomonas sp. Lz4W]	3.61526	24.18	1	4	4	4	5.19971e+07	153	16.6958	7.13721
1297900250	phosphoserine phosphatase SerB [Pseudomonas sp. Lz4W]	3.60924	13.86	1	5	5	5	2.72924e+07	404	44.1045	5.33838
1297899291	aspartyl beta-hydroxylase [Pseudomonas sp. Lz4W]	3.60826	8.97	1	3	3	3	1.88504e+07	312	35.8777	9.48096
1297899145	glutathione S-transferase [Pseudomonas sp. Lz4W]	3.60766	17	1	3	3	3	1.28343e+07	200	23.0876	5.38916
1297896698	acyl-CoA thioesterase [Pseudomonas sp. Lz4W]	3.59888	16.54	1	2	2	3	2.56058e+07	133	15.0058	5.97314
1297899614	arginine deiminase [Pseudomonas sp. Lz4W]	3.59857	14.11	1	5	5	6	1.88756e+07	418	46.2795	5.8208
1297900400	peptidase S41 [Pseudomonas sp. Lz4W]	3.59292	15.79	1	7	7	8	1.64205e+07	437	46.3804	6.72705
1297900007	4-hydroxy-tetrahydrodipicolinate reductase [Pseudomonas sp. Lz4W]	3.57392	7.09	1	2	2	2	2.44159e+07	268	28.4337	5.85889
1297900219	azurin [Pseudomonas sp. Lz4W]	3.56838	35.14	1	4	4	7	8.45576e+07	148	15.8089	7.02002
1297898682	delta-aminolevulinic acid dehydratase [Pseudomonas sp. Lz4W]	3.55145	6.79	1	2	2	2	2.92866e+07	324	35.3085	5.35107
1297900249	phosphatidylserine decarboxylase [Pseudomonas sp. Lz4W]	3.54235	21.18	1	6	6	8	3.49847e+07	288	31.5793	8.26514
1297899775	LPS export ABC transporter permease LptF [Pseudomonas sp. Lz4W]	3.5419	8.06	1	3	3	3	1.67965e+07	372	41.4483	9.5249
1297899463	23S rRNA (guanine(2445)-N(2))/(guanine(2069)-N(7))-methyltransferase [Pseudomonas sp. Lz4W]	3.52943	12.57	1	9	9	12	3.59906e+07	756	85.1926	7.73779
1297898687	phosphoglucomutase, alpha-D-glucose phosphate-specific [Pseudomonas sp. Lz4W]	3.52192	4.76	1	3	3	5	1.79287e+07	546	58.5307	5.92236
1297897856	serine--tRNA ligase [Pseudomonas sp. Lz4W]	3.50727	8.45	1	3	3	4	1.30369e+07	426	46.919	5.21143
1297899075	hypothetical protein B195_014205 [Pseudomonas sp. Lz4W]	3.50534	22.55	1	2	2	3	1.90147e+07	102	10.6706	8.32373
1297897322	glycerol kinase [Pseudomonas sp. Lz4W]	3.48688	21.96	1	10	10	10	4.44467e+07	501	55.6797	5.65576
1297899462	D-alanyl-D-alanine carboxypeptidase/D-alanyl-D-alanine-endopeptidase [Pseudomonas sp. Lz4W]	3.47408	8.81	1	4	4	6	1.65136e+07	488	52.9115	9.43701
1297899850	thioredoxin-disulfide reductase [Pseudomonas sp. Lz4W]	3.46776	28.75	1	6	6	10	7.66606e+07	320	34.0502	5.40186
1297899623	cold-shock protein [Pseudomonas sp. Lz4W]	3.43911	48.57	1	2	3	6	5.71766e+08	70	7.69888	7.25439
1297898543	lactoylglutathione lyase [Pseudomonas sp. Lz4W]	3.43789	31.21	1	5	5	6	6.57544e+07	173	19.4737	5.22412
1297900335	50S ribosomal protein L31 [Pseudomonas sp. Lz4W]	3.43339	50	1	2	2	4	2.93628e+08	82	8.87834	8.08936
1297899218	sigma-54-dependent Fis family transcriptional regulator [Pseudomonas sp. Lz4W]	3.4298	7.13	1	3	4	4	1.07225e+07	491	55.2783	5.5415
1297899967	hypothetical protein B195_018895 [Pseudomonas sp. Lz4W]	3.42189	20.85	1	9	9	12	3.11008e+07	518	57.6778	6.07471
1297897320	glycerol-3-phosphate dehydrogenase [Pseudomonas sp. Lz4W]	3.41863	17.58	1	8	8	11	4.48463e+07	512	56.5592	7.84033
1297896845	indole-3-glycerol-phosphate synthase [Pseudomonas sp. Lz4W]	3.4143	20.14	1	6	6	10	3.94244e+07	278	30.5211	5.08447
1297897571	[acyl-carrier-protein] S-malonyltransferase [Pseudomonas sp. Lz4W]	3.41011	6.46	1	2	2	3	6.8521e+07	294	30.854	5.04639
1297897896	sugar transferase [Pseudomonas sp. Lz4W]	3.40767	16.75	1	4	4	4	2.33726e+07	197	22.505	9.87646
1297897564	23S rRNA pseudouridine(955/2504/2580) synthase [Pseudomonas sp. Lz4W]	3.39847	11.91	1	4	4	4	8.57189e+06	319	35.5742	9.84717
1297896825	16S rRNA (adenine(1518)-N(6)/adenine(1519)-N(6))-dimethyltransferase [Pseudomonas sp. Lz4W]	3.37762	24.63	1	5	5	9	2.0795e+07	272	30.096	9.20264
1297899378	ACP phosphodiesterase [Pseudomonas sp. Lz4W]	3.37603	17.74	1	3	3	6	3.82736e+07	186	20.1547	8.5874
1297899693	succinyldiaminopimelate transaminase [Pseudomonas sp. Lz4W]	3.37519	8.27	1	3	3	3	1.25619e+07	399	44.1945	5.41455
1297898169	conjugal transfer protein TraR [Pseudomonas sp. Lz4W]	3.3678	34.33	1	4	4	7	8.89385e+07	134	15.5036	4.79248
1297896850	histidine triad nucleotide-binding protein [Pseudomonas sp. Lz4W]	3.35748	41.96	1	4	4	5	2.41557e+07	112	12.8337	6.78564
1297900192	DNA-binding protein [Pseudomonas sp. Lz4W]	3.29377	16.83	1	5	5	5	2.75772e+07	303	33.1548	7.62061
1297897483	dehydrogenase [Pseudomonas sp. Lz4W]	3.29258	27.85	1	7	7	9	6.7106e+07	237	26.4157	8.63135
1297899622	glycine cleavage system protein T [Pseudomonas sp. Lz4W]	3.28376	11.23	1	4	4	4	2.00486e+07	374	40.2986	5.87158
1297897559	3-deoxy-manno-octulosonate cytidylyltransferase [Pseudomonas sp. Lz4W]	3.27184	13.39	1	3	3	3	1.63229e+07	254	27.7605	5.43994
1297900388	tRNA 4-thiouridine(8) synthase ThiI [Pseudomonas sp. Lz4W]	3.09377	4.55	1	2	2	2	1.22291e+07	484	54.6285	6.99072
1297896415	methionyl-tRNA formyltransferase [Pseudomonas sp. Lz4W]	3.01867	10.03	1	2	2	2	1.91428e+07	319	33.8038	6.03662
1297896720	hypothetical protein B195_001645 [Pseudomonas sp. Lz4W]	2.83598	21.37	1	2	2	2	1.837e+07	131	14.2996	7.86963
1297897467	3-methyladenine DNA glycosylase [Pseudomonas sp. Lz4W]	2.81593	8.97	1	2	2	3	1.20643e+07	223	25.2811	9.02686
1297900066	tellurium resistance protein TerC [Pseudomonas sp. Lz4W]	2.73352	4.9	1	2	2	2	5.89835e+07	347	38.5116	6.80029
1297897979	hypothetical protein B195_008390 [Pseudomonas sp. Lz4W]	2.72178	19.64	1	4	4	4	3.29743e+07	224	24.936	5.49072
1297899996	ribosome maturation factor RimP [Pseudomonas sp. Lz4W]	2.69045	18.42	1	3	3	4	7.27171e+07	152	17.0738	4.61475
1297896429	efflux transporter periplasmic adaptor subunit [Pseudomonas sp. Lz4W]	2.68804	5.56	1	2	2	2	1.71611e+07	360	38.9203	6.65381
1297899334	6-phosphogluconate dehydrogenase (decarboxylating) [Pseudomonas sp. Lz4W]	2.68128	14.11	1	4	4	4	4.81528e+07	326	35.0195	5.17334
1297900251	histidine kinase [Pseudomonas sp. Lz4W]	2.66213	18.95	1	9	9	10	3.52172e+07	512	56.3602	4.99561
1297899861	histidinol-phosphate transaminase [Pseudomonas sp. Lz4W]	2.64824	16.57	1	5	5	6	1.01201e+07	350	38.5069	5.21143
1297900358	prolyl aminopeptidase [Pseudomonas sp. Lz4W]	2.64403	12.07	1	3	3	3	9.74575e+06	323	36.8524	6.04932
1297899847	GTP cyclohydrolase I FolE [Pseudomonas sp. Lz4W]	2.63347	15.05	1	3	3	4	1.85104e+07	186	20.6925	5.56689
1297900772	TonB-dependent copper receptor [Pseudomonas sp. Lz4W]	2.62269	6.36	1	4	4	4	3.35671e+07	692	74.8749	6.06201
1297896595	transporter [Pseudomonas sp. Lz4W]	2.54549	12.63	1	4	4	5	2.85765e+07	380	42.5265	5.98584
1297899091	hypothetical protein B195_014285 [Pseudomonas sp. Lz4W]	2.48908	32.26	1	3	3	4	4.68365e+07	124	12.7367	8.45557
1297899870	ABC transporter ATP-binding protein [Pseudomonas sp. Lz4W]	2.46525	8.55	1	2	2	3	1.36309e+07	269	29.4143	5.93506
1297897838	isocitrate lyase [Pseudomonas sp. Lz4W]	2.4519	5.44	1	2	2	2	1.19666e+07	441	48.571	5.73193
1297896954	glutamate-5-semialdehyde dehydrogenase [Pseudomonas sp. Lz4W]	2.43021	8.51	1	3	3	3	1.49278e+07	423	45.2574	6.11279
1297896917	co-chaperone YbbN [Pseudomonas sp. Lz4W]	2.42722	9.25	1	2	2	2	3.95983e+07	292	32.2355	4.76709
1297899955	chromosome partitioning protein ParA [Pseudomonas sp. Lz4W]	2.40145	5.18	1	5	5	5	1.27632e+07	946	106.693	5.59229
1297897172	UDP-N-acetylmuramoyl-L-alanine--D-glutamate ligase [Pseudomonas sp. Lz4W]	2.39422	4.91	1	2	2	2	9.68966e+06	448	47.8284	5.61768
1297899130	hypothetical protein B195_014485 [Pseudomonas sp. Lz4W]	2.38528	17.05	1	3	3	4	2.93471e+07	176	18.7805	4.29736
1297900639	two-component system response regulator [Pseudomonas sp. Lz4W]	2.36642	35.2	1	4	4	4	3.09914e+07	125	13.9393	5.56689
1297899875	LPS export ABC transporter ATP-binding protein [Pseudomonas sp. Lz4W]	2.36477	18.26	1	3	3	4	2.76434e+07	241	26.4951	6.80029
1297898354	sulfur reduction protein DsrE [Pseudomonas sp. Lz4W]	2.3638	14.44	1	2	2	4	3.9183e+07	187	19.8044	7.63525
1297900355	amino acid ABC transporter substrate-binding protein [Pseudomonas sp. Lz4W]	2.3471	23.02	1	4	4	4	4.90884e+07	265	29.7653	7.51807
1297897041	large-conductance mechanosensitive channel [Pseudomonas sp. Lz4W]	2.34641	28.47	1	3	3	4	4.4919e+07	137	14.3108	5.47803
1297899133	acireductone dioxygenase [Pseudomonas sp. Lz4W]	2.34285	18.78	1	2	2	2	2.91254e+07	181	20.2939	5.04639
1297899175	c-type cytochrome biogenesis protein CcmI [Pseudomonas sp. Lz4W]	2.33975	8.5	1	3	3	3	2.08516e+07	400	43.2869	5.2749
1297900010	nucleotide exchange factor GrpE [Pseudomonas sp. Lz4W]	2.33876	35.64	1	5	5	6	4.79367e+07	188	20.8844	4.77979
1297899631	hypothetical protein B195_017145 [Pseudomonas sp. Lz4W]	2.33471	23.81	1	2	2	2	2.07617e+07	84	10.262	4.7417
1297900543	CoA-transferase [Pseudomonas sp. Lz4W]	2.31107	4.19	1	2	2	2	1.68313e+07	406	43.4925	5.71924
1297896836	spermidine/putrescine ABC transporter substrate-binding protein [Pseudomonas sp. Lz4W]	2.30724	12.72	1	4	4	4	2.80589e+07	346	37.8301	5.64307
1297898856	peptidoglycan-binding protein [Pseudomonas sp. Lz4W]	2.30082	12.47	1	8	8	10	1.68924e+07	786	83.6539	4.55127
1297897901	hypothetical protein B195_007970 [Pseudomonas sp. Lz4W]	2.28933	12.03	1	6	6	6	1.69277e+07	665	73.956	6.93213
1297897341	dCTP deaminase [Pseudomonas sp. Lz4W]	2.26626	26.6	1	4	4	10	1.16784e+08	188	21.2525	5.42725
1297899442	protein TolR [Pseudomonas sp. Lz4W]	2.26302	13.07	1	2	2	4	4.12663e+07	153	16.5647	9.17334
1297898858	aspartate-semialdehyde dehydrogenase [Pseudomonas sp. Lz4W]	2.25339	23.24	1	7	7	9	7.04678e+07	370	40.6468	5.63037
1297897423	membrane protein FxsA [Pseudomonas sp. Lz4W]	2.25194	13.38	1	2	2	2	3.3148e+07	157	17.3746	10.3159
1297899594	transcriptional regulator HexR [Pseudomonas sp. Lz4W]	2.24661	7.96	1	2	2	2	6.98932e+06	289	31.5466	8.01611
1297899138	ribosomal protein L3 N(5)-glutamine methyltransferase [Pseudomonas sp. Lz4W]	2.24638	9.93	1	3	3	4	5.64643e+07	302	34.0898	4.66553
1297900773	N-acetylmuramoyl-L-alanine amidase [Pseudomonas sp. Lz4W]	2.24433	7.23	1	3	3	4	8.4652e+06	470	50.0727	9.92041
1297900687	ATP-dependent Clp protease adapter ClpS [Pseudomonas sp. Lz4W]	2.23905	15	1	2	2	2	2.83219e+07	120	13.4816	4.7417
1297897760	hypothetical protein B195_007230 [Pseudomonas sp. Lz4W]	2.20246	14.33	1	4	4	5	1.54364e+07	342	36.8951	5.69385
1297898866	TonB-dependent receptor [Pseudomonas sp. Lz4W]	2.1823	2.71	1	2	2	2	4.23358e+07	811	88.9318	5.41455
1297897520	hypothetical protein B195_005935 [Pseudomonas sp. Lz4W]	2.17814	5.1	1	3	3	3	1.84557e+07	510	57.0728	8.55811
1297900017	SsrA-binding protein [Pseudomonas sp. Lz4W]	2.17799	10	1	2	2	3	5.09818e+07	160	18.2677	9.62744
1297899597	sugar ABC transporter ATP-binding protein [Pseudomonas sp. Lz4W]	2.16715	13.99	1	6	6	8	2.12261e+07	386	42.4282	6.43018
1297897469	NAD(P)H:quinone oxidoreductase, type IV [Pseudomonas sp. Lz4W]	2.16223	9.45	1	2	2	2	2.75166e+07	201	21.1337	7.09326
1297900380	amino-acid N-acetyltransferase [Pseudomonas sp. Lz4W]	2.15756	5.79	1	3	3	5	7.30448e+06	432	47.7417	6.25244
1297898427	precorrin-4 C(11)-methyltransferase [Pseudomonas sp. Lz4W]	2.15741	8.87	1	2	2	2	8.39632e+06	248	26.8741	6.27783
1297899823	bifunctional glyoxylate/hydroxypyruvate reductase B [Pseudomonas sp. Lz4W]	2.14385	11.85	1	4	4	4	3.13852e+07	329	35.8128	7.59131
1297900411	oxidative damage protection protein [Pseudomonas sp. Lz4W]	2.1395	21.11	1	2	2	2	1.06646e+07	90	10.5022	5.93506
1297897895	glycosyltransferase WbuB [Pseudomonas sp. Lz4W]	2.13941	15.85	1	6	6	6	1.13893e+07	410	45.3257	8.93896
1297900476	aminotransferase DegT [Pseudomonas sp. Lz4W]	2.13431	7.37	1	2	2	2	5.20809e+06	380	41.1121	5.73193
1297900096	hypothetical protein B195_019575 [Pseudomonas sp. Lz4W]	2.13212	17.37	1	3	3	5	3.77991e+07	167	18.0806	9.53955
1297900167	precorrin-8X methylmutase [Pseudomonas sp. Lz4W]	2.12949	19.71	1	4	4	5	1.51097e+07	208	21.9264	5.0083
1297899605	type I glyceraldehyde-3-phosphate dehydrogenase [Pseudomonas sp. Lz4W]	2.12658	18.62	1	5	5	7	3.82894e+07	333	36.3136	6.65381
1297899356	exodeoxyribonuclease III [Pseudomonas sp. Lz4W]	2.12431	7.41	1	2	2	2	8.89666e+06	270	30.9976	6.23975
1297897351	hypothetical protein B195_005020 [Pseudomonas sp. Lz4W]	2.12356	13.92	1	2	2	3	1.03173e+07	158	17.145	6.39209
1297899884	aspartate ammonia-lyase [Pseudomonas sp. Lz4W]	2.10398	4.37	1	2	2	2	1.00661e+07	458	48.5874	6.30322
1297898215	peptidylprolyl isomerase [Pseudomonas sp. Lz4W]	2.10031	38.71	1	3	3	4	4.66435e+07	93	9.8779	5.85889
1297898424	methionine synthase [Pseudomonas sp. Lz4W]	2.08009	4.21	1	5	5	5	1.55687e+07	1236	135.579	5.04639
1297898788	hypothetical protein B195_012645 [Pseudomonas sp. Lz4W]	2.07754	12.97	1	5	5	6	1.47737e+07	370	40.0489	8.83643
1297900346	ubiquinone biosynthesis regulatory protein kinase UbiB [Pseudomonas sp. Lz4W]	2.06599	9.74	1	5	5	5	7.6e+07	534	61.4379	9.08545
1297896507	NAD(P)-dependent oxidoreductase [Pseudomonas sp. Lz4W]	2.0644	8.13	1	2	2	3	1.56747e+07	283	30.6615	6.01123
1297900244	ribosome biogenesis GTPase RsgA [Pseudomonas sp. Lz4W]	2.05949	9.62	1	2	2	2	1.79443e+07	343	37.3383	6.90283
1297900675	formyltetrahydrofolate deformylase [Pseudomonas sp. Lz4W]	2.05787	12.41	1	3	3	5	2.16771e+07	282	32.0971	6.56592
1297899402	cysteine--tRNA ligase [Pseudomonas sp. Lz4W]	2.05203	9.78	1	4	4	4	2.88242e+07	460	51.5387	5.75732
1297896684	dihydroorotase [Pseudomonas sp. Lz4W]	2.04585	17.97	1	6	6	6	1.17447e+07	423	44.2472	5.84619
1297900788	dTDP-4-dehydrorhamnose reductase [Pseudomonas sp. Lz4W]	2.04499	7.61	1	2	2	2	1.18607e+07	289	31.3432	6.1001
1297899966	penicillin-binding protein 1B [Pseudomonas sp. Lz4W]	2.03168	3.88	1	3	3	4	8.99799e+06	774	85.1759	9.0415
1297897841	cupin [Pseudomonas sp. Lz4W]	2.02202	6.96	1	3	3	4	1.77723e+07	388	43.9039	4.55127
1297898789	hypothetical protein B195_012650 [Pseudomonas sp. Lz4W]	2.02083	13.1	1	2	2	2	1.72442e+07	145	16.5764	5.63037
1297897897	acetyltransferase [Pseudomonas sp. Lz4W]	2.02019	21.95	1	3	3	3	4.30985e+06	205	20.7126	6.50732
1297899740	homoserine dehydrogenase [Pseudomonas sp. Lz4W]	2.01314	13.13	1	5	5	8	31886948	434	46.1953	5.46533
1297900566	5-(carboxyamino)imidazole ribonucleotide synthase [Pseudomonas sp. Lz4W]	2.01308	6.09	1	2	2	4	3.00411e+07	361	38.8429	5.52881
1297900034	hypothetical protein B195_019260 [Pseudomonas sp. Lz4W]	2.00139	11.87	1	6	6	10	1.64949e+07	556	62.0028	5.59229
1297896731	GNAT family N-acetyltransferase [Pseudomonas sp. Lz4W]	1.99193	15.48	1	2	2	3	3.38011e+07	155	17.4195	4.84326
1297899700	succinyl-diaminopimelate desuccinylase [Pseudomonas sp. Lz4W]	1.99162	6.53	1	2	2	2	2.52702e+07	383	41.2639	5.73193
1297899857	bifunctional sulfate adenylyltransferase subunit 1/adenylylsulfate kinase [Pseudomonas sp. Lz4W]	1.98352	5.85	1	3	3	3	1.01429e+07	632	69.0314	5.8335
1297898426	Fe/S biogenesis protein NfuA [Pseudomonas sp. Lz4W]	1.96685	11.34	1	2	2	3	6.36306e+07	194	21.0065	4.77979
1297897887	chain-length determining protein [Pseudomonas sp. Lz4W]	1.96378	20.74	1	7	7	7	4.2884e+08	405	45.034	9.24658
1297898418	SCP-2 family sterol carrier protein [Pseudomonas sp. Lz4W]	1.96054	16.35	1	2	2	6	7.49912e+07	104	11.0744	4.36084
1297900557	phosphate ABC transporter ATP-binding protein [Pseudomonas sp. Lz4W]	1.95414	10.47	1	3	3	4	5.73962e+06	277	31.005	6.56592
1297900484	hypothetical protein B195_021650 [Pseudomonas sp. Lz4W]	1.95272	33.16	1	5	5	6	2.32712e+07	187	20.179	4.37354
1297899862	histidinol dehydrogenase [Pseudomonas sp. Lz4W]	1.95016	4.07	1	2	2	2	1.94514e+07	442	47.4684	5.35107
1297898851	cell division protein [Pseudomonas sp. Lz4W]	1.9397	8.78	1	2	2	5	61185071	205	22.3159	9.26123
1297898550	two-component sensor histidine kinase [Pseudomonas sp. Lz4W]	1.93412	3.71	1	2	2	2	5.10272e+06	431	49.0429	5.79541
1297900652	glutamate 5-kinase [Pseudomonas sp. Lz4W]	1.93333	11.83	1	4	4	6	2.04615e+07	372	39.4437	7.26904
1297898673	hypothetical protein B195_012025 [Pseudomonas sp. Lz4W]	1.92817	17	1	2	2	3	1.73109e+07	100	11.4379	10.3452
1297899721	hypothetical protein B195_017615 [Pseudomonas sp. Lz4W]	1.92764	10.44	1	2	2	2	2.58979e+07	182	19.9913	6.80029
1297896409	glycine--tRNA ligase subunit alpha [Pseudomonas sp. Lz4W]	1.92634	25.24	1	7	7	9	5.69843e+07	317	36.2922	5.04639
1297896664	cell division protein FtsX [Pseudomonas sp. Lz4W]	1.91705	4.41	1	2	2	2	8.18166e+06	340	36.7247	6.96143
1297897164	16S rRNA (cytidine(1402)-2'-O)-methyltransferase [Pseudomonas sp. Lz4W]	1.91592	13.38	1	4	4	5	9.79107e+06	284	30.9715	5.89697
1297897945	4-phosphoerythronate dehydrogenase [Pseudomonas sp. Lz4W]	1.90825	6.58	1	2	2	3	2.17908e+07	380	41.5837	5.32568
1297899293	AAA family ATPase [Pseudomonas sp. Lz4W]	1.90764	25.98	1	5	6	7	9.39631e+06	281	32.2011	6.21436
1297896504	bifunctional GTP diphosphokinase/guanosine-3',5'-bis(diphosphate) 3'-diphosphatase [Pseudomonas sp. Lz4W]	1.90736	3.28	1	2	2	3	3.10887e+06	701	78.6009	8.99756
1297897258	Cro/Cl family transcriptional regulator [Pseudomonas sp. Lz4W]	1.90496	15.41	1	4	4	4	5.06241e+07	318	33.2783	5.49072
1297899771	ribonuclease III [Pseudomonas sp. Lz4W]	1.90115	7.42	1	2	2	3	2.13459e+07	229	25.5183	5.40186
1297897743	hypothetical protein B195_007145 [Pseudomonas sp. Lz4W]	1.89404	24.73	1	2	2	2	5.83072e+07	93	10.0131	8.48486
1297900324	glutamate synthase large subunit [Pseudomonas sp. Lz4W]	1.89348	4.66	1	6	6	7	9.53062e+06	1482	161.808	6.48096
1297897157	cytochrome C [Pseudomonas sp. Lz4W]	1.89146	10.42	1	2	2	3	2.85729e+07	259	29.2409	6.53662
1297900625	chromosome partitioning protein ParB [Pseudomonas sp. Lz4W]	1.89109	5.86	1	2	2	2	9.24479e+06	290	31.9571	8.38232
1297897873	YciK family oxidoreductase [Pseudomonas sp. Lz4W]	1.88207	18.7	1	4	4	6	2.05273e+07	246	26.2542	5.18604
1297897032	tRNA (uridine(54)-C5)-methyltransferase TrmA [Pseudomonas sp. Lz4W]	1.88207	18.23	1	5	5	5	1.21629e+07	362	41.147	6.25244
1297899596	porin [Pseudomonas sp. Lz4W]	1.87801	10.91	1	5	5	5	2.79717e+07	449	49.6846	6.53662
1297899287	beta-ketoacyl-ACP synthase III [Pseudomonas sp. Lz4W]	1.86581	4.02	1	2	2	2	1.18514e+07	373	40.3965	5.68115
1297897404	diacylglycerol kinase [Pseudomonas sp. Lz4W]	1.85736	19.17	1	2	2	2	2.65285e+07	120	12.9302	9.37842
1297897253	ferredoxin, 2Fe-2S type, ISC system [Pseudomonas sp. Lz4W]	1.85448	18.58	1	2	2	2	4.61244e+07	113	12.3688	4.56396
1297897403	DNA-binding response regulator [Pseudomonas sp. Lz4W]	1.85128	15.74	1	3	3	3	1.27135e+07	216	23.4412	5.10986
1297900004	transcription elongation factor GreA [Pseudomonas sp. Lz4W]	1.84672	32.28	1	4	4	5	6.3454e+07	158	17.3282	5.41455
1297899747	ribosome maturation factor RimM [Pseudomonas sp. Lz4W]	1.84353	14.53	1	2	2	3	3.58581e+07	179	20.2573	4.76709
1297900509	ABC transporter ATP-binding protein [Pseudomonas sp. Lz4W]	1.8397	6.6	1	4	4	6	1.26775e+07	636	70.6378	5.50342
1297897773	hypothetical protein B195_007300 [Pseudomonas sp. Lz4W]	1.8374	21.31	1	3	3	4	1.34975e+07	122	13.7021	7.04932
1297900615	UDP-N-acetylglucosamine diphosphorylase/glucosamine-1-phosphate N-acetyltransferase [Pseudomonas sp. Lz4W]	1.83654	7.69	1	3	3	3	1.38025e+07	455	48.6095	6.65381
1297899894	rod shape-determining protein MreC [Pseudomonas sp. Lz4W]	1.83507	19.88	1	5	5	5	3.27804e+07	347	37.1851	9.36377
1297899603	glucokinase [Pseudomonas sp. Lz4W]	1.82749	10.38	1	3	3	3	8.22272e+06	318	33.5901	5.38916
1297900033	hypothetical protein B195_019255 [Pseudomonas sp. Lz4W]	1.82737	7.75	1	3	3	4	1.22079e+07	400	44.5052	6.29053
1297896992	integrase [Pseudomonas sp. Lz4W]	1.82677	2.93	1	2	2	3	9.44118e+06	682	78.0482	6.25244
1297899946	peroxidase [Pseudomonas sp. Lz4W]	1.82417	9.18	1	2	2	2	3.29049e+07	294	32.0761	5.16064
1297897238	pilus assembly protein [Pseudomonas sp. Lz4W]	1.82306	13.71	1	2	2	7	8.98863e+08	175	18.0471	5.92236
1297898963	ketoglutarate semialdehyde dehydrogenase [Pseudomonas sp. Lz4W]	1.81902	4.17	1	2	2	2	1.0009e+07	527	55.6988	6.60986
1297898848	oxidoreductase [Pseudomonas sp. Lz4W]	1.81787	8.11	1	2	2	2	6.73274e+06	259	27.4211	5.98584
1297897519	alpha-L-glutamate ligase-like protein [Pseudomonas sp. Lz4W]	1.81624	12.23	1	4	4	4	1.80341e+07	327	36.1919	6.53662
1297899085	L-asparaginase [Pseudomonas sp. Lz4W]	1.81427	17.88	1	6	6	11	5.62451e+07	358	38.3649	7.06396
1297899992	tRNA pseudouridine(55) synthase TruB [Pseudomonas sp. Lz4W]	1.81384	9.51	1	3	3	4	9.2172e+06	305	33.4344	6.55127
1297900423	amino acid ABC transporter [Pseudomonas sp. Lz4W]	1.81005	20.4	1	5	5	7	7.43642e+07	250	27.7541	5.32568
1297897813	dienelactone hydrolase [Pseudomonas sp. Lz4W]	1.80834	14.05	1	3	3	3	1.80206e+07	242	25.8998	5.41455
1297897174	undecaprenyldiphospho-muramoylpentapeptide beta-N-acetylglucosaminyltransferase [Pseudomonas sp. Lz4W]	1.80699	8.99	1	3	3	4	7.08768e+06	356	37.774	9.14404
1297896676	homoserine O-acetyltransferase [Pseudomonas sp. Lz4W]	1.80655	8.44	1	3	3	3	1.05209e+07	379	41.8186	6.01123
1297900409	cell envelope biogenesis protein AsmA [Pseudomonas sp. Lz4W]	1.80435	4.75	1	4	4	4	6.92653e+06	737	78.7697	7.76709
1297899873	LPS export ABC transporter periplasmic protein LptC [Pseudomonas sp. Lz4W]	1.80363	13.68	1	3	3	3	1.10694e+07	190	21.4499	7.40088
1297897177	cell division protein FtsQ [Pseudomonas sp. Lz4W]	1.80181	5.9	1	2	2	2	1.33513e+07	288	32.6201	9.83252
1297897250	iron-sulfur cluster assembly protein IscA [Pseudomonas sp. Lz4W]	1.80008	19.63	1	2	2	2	1.59805e+07	107	11.6566	4.94482
1297900347	phosphoribosyl-AMP cyclohydrolase [Pseudomonas sp. Lz4W]	1.79846	14.29	1	2	2	2	2.06892e+07	133	15.3285	6.62451
1297899600	sugar ABC transporter substrate-binding protein [Pseudomonas sp. Lz4W]	1.79175	6.25	1	2	2	2	8.54674e+06	432	46.0714	6.07471
1297900364	hypothetical protein B195_021015 [Pseudomonas sp. Lz4W]	1.78551	19.79	1	3	3	3	8.93548e+06	192	21.1595	4.98291
1297900268	bifunctional heptose 7-phosphate kinase/heptose 1-phosphate adenyltransferase [Pseudomonas sp. Lz4W]	1.78277	8.88	1	4	4	5	2.16058e+07	473	49.7394	5.85889
1297897942	23S rRNA (cytidine(2498)-2'-O)-methyltransferase RlmM [Pseudomonas sp. Lz4W]	1.78123	7.82	1	2	2	3	1.0843e+07	358	40.6064	7.04932
1297900067	Tellurite resistance TerB [Pseudomonas sp. Lz4W]	1.78117	26.85	1	5	5	5	3.54515e+07	149	16.3791	5.12256
1297897473	hypothetical protein B195_005665 [Pseudomonas sp. Lz4W]	1.78011	23.45	1	3	3	3	2.09079e+07	145	15.8712	8.5874
1297898935	peptide ABC transporter [Pseudomonas sp. Lz4W]	1.77268	4	1	2	2	2	3.95251e+07	550	59.8926	7.59131
1297896754	hypothetical protein B195_001820 [Pseudomonas sp. Lz4W]	1.77121	20.3	1	2	2	3	7.35429e+06	133	14.5309	4.41162
1297898964	hypothetical protein B195_013605 [Pseudomonas sp. Lz4W]	1.76751	13.97	1	2	2	2	1.50184e+07	136	14.6855	4.75439
1297897072	peptidylprolyl isomerase [Pseudomonas sp. Lz4W]	1.76606	49.66	1	4	4	5	3.03367e+07	145	15.9591	4.67822
1297900518	hydroxymethylbilane synthase [Pseudomonas sp. Lz4W]	1.76605	6.39	1	2	2	2	7.83854e+06	313	33.3684	5.41455
1297897348	acyl-homoserine lactone acylase subunit beta [Pseudomonas sp. Lz4W]	1.76069	5.49	1	5	5	5	9.5386e+06	820	89.3114	8.45557
1297899220	flagellar export chaperone FliS [Pseudomonas sp. Lz4W]	1.75908	17.83	1	2	2	3	1.38785e+07	129	14.5575	6.56592
1297899003	HAD family hydrolase [Pseudomonas sp. Lz4W]	1.75527	12.66	1	3	3	4	1.7987e+07	229	24.8161	5.61768
1297899625	serine peptidase [Pseudomonas sp. Lz4W]	1.75352	7.4	1	3	3	3	1.27676e+07	473	49.6932	6.31592
1297896463	ABC transporter permease [Pseudomonas sp. Lz4W]	1.74502	4.91	1	2	2	2	9.20437e+06	407	43.5119	8.86572
1297896547	DNA polymerase I [Pseudomonas sp. Lz4W]	1.73843	6.51	1	7	7	10	9.92348e+06	921	100.818	5.40186
1297898939	TonB-dependent receptor [Pseudomonas sp. Lz4W]	1.73688	8.58	1	5	5	5	1.92091e+07	723	79.5112	5.40186
1297900152	hypothetical protein B195_019875 [Pseudomonas sp. Lz4W]	1.72604	8.43	1	3	3	3	8.88952e+06	356	39.6243	6.63916
1297898905	hypothetical protein B195_013295 [Pseudomonas sp. Lz4W]	1.7259	20.17	1	2	2	3	3.29602e+07	119	13.3537	7.34229
1297899876	RNA polymerase factor sigma-54 [Pseudomonas sp. Lz4W]	1.72289	10.87	1	5	5	7	6.64711e+06	497	56.5615	4.79248
1297897523	methylisocitrate lyase [Pseudomonas sp. Lz4W]	1.72211	6.1	1	2	2	2	8.88528e+06	295	31.7973	5.71924
1297896627	phosphoserine phosphatase [Pseudomonas sp. Lz4W]	1.72175	31.65	1	6	6	6	2.17764e+07	218	24.8362	5.0083
1297900459	Fis family transcriptional regulator [Pseudomonas sp. Lz4W]	1.71781	7.97	1	4	4	4	5.04246e+06	464	50.7547	6.07471
1297900452	hypothetical protein B195_021485 [Pseudomonas sp. Lz4W]	1.71672	21.78	1	8	8	13	2.22017e+08	427	46.4541	6.30322
1297900501	RNA degradosome polyphosphate kinase [Pseudomonas sp. Lz4W]	1.71587	4.03	1	3	3	4	4.05301e+06	744	83.2868	7.28369
1297897646	hypothetical protein B195_006625 [Pseudomonas sp. Lz4W]	1.71308	18.42	1	2	2	3	1.50864e+07	114	12.8589	11.605
1297897905	orotidine 5'-phosphate decarboxylase [Pseudomonas sp. Lz4W]	1.71185	13.52	1	2	2	2	1.33431e+07	244	26.0355	5.50342
1297896829	aminoglycoside phosphotransferase [Pseudomonas sp. Lz4W]	1.70797	12.02	1	4	4	6	8.50884e+06	341	39.0692	5.14795
1297899979	Fis family transcriptional regulator [Pseudomonas sp. Lz4W]	1.70184	7.34	1	3	4	5	1.76187e+07	477	52.3892	5.97314
1297900741	sigma-54-dependent Fis family transcriptional regulator [Pseudomonas sp. Lz4W]	1.70184	6.97	1	3	4	4	8.08733e+06	459	49.6792	6.32861
1297900626	chromosome partitioning protein [Pseudomonas sp. Lz4W]	1.69838	9.89	1	2	2	2	2.41966e+07	263	28.8619	5.93506
1297896501	YicC family protein [Pseudomonas sp. Lz4W]	1.69544	10.1	1	3	3	3	1.4666e+07	287	32.041	5.8335
1297896430	efflux transporter periplasmic adaptor subunit [Pseudomonas sp. Lz4W]	1.69515	10.74	1	4	4	4	1.97575e+07	363	38.9429	9.33447
1297899456	mechanosensitive ion channel protein MscS [Pseudomonas sp. Lz4W]	1.69272	6.79	1	2	2	3	2.07564e+07	280	30.5925	6.81494
1297897316	amino acid ABC transporter ATP-binding protein [Pseudomonas sp. Lz4W]	1.69159	19.26	1	5	5	7	2.91239e+07	244	27.0288	6.60986
1297900728	glycosyl transferase [Pseudomonas sp. Lz4W]	1.69058	4.6	1	3	3	3	9.32474e+06	543	58.6225	7.00537
1297897687	glycine cleavage system protein R [Pseudomonas sp. Lz4W]	1.68859	10.22	1	2	2	4	8.98931e+07	186	20.5263	5.2749
1297900515	heme biosynthesis protein HemY [Pseudomonas sp. Lz4W]	1.68817	20.34	1	7	7	8	1.9096e+07	413	46.3857	8.52881
1297899269	GntR family transcriptional regulator [Pseudomonas sp. Lz4W]	1.68722	12.59	1	4	4	5	2.08398e+07	278	31.0205	8.1626
1297899982	3-methyl-2-oxobutanoate hydroxymethyltransferase [Pseudomonas sp. Lz4W]	1.68652	9.4	1	2	2	2	1.084e+07	266	28.1874	6.20166
1297899559	acetate--CoA ligase [Pseudomonas sp. Lz4W]	1.68543	3.38	1	2	2	2	4.96032e+06	651	71.6431	6.39209
1297896647	SAM-dependent methyltransferase [Pseudomonas sp. Lz4W]	1.68436	22.36	1	8	8	12	2.52036e+07	398	43.96	7.23975
1297899822	LysR family transcriptional regulator [Pseudomonas sp. Lz4W]	1.68393	5.81	1	2	2	2	1.05779e+07	310	33.9364	6.63916
1297900322	uroporphyrinogen decarboxylase [Pseudomonas sp. Lz4W]	1.68312	15.49	1	4	4	5	5.75115e+06	355	39.0549	6.88818
1297896732	TIGR01666 family membrane protein [Pseudomonas sp. Lz4W]	1.68228	2.76	1	2	2	2	2.86452e+06	724	80.7623	8.70459
1297897514	recombination-associated protein RdgC [Pseudomonas sp. Lz4W]	1.67648	27.78	1	8	8	11	5.53612e+07	306	34.3159	5.10986
1297899628	RNA polymerase sigma factor RpoE [Pseudomonas sp. Lz4W]	1.67383	25.91	1	4	4	5	1.27837e+07	193	22.2374	5.50342
1297896690	glutathione synthase [Pseudomonas sp. Lz4W]	1.67187	9.29	1	2	2	2	2.06393e+07	323	35.4043	5.63037
1297897040	ferredoxin--NADP(+) reductase [Pseudomonas sp. Lz4W]	1.66744	12.02	1	3	3	3	5.52553e+06	258	29.087	5.89697
1297900292	peptide-methionine (S)-S-oxide reductase [Pseudomonas sp. Lz4W]	1.66607	19.44	1	4	4	4	3.14229e+07	216	23.7478	5.05908
1297897242	protein-export membrane protein SecF [Pseudomonas sp. Lz4W]	1.66554	13.49	1	3	3	3	3.73431e+07	304	32.8765	5.2749
1297900002	23S rRNA methyltransferase [Pseudomonas sp. Lz4W]	1.66002	14.35	1	4	4	4	1.22609e+07	216	24.1234	6.81494
1297898985	LOG family protein [Pseudomonas sp. Lz4W]	1.65999	7.88	1	3	3	4	1.7438e+07	457	50.339	6.87354
1297900627	16S rRNA (guanine(527)-N(7))-methyltransferase [Pseudomonas sp. Lz4W]	1.65481	8.41	1	2	2	2	1.29299e+07	214	23.7382	6.94678
1297900326	3-dehydroquinate synthase [Pseudomonas sp. Lz4W]	1.65369	9.02	1	3	3	4	9.29765e+06	366	39.7596	5.66846
1297900460	thioesterase [Pseudomonas sp. Lz4W]	1.65256	24.5	1	3	3	3	2.7389e+07	151	17.0177	7.6792
1297896660	peptidase M16 [Pseudomonas sp. Lz4W]	1.65241	3.63	1	2	2	3	1.02591e+07	496	52.7921	6.02393
1297896662	signal recognition particle-docking protein FtsY [Pseudomonas sp. Lz4W]	1.64914	7.69	1	4	4	5	1.40194e+07	494	52.4412	4.84326
1297896932	geranyl transferase [Pseudomonas sp. Lz4W]	1.6491	6.1	1	2	2	2	1.21371e+07	295	31.354	5.12256
1297896502	guanylate kinase [Pseudomonas sp. Lz4W]	1.64099	16.5	1	3	3	4	1.85349e+07	206	23.4639	5.43994
1297900403	imidazole glycerol phosphate synthase subunit HisF [Pseudomonas sp. Lz4W]	1.63883	14.84	1	4	4	4	2.17112e+07	256	27.2279	5.23682
1297899469	ribonuclease activity regulator protein RraA [Pseudomonas sp. Lz4W]	1.63793	13.5	1	2	2	3	5.74744e+07	163	17.5279	5.16064
1297900288	bifunctional glutamine synthetase adenylyltransferase/deadenyltransferase [Pseudomonas sp. Lz4W]	1.63614	2.14	1	3	3	3	3.31229e+06	980	109.975	5.40186
1297897681	lipoprotein releasing system, ATP-binding protein [Pseudomonas sp. Lz4W]	1.63268	10.34	1	2	2	2	1.67293e+07	232	25.049	6.34131
1297896843	anthranilate/aminodeoxychorismate synthase component II [Pseudomonas sp. Lz4W]	1.63215	15.23	1	2	2	2	3.54653e+07	197	21.7292	6.12549
1297897073	4-hydroxy-3-methylbut-2-enyl diphosphate reductase [Pseudomonas sp. Lz4W]	1.6308	10.79	1	4	4	4	1.1743e+07	315	34.4597	5.45264
1297899143	glutaredoxin [Pseudomonas sp. Lz4W]	1.629	13.82	1	2	2	4	4.92203e+07	123	13.9805	9.80322
1297900338	cell division protein [Pseudomonas sp. Lz4W]	1.62502	7.83	1	2	2	2	8.6388e+07	230	24.7174	10.1401
1297900659	tRNA guanosine(34) transglycosylase Tgt [Pseudomonas sp. Lz4W]	1.62483	7.82	1	3	3	5	7.01148e+06	371	41.1276	6.84424
1297899292	cysteine synthase A [Pseudomonas sp. Lz4W]	1.62246	10.19	1	3	3	3	1.85106e+07	324	34.5628	5.90967
1297900217	NAD(+) synthase [Pseudomonas sp. Lz4W]	1.62177	9.82	1	2	2	2	2.53418e+07	275	29.508	5.63037
1297897504	glutathione peroxidase [Pseudomonas sp. Lz4W]	1.61674	18.03	1	3	3	3	8.10459e+06	183	20.0794	8.30908
1297899665	2-C-methyl-D-erythritol 2,4-cyclodiphosphate synthase [Pseudomonas sp. Lz4W]	1.61519	21.02	1	3	3	4	2.47668e+07	157	16.6908	6.68311
1297896704	adenosylmethionine--8-amino-7-oxononanoate transaminase [Pseudomonas sp. Lz4W]	1.61467	7.26	1	3	3	4	1.45025e+07	468	52.5432	5.80811
1297897194	ubiquinol oxidase subunit II [Pseudomonas sp. Lz4W]	1.60918	13.46	1	4	4	6	8.60952e+07	312	34.3089	8.04541
1297899860	2-alkenal reductase [Pseudomonas sp. Lz4W]	1.60902	11.69	1	5	5	5	1.31442e+07	385	40.9445	7.48877
1297896991	hypothetical protein B195_003085 [Pseudomonas sp. Lz4W]	1.60899	10.74	1	7	7	8	1.29774e+07	633	71.8517	8.07471
1297896549	cytochrome C [Pseudomonas sp. Lz4W]	1.60819	11.17	1	2	2	4	2.68172e+07	206	21.3607	7.07861
1297900256	DNA topoisomerase IV subunit B [Pseudomonas sp. Lz4W]	1.60813	12.78	1	7	7	10	1.93096e+07	634	69.3676	6.16357
1297899999	phosphoglucosamine mutase [Pseudomonas sp. Lz4W]	1.60681	21.35	1	9	9	14	39430111	445	47.5162	5.8335
1297896538	methionine ABC transporter ATP-binding protein [Pseudomonas sp. Lz4W]	1.60404	11.04	1	3	3	3	1.31957e+07	335	36.7323	6.96143
1297898662	cellulose synthase [Pseudomonas sp. Lz4W]	1.60346	3.28	1	2	2	2	7.72404e+06	548	60.7323	6.21436
1297896780	TonB-dependent receptor [Pseudomonas sp. Lz4W]	1.60272	2.59	1	2	2	2	8887471	811	88.9079	5.2876
1297900457	dTDP-glucose 4,6-dehydratase [Pseudomonas sp. Lz4W]	1.6004	8.89	1	3	3	3	1.75114e+07	360	40.1484	5.33838
1297900613	glutamine--fructose-6-phosphate aminotransferase [Pseudomonas sp. Lz4W]	0	13.26	1	6	6	10	2.68607e+07	611	66.5718	6.0874
1297896420	coproporphyrinogen III oxidase [Pseudomonas sp. Lz4W]	0	8.77	1	2	2	2	9.80419e+06	308	35.0291	5.43994
1297896448	diaminopimelate epimerase [Pseudomonas sp. Lz4W]	0	8.7	1	2	2	3	1.05805e+07	276	30.3315	6.7417
1297896449	hypothetical protein B195_000260 [Pseudomonas sp. Lz4W]	0	11.76	1	3	3	4	1.44756e+07	238	26.632	6.22705
1297896545	homoserine kinase [Pseudomonas sp. Lz4W]	0	7.28	1	2	2	2	2.82415e+06	316	34.9962	5.87158
1297896566	hypothetical protein B195_000855 [Pseudomonas sp. Lz4W]	0	10.41	1	3	3	5	3.05016e+07	221	23.6941	5.13525
1297900583	hypothetical protein B195_022190 [Pseudomonas sp. Lz4W]	0	11.97	1	2	2	2	1.27166e+07	284	30.3481	8.71924
1297900478	glycine cleavage system protein T [Pseudomonas sp. Lz4W]	0	5	1	2	2	3	9.71599e+06	360	39.5014	5.94775
1297900500	exopolyphosphatase [Pseudomonas sp. Lz4W]	0	7.4	1	4	4	5	1.21556e+07	500	56.3584	7.07861
1297900511	transcriptional regulator [Pseudomonas sp. Lz4W]	0	5.17	1	2	2	9	2.96309e+08	329	32.5645	10.521
1297900532	hypothetical protein B195_021910 [Pseudomonas sp. Lz4W]	0	7.69	1	3	3	4	2.75188e+07	494	53.1338	4.93213
1297900394	tRNA (uridine(34)/cytosine(34)/5-carboxymethylaminomethyluridine(34)-2'-O)-methyltransferase TrmL [Pseudomonas sp. Lz4W]	0	13.91	1	2	2	2	9.53894e+06	151	17.0797	6.93213
1297900406	imidazole glycerol phosphate synthase, glutamine amidotransferase subunit [Pseudomonas sp. Lz4W]	0	27.36	1	6	6	7	4.89374e+07	212	23.3565	6.25244
1297900146	hypothetical protein B195_019845 [Pseudomonas sp. Lz4W]	0	4.43	1	6	6	6	7.1762e+06	1627	177.554	5.26221
1297899975	aminotransferase [Pseudomonas sp. Lz4W]	0	4.36	1	2	2	2	6.58276e+06	390	42.4967	5.65576
1297900068	tellurium resistance protein TerA [Pseudomonas sp. Lz4W]	0	9.7	1	3	3	4	1.37521e+07	402	42.5176	6.17627
1297899772	signal peptidase I [Pseudomonas sp. Lz4W]	0	9.86	1	3	3	4	7.98399e+07	284	32.0398	8.03076
1297899793	carboxylesterase [Pseudomonas sp. Lz4W]	0	15.14	1	3	3	3	2.95831e+07	218	23.8441	5.36377
1297899855	phosphate acetyltransferase [Pseudomonas sp. Lz4W]	0	3.15	1	2	2	2	5.1263e+06	699	75.3156	5.61768
1297899898	aspartyl/glutamyl-tRNA amidotransferase subunit B [Pseudomonas sp. Lz4W]	0	5.61	1	2	2	2	2.91734e+07	481	52.8218	5.08447
1297899956	mammalian cell entry protein [Pseudomonas sp. Lz4W]	0	8.6	1	6	6	6	1.30508e+07	767	83.136	9.01221
1297899454	histidine triad (HIT) protein [Pseudomonas sp. Lz4W]	0	23.94	1	2	2	3	3.25285e+07	142	16.1692	5.26221
1297899468	CmaX protein [Pseudomonas sp. Lz4W]	0	5.74	1	2	2	2	1.62299e+07	331	37.8606	5.08447
1297899544	threonine aldolase [Pseudomonas sp. Lz4W]	0	8.68	1	3	3	4	1.26022e+07	334	35.9724	6.39209
1297899584	hypothetical protein B195_016905 [Pseudomonas sp. Lz4W]	0	23.81	1	3	3	4	6.84365e+06	126	14.3476	9.64209
1297899675	DNA polymerase III subunit alpha [Pseudomonas sp. Lz4W]	0	3.07	1	4	4	5	3.69302e+06	1173	130.956	5.47803
1297899179	cytochrome c biogenesis protein CcmE [Pseudomonas sp. Lz4W]	0	19.21	1	3	3	3	7.71416e+06	151	16.0527	8.99756
1297899235	aromatic amino acid aminotransferase [Pseudomonas sp. Lz4W]	0	9.55	1	4	4	4	9.96912e+06	398	43.0251	6.53662
1297898984	hypothetical protein B195_013710 [Pseudomonas sp. Lz4W]	0	14.15	1	2	2	2	6.67959e+06	106	11.537	7.26904
1297898995	reactive intermediate/imine deaminase [Pseudomonas sp. Lz4W]	0	24.6	1	2	2	3	9.16763e+06	126	13.4398	5.0083
1297899011	chorismate mutase [Pseudomonas sp. Lz4W]	0	10.53	1	2	2	2	9.87163e+06	190	20.3837	8.00146
1297897595	electron transfer flavoprotein-ubiquinone oxidoreductase [Pseudomonas sp. Lz4W]	0	10.47	1	6	6	8	2.28631e+07	554	60.5904	5.71924
1297896910	NAD-dependent dehydratase [Pseudomonas sp. Lz4W]	0	6.15	1	2	2	2	7.95712e+06	309	32.9129	5.90967
1297896931	1-deoxy-D-xylulose-5-phosphate synthase [Pseudomonas sp. Lz4W]	0	11.23	1	6	6	6	1.30617e+07	632	68.3833	6.1001
1297896959	hypothetical protein B195_002915 [Pseudomonas sp. Lz4W]	0	16.46	1	5	5	5	1.9877e+07	328	35.3252	9.56885
1297897118	peptide ABC transporter permease [Pseudomonas sp. Lz4W]	0	4.76	1	2	2	2	3.3806e+06	336	37.228	6.88818
1297897128	hypothetical protein B195_003830 [Pseudomonas sp. Lz4W]	0	42.11	1	3	3	4	1.48761e+07	95	11.0437	5.021
1297897167	cell division protein FtsL [Pseudomonas sp. Lz4W]	0	18.56	1	2	2	2	1.22414e+07	97	10.8227	9.70068
1297900662	porin [Pseudomonas sp. Lz4W]	0	6.83	1	3	3	3	9.64161e+06	454	50.2539	8.48486
1297897325	iron ABC transporter ATP-binding protein [Pseudomonas sp. Lz4W]	0	5.96	1	2	2	2	6.78003e+06	369	40.348	6.59521
1297897386	3-oxoadipate enol-lactonase [Pseudomonas sp. Lz4W]	0	20.69	1	4	4	5	1.35066e+07	261	28.0221	5.5415
1297897402	hypothetical protein B195_005285 [Pseudomonas sp. Lz4W]	0	30.15	1	4	4	4	3.17713e+07	136	14.5117	9.45166
1297897551	glutathione S-transferase [Pseudomonas sp. Lz4W]	0	16.43	1	2	2	3	5.49883e+07	207	23.3787	5.22412
1297896798	acyl-CoA dehydrogenase [Pseudomonas sp. Lz4W]	0	3.21	1	1	2	2	5.65484e+06	592	64.0791	5.26221
1297896625	PLP-dependent threonine dehydratase [Pseudomonas sp. Lz4W]	0	6.93	1	3	3	3	2.07634e+07	505	54.9495	6.40479
1297896628	phosphoenolpyruvate--protein phosphotransferase [Pseudomonas sp. Lz4W]	0	2.9	1	2	2	3	4.27311e+06	759	83.6324	5.93506
1297898295	NAD kinase [Pseudomonas sp. Lz4W]	0	9.8	1	3	3	6	1.2094e+07	296	32.3288	7.37158
1297898669	glutathione-disulfide reductase [Pseudomonas sp. Lz4W]	0	8.41	1	3	3	3	1.79692e+07	452	49.1334	6.3667
1297898660	cellulose biosynthesis protein BcsE [Pseudomonas sp. Lz4W]	0	4.09	1	2	2	2	7.86376e+06	514	57.6057	5.97314
1297898620	hypothetical protein B195_011760 [Pseudomonas sp. Lz4W]	0	22.95	1	3	3	4	3.63259e+07	122	13.1434	7.97217
1297898238	hypothetical protein B195_009795 [Pseudomonas sp. Lz4W]	0	26.82	1	4	4	5	1.59478e+07	179	20.4297	9.39307
1297897639	glutathione peroxidase [Pseudomonas sp. Lz4W]	0	12.5	1	2	2	3	1.46376e+07	160	17.4381	8.44092
1297897637	aminotransferase [Pseudomonas sp. Lz4W]	0	12.16	1	4	4	6	1.83913e+07	403	44.7761	6.30322
1297897636	zinc metalloprotease HtpX [Pseudomonas sp. Lz4W]	0	6.78	1	2	2	3	1.93602e+07	295	32.3848	8.17725
1297897631	3-deoxy-7-phosphoheptulonate synthase [Pseudomonas sp. Lz4W]	0	4.46	1	2	2	2	5.05354e+06	448	49.867	6.25244
1297897777	HAD family hydrolase [Pseudomonas sp. Lz4W]	0	10.14	1	2	2	2	1.31218e+07	217	24.2943	4.93213
1297897768	transcriptional regulator CysB [Pseudomonas sp. Lz4W]	0	17.59	1	5	5	8	1.87689e+07	324	36.0458	6.91748
1297897793	ABC transporter [Pseudomonas sp. Lz4W]	0	14.89	1	4	4	5	2.23074e+07	262	29.7431	6.40479
1297897788	cell division topological specificity factor MinE [Pseudomonas sp. Lz4W]	0	30.95	1	3	3	6	3.18834e+07	84	9.58107	7.18115
1297898110	RND transporter [Pseudomonas sp. Lz4W]	0	5.63	1	3	3	3	5.161e+06	480	51.9968	5.59229
1297897922	transcriptional regulator FNR [Pseudomonas sp. Lz4W]	0	8.2	1	2	2	3	1.56049e+07	244	27.2251	6.23975
1297897894	capsular biosynthesis protein [Pseudomonas sp. Lz4W]	0	13.17	1	5	5	7	2.10833e+07	372	41.25	5.92236
1297897893	group 1 glycosyl transferase [Pseudomonas sp. Lz4W]	0	5.56	1	2	2	2	8.03231e+06	378	42.5808	7.25439
1297897892	glycosyltransferase [Pseudomonas sp. Lz4W]	0	7.14	1	3	3	3	7.08497e+06	322	36.8804	9.05615
1297897875	bifunctional 3-demethylubiquinol 3-O-methyltransferase/2-polyprenyl-6-hydroxyphenol methylase [Pseudomonas sp. Lz4W]	0	14.22	1	3	3	4	1.5495e+07	232	25.9962	6.22705
1297897868	hypothetical protein B195_007785 [Pseudomonas sp. Lz4W]	0	7.37	1	2	2	2	1.89745e+07	312	35.3426	5.71924
1297897844	tRNA 2-thiouridine(34) synthase MnmA [Pseudomonas sp. Lz4W]	0	5.04	1	2	2	3	5.22438e+06	377	42.0321	5.43994
1297897843	lysogenization regulator HflD [Pseudomonas sp. Lz4W]	0	18.36	1	3	3	5	2.4847e+07	207	23.2385	9.51025
1297900239	DNA mismatch repair protein MutL [Pseudomonas sp. Lz4W]	0	4.08	1	3	3	3	7.8129e+06	637	70.1592	6.50732
1297900632	ribonuclease P protein component [Pseudomonas sp. Lz4W]	0	17.04	1	2	2	3	8.17791e+06	135	15.1824	10.5796
1297900725	beta-ketoacyl synthase [Pseudomonas sp. Lz4W]	0	1.24	1	3	3	3	7.55182e+07	2503	269.912	5.52881

## Sheet: Set3
Accession	Description	Score	Coverage	# Proteins	# Unique Peptides	# Peptides	# PSMs	Area	# AAs	MW [kDa]	calc. pI
1297899464	porin [Pseudomonas sp. Lz4W]	326.552	66.05	1	16	16	206	2.61944e+10	324	34.3351	6.1001
1297896874	translation elongation factor Tu [Pseudomonas sp. Lz4W]	191.762	71.03	1	23	23	200	3.13258e+09	397	43.4753	5.45264
1297896870	DNA-directed RNA polymerase subunit beta' [Pseudomonas sp. Lz4W]	183.069	45.25	1	58	58	202	4.80489e+08	1399	154.527	7.18115
1297896869	DNA-directed RNA polymerase subunit beta [Pseudomonas sp. Lz4W]	175.231	45.62	1	60	60	198	5.2216e+08	1357	150.871	5.8335
1297898322	NAD-glutamate dehydrogenase [Pseudomonas sp. Lz4W]	172.532	42.15	1	60	60	187	3.12265e+08	1618	181.376	5.77002
1297896879	50S ribosomal protein L2 [Pseudomonas sp. Lz4W]	103.541	59.12	1	15	15	99	1.42591e+09	274	29.679	11.2241
1297896873	translation elongation factor G [Pseudomonas sp. Lz4W]	88.1701	54.92	1	31	31	133	8.58815e+08	701	77.1951	5.33838
1297899994	translation initiation factor IF-2 [Pseudomonas sp. Lz4W]	82.1465	43.59	1	28	28	89	2.74834e+08	835	90.0211	7.45947
1297897805	2-oxoglutarate dehydrogenase E1 component [Pseudomonas sp. Lz4W]	78.249	30.01	1	27	27	75	3.27434e+08	943	106.532	6.49365
1297900226	30S ribosomal protein S6 [Pseudomonas sp. Lz4W]	77.3226	77.3	1	9	9	63	1.18374e+09	141	16.3349	5.021
1297896888	50S ribosomal protein L5 [Pseudomonas sp. Lz4W]	76.4522	59.78	1	13	13	98	2.70377e+09	179	20.5071	9.75928
1297897884	30S ribosomal protein S1 [Pseudomonas sp. Lz4W]	73.3392	33.16	1	18	18	76	1.07139e+09	564	62.3024	4.97021
1297897425	chaperonin GroL [Pseudomonas sp. Lz4W]	73.2092	32.72	1	16	16	75	6.02074e+08	547	56.9538	5.13525
1297900289	pyruvate dehydrogenase (acetyl-transferring), homodimeric type [Pseudomonas sp. Lz4W]	72.6247	43.59	1	37	37	100	4.72716e+08	881	99.3508	5.70654
1297896881	50S ribosomal protein L22 [Pseudomonas sp. Lz4W]	71.3489	54.55	1	7	7	58	1.76188e+09	110	11.8966	10.1108
1297897809	succinate--CoA ligase subunit alpha [Pseudomonas sp. Lz4W]	71.0791	48.81	1	11	11	70	2.21626e+09	293	29.9416	6.29053
1297897807	dihydrolipoyl dehydrogenase [Pseudomonas sp. Lz4W]	71.0736	32.85	1	12	12	53	3.13138e+08	478	49.8941	6.21436
1297900387	GTP-binding protein TypA [Pseudomonas sp. Lz4W]	70.1001	30.86	1	18	18	72	9.3986e+08	606	67.0505	5.60498
1297896872	30S ribosomal protein S7 [Pseudomonas sp. Lz4W]	69.5091	58.33	1	10	10	68	2.89169e+09	156	17.6085	10.1548
1297896867	50S ribosomal protein L10 [Pseudomonas sp. Lz4W]	69.2095	44.58	1	6	6	44	1.92795e+09	166	17.6205	9.20264
1297896892	50S ribosomal protein L18 [Pseudomonas sp. Lz4W]	68.6168	56.03	1	6	6	39	2.28563e+09	116	12.6358	10.272
1297896882	30S ribosomal protein S3 [Pseudomonas sp. Lz4W]	68.4815	46.05	1	8	8	58	9.63862e+08	228	25.7369	10.0815
1297900619	F0F1 ATP synthase subunit alpha [Pseudomonas sp. Lz4W]	67.444	46.11	1	23	23	81	4.61651e+08	514	55.3897	5.61768
1297897633	ATP-dependent RNA helicase [Pseudomonas sp. Lz4W]	66.3584	47.58	1	23	23	64	2.1808e+08	557	60.5525	9.12939
1297896866	50S ribosomal protein L1 [Pseudomonas sp. Lz4W]	64.3235	54.11	1	10	10	63	1.2302e+09	231	24.0949	9.61279
1297897537	preprotein translocase subunit SecA [Pseudomonas sp. Lz4W]	63.6415	30.86	1	26	26	66	1.17972e+08	917	103.66	5.57959
1297899223	flagellin [Pseudomonas sp. Lz4W]	62.0053	48.09	1	21	21	77	7.45028e+08	576	57.7972	5.13525
1297896900	30S ribosomal protein S4 [Pseudomonas sp. Lz4W]	61.189	55.83	1	14	14	72	2.38689e+09	206	23.0752	9.86182
1297897803	succinate dehydrogenase flavoprotein subunit [Pseudomonas sp. Lz4W]	60.0271	31.3	1	17	17	53	3.36496e+08	591	63.5998	6.04932
1297897761	hypothetical protein B195_007235 [Pseudomonas sp. Lz4W]	57.7237	38.55	1	4	4	37	4412175882	83	8.82151	8.1626
1297897808	succinate--CoA ligase subunit beta [Pseudomonas sp. Lz4W]	57.6458	54.64	1	17	17	78	1.60306e+09	388	41.2856	6.37939
1297897846	isocitrate dehydrogenase (NADP(+)) [Pseudomonas sp. Lz4W]	56.8858	56.22	1	32	32	74	4.51591e+08	740	80.4793	5.96045
1297899439	peptidoglycan-associated lipoprotein [Pseudomonas sp. Lz4W]	55.7965	54.22	1	5	5	46	3.30487e+09	166	17.7319	6.18896
1297896895	50S ribosomal protein L15 [Pseudomonas sp. Lz4W]	55.2905	48.28	1	6	6	56	1.26019e+09	145	15.1862	10.77
1297899689	translation elongation factor Ts [Pseudomonas sp. Lz4W]	52.2732	56.75	1	14	14	42	7.66555e+08	289	30.6212	5.40186
1297898795	3-deoxy-8-phosphooctulonate synthase [Pseudomonas sp. Lz4W]	52.1331	42.14	1	11	11	47	2.40782e+08	280	30.3867	6.13818
1297896901	DNA-directed RNA polymerase subunit alpha [Pseudomonas sp. Lz4W]	51.9209	37.54	1	12	12	55	5.90044e+08	333	36.6233	5.03369
1297897563	ribonuclease E [Pseudomonas sp. Lz4W]	51.7919	26.87	1	22	22	59	2.51919e+08	1072	116.95	4.98291
1297900290	dihydrolipoyllysine-residue acetyltransferase [Pseudomonas sp. Lz4W]	51.5609	40.95	1	17	17	49	1.95011e+08	547	55.9508	5.80811
1297899928	50S ribosomal protein L25/general stress protein Ctc [Pseudomonas sp. Lz4W]	49.8407	62.76	1	9	9	50	7.51311e+08	196	20.8071	6.44287
1297899690	30S ribosomal protein S2 [Pseudomonas sp. Lz4W]	49.2342	66.8	1	12	12	68	1.44253e+09	247	27.2052	8.83643
1297900617	F0F1 ATP synthase subunit beta [Pseudomonas sp. Lz4W]	49.1623	57.95	1	19	19	83	5.29159e+08	459	49.5654	5.08447
1297896891	50S ribosomal protein L6 [Pseudomonas sp. Lz4W]	48.9399	39.55	1	8	8	44	1.47074e+09	177	19.1553	9.75928
1297900223	50S ribosomal protein L9 [Pseudomonas sp. Lz4W]	48.8063	51.35	1	8	8	37	4.13468e+08	148	15.4311	5.31299
1297896898	30S ribosomal protein S13 [Pseudomonas sp. Lz4W]	48.6838	55.08	1	7	7	39	1.23354e+09	118	13.3163	10.9458
1297899449	aspartate--tRNA ligase [Pseudomonas sp. Lz4W]	48.6574	41.46	1	23	23	49	2.64334e+08	591	66.1407	5.47803
1297896880	30S ribosomal protein S19 [Pseudomonas sp. Lz4W]	48.2665	65.93	1	6	6	34	7.16445e+08	91	10.3127	10.6235
1297899400	trigger factor [Pseudomonas sp. Lz4W]	47.7872	57.11	1	22	22	65	457831510	436	48.5301	4.81787
1297896887	50S ribosomal protein L24 [Pseudomonas sp. Lz4W]	47.4994	54.81	1	6	6	38	1.21142e+09	104	11.3423	10.1694
1297899990	polyribonucleotide nucleotidyltransferase [Pseudomonas sp. Lz4W]	47.2439	46.36	1	24	24	82	1.01837e+09	701	74.908	5.31299
1297899995	transcription termination/antitermination protein NusA [Pseudomonas sp. Lz4W]	46.5125	29.41	1	14	14	45	2.21434e+08	493	54.3291	4.61475
1297900009	molecular chaperone DnaK [Pseudomonas sp. Lz4W]	45.4645	43.33	1	25	25	57	2.7546e+08	637	68.1512	4.97021
1297897153	50S ribosomal protein L13 [Pseudomonas sp. Lz4W]	45.3083	61.97	1	6	6	60	1.07351e+09	142	15.8313	9.72998
1297899895	rod shape-determining protein [Pseudomonas sp. Lz4W]	44.6943	50.14	1	16	16	39	2.19931e+08	345	36.9373	5.38916
1297896886	50S ribosomal protein L14 [Pseudomonas sp. Lz4W]	44.2007	47.54	1	6	6	55	1.13893e+09	122	13.4014	10.9312
1297897806	dihydrolipoamide succinyltransferase [Pseudomonas sp. Lz4W]	43.1223	29.88	1	10	10	37	6.09309e+08	405	42.0379	5.51611
1297896902	50S ribosomal protein L17 [Pseudomonas sp. Lz4W]	41.7251	52.34	1	6	6	38	1.30885e+09	128	14.4457	10.4478
1297899392	enoyl-[acyl-carrier-protein] reductase [Pseudomonas sp. Lz4W]	41.508	58.71	1	12	12	43	1.0831e+09	264	27.9179	5.50342
1297899766	phosphoribosylformylglycinamidine synthase [Pseudomonas sp. Lz4W]	41.376	22.96	1	28	28	65	1.20549e+08	1298	140.037	5.23682
1297899069	50S ribosomal protein L20 [Pseudomonas sp. Lz4W]	40.9404	36.44	1	7	7	26	1.16605e+09	118	13.3217	11.5903
1297899490	ribonucleoside-diphosphate reductase subunit alpha [Pseudomonas sp. Lz4W]	40.3644	25.39	1	22	22	52	1.02736e+08	957	107.005	5.97314
1297900005	carbamoyl phosphate synthase large subunit [Pseudomonas sp. Lz4W]	40.3605	30.57	1	33	33	68	7.6581e+07	1073	117.555	5.16064
1297899412	bifunctional aconitate hydratase 2/2-methylisocitrate dehydratase [Pseudomonas sp. Lz4W]	39.3952	43.88	1	29	29	52	1.63317e+08	866	93.4743	5.19873
1297899674	acetyl-CoA carboxylase carboxyltransferase subunit alpha [Pseudomonas sp. Lz4W]	39.2701	58.1	1	16	16	50	3.9183e+08	315	35.154	6.07471
1297897771	peptidylprolyl isomerase [Pseudomonas sp. Lz4W]	38.7755	48.54	1	11	11	32	6.12007e+08	239	25.3873	5.38916
1297899745	50S ribosomal protein L19 [Pseudomonas sp. Lz4W]	37.3102	62.93	1	7	7	45	1.35523e+09	116	12.9571	10.272
1297896490	50S ribosomal protein L28 [Pseudomonas sp. Lz4W]	36.5002	54.55	1	6	6	35	4.69259e+08	77	8.97392	11.7222
1297897255	nucleoside-diphosphate kinase [Pseudomonas sp. Lz4W]	36.1118	56.74	1	6	6	31	1.94294e+09	141	14.9577	5.5542
1297899455	porin [Pseudomonas sp. Lz4W]	35.0204	36.3	1	14	14	35	5.87537e+08	427	46.0296	5.50342
1297899776	leucyl aminopeptidase [Pseudomonas sp. Lz4W]	34.9109	41.53	1	17	17	42	2.40264e+08	496	52.5195	7.18115
1297900679	ABC transporter ATP-binding protein [Pseudomonas sp. Lz4W]	34.7874	30.41	1	18	18	41	9.47944e+07	638	70.1689	5.40186
1297896893	30S ribosomal protein S5 [Pseudomonas sp. Lz4W]	34.461	53.61	1	7	7	48	9.6233e+08	166	17.6763	10.1255
1297897789	septum site-determining protein MinD [Pseudomonas sp. Lz4W]	34.4256	24.81	1	9	9	29	1.87839e+08	270	29.3434	5.43994
1297900498	transcription termination factor Rho [Pseudomonas sp. Lz4W]	34.2106	43.2	1	17	17	48	1.48125e+08	419	47.028	7.56201
1297896701	DEAD/DEAH box helicase [Pseudomonas sp. Lz4W]	33.7672	27.83	1	15	15	35	1.23932e+08	618	67.1202	10.0815
1297896878	50S ribosomal protein L23 [Pseudomonas sp. Lz4W]	32.1172	55.56	1	7	7	23	1.32698e+09	99	10.924	9.99365
1297896876	50S ribosomal protein L3 [Pseudomonas sp. Lz4W]	30.2751	36.02	1	6	6	22	1.2144e+09	211	22.6257	9.92041
1297898926	ornithine monooxygenase [Pseudomonas sp. Lz4W]	30.1052	41.2	1	19	19	40	7.75163e+07	449	50.6238	6.3667
1297896724	transketolase [Pseudomonas sp. Lz4W]	29.6557	30.98	1	19	19	34	1.76432e+08	665	72.4129	5.42725
1297897804	succinate dehydrogenase iron-sulfur subunit [Pseudomonas sp. Lz4W]	29.5367	48.72	1	10	10	29	3.82509e+08	234	26.0781	7.73779
1297896727	fructose-1,6-bisphosphate aldolase [Pseudomonas sp. Lz4W]	29.3879	37.29	1	13	13	36	1.68064e+08	354	38.3401	5.64307
1297897691	phosphoribosylaminoimidazolesuccinocarboxamide synthase [Pseudomonas sp. Lz4W]	28.7365	44.3	1	11	11	32	1.11196e+08	237	26.8648	5.35107
1297897179	cell division protein FtsZ [Pseudomonas sp. Lz4W]	28.504	31.19	1	11	11	20	6.24493e+07	404	42.5589	5.12256
1297896865	50S ribosomal protein L11 [Pseudomonas sp. Lz4W]	28.1974	51.05	1	6	6	29	1.30065e+09	143	14.8909	9.80322
1297899471	phosphoenolpyruvate synthase [Pseudomonas sp. Lz4W]	27.9774	33	1	23	23	55	1.13397e+08	791	86.1488	5.10986
1297900157	acetyl-CoA carboxylase biotin carboxylase subunit [Pseudomonas sp. Lz4W]	27.7882	50.22	1	19	19	48	3.1196e+08	452	49.2252	6.53662
1297900234	HflC protein [Pseudomonas sp. Lz4W]	27.438	48.97	1	14	14	33	2.91266e+08	292	33.1563	9.31982
1297899067	phenylalanine--tRNA ligase subunit beta [Pseudomonas sp. Lz4W]	27.2563	25.38	1	20	20	37	7.3768e+07	792	86.6191	5.35107
1297898853	acetyl-CoA carboxylase subunit beta [Pseudomonas sp. Lz4W]	27.2471	30.39	1	11	11	31	3.90304e+08	306	33.3735	8.00146
1297897244	inositol monophosphatase [Pseudomonas sp. Lz4W]	26.9753	41.7	1	10	10	21	2.13969e+08	271	29.6151	6.88818
1297896883	50S ribosomal protein L16 [Pseudomonas sp. Lz4W]	26.9551	46.72	1	6	6	32	1.52732e+09	137	15.4366	11.2095
1297899962	ketol-acid reductoisomerase [Pseudomonas sp. Lz4W]	26.8998	36.39	1	10	10	31	1.72614e+08	338	36.1752	5.5542
1297898791	acetyltransferase [Pseudomonas sp. Lz4W]	26.5366	32.67	1	8	8	30	3.15851e+08	300	32.2705	8.86572
1297899398	ATP-dependent protease ATP-binding subunit ClpX [Pseudomonas sp. Lz4W]	26.2551	40.05	1	16	16	41	1.63148e+08	427	46.8475	5.21143
1297900621	F0F1 ATP synthase subunit B [Pseudomonas sp. Lz4W]	26.1577	62.18	1	9	9	27	6.71538e+08	156	16.9931	5.66846
1297899550	arginine N-succinyltransferase [Pseudomonas sp. Lz4W]	25.9758	46.09	1	13	13	38	8.0114e+07	345	37.9615	6.18896
1297900333	malate dehydrogenase [Pseudomonas sp. Lz4W]	25.739	31.04	1	12	12	25	2.38615e+08	422	45.1784	5.2749
1297899397	endopeptidase La [Pseudomonas sp. Lz4W]	25.6622	27.07	1	19	19	33	1.17199e+08	798	88.71	5.93506
1297900295	trifunctional transcriptional regulator/proline dehydrogenase/L-glutamate gamma-semialdehyde dehydrogenase [Pseudomonas sp. Lz4W]	25.4051	20.05	1	22	22	38	1.39291e+08	1317	142.402	5.88428
1297899072	threonine--tRNA ligase [Pseudomonas sp. Lz4W]	24.9615	19.22	1	11	11	24	7.03255e+07	640	72.5518	6.04932
1297896968	hypothetical protein B195_002960 [Pseudomonas sp. Lz4W]	24.5578	26.87	1	6	6	18	1.52055e+08	201	22.1985	5.70654
1297897833	NADH-quinone oxidoreductase subunit G [Pseudomonas sp. Lz4W]	24.5373	17.48	1	14	14	26	6.02508e+07	904	98.0565	5.75732
1297900079	chemotaxis protein [Pseudomonas sp. Lz4W]	23.8268	29.38	1	16	17	26	1.00114e+08	640	69.7238	5.07178
1297897689	hypothetical protein B195_006855 [Pseudomonas sp. Lz4W]	23.6462	38.01	1	12	12	30	8.4778e+07	371	40.4806	5.26221
1297897064	50S ribosomal protein L27 [Pseudomonas sp. Lz4W]	23.5639	47.25	1	4	4	23	6.80879e+08	91	9.69424	10.8579
1297897248	IscS subfamily cysteine desulfurase [Pseudomonas sp. Lz4W]	23.1397	29.7	1	11	11	27	6.21347e+07	404	44.4285	6.32861
1297899396	DNA-binding protein HU [Pseudomonas sp. Lz4W]	22.9157	47.78	1	3	3	14	3.09167e+08	90	9.05788	9.5249
1297896868	50S ribosomal protein L7/L12 [Pseudomonas sp. Lz4W]	22.8581	28.93	1	3	3	21	9.06181e+08	121	12.3406	4.67822
1297897572	3-oxoacyl-ACP reductase [Pseudomonas sp. Lz4W]	22.824	38.87	1	8	8	19	3.04398e+08	247	25.7393	9.12939
1297898785	ABC transporter permease [Pseudomonas sp. Lz4W]	22.4295	40.76	1	15	15	25	2.26008e+08	368	41.2964	6.72705
1297896894	50S ribosomal protein L30 [Pseudomonas sp. Lz4W]	21.8406	36.21	1	3	3	18	5.54117e+08	58	6.52054	10.1108
1297900278	carbamoyltransferase [Pseudomonas sp. Lz4W]	21.8311	20.68	1	11	11	21	6.93174e+07	585	65.3509	6.84424
1297900389	type I glutamate--ammonia ligase [Pseudomonas sp. Lz4W]	21.7964	22.44	1	11	11	27	1.26801e+08	468	51.7835	5.33838
1297900001	ATP-dependent metalloprotease [Pseudomonas sp. Lz4W]	21.6928	36.85	1	21	21	30	1.02543e+08	635	69.0272	5.63037
1297897154	30S ribosomal protein S9 [Pseudomonas sp. Lz4W]	21.5822	33.85	1	4	4	30	2.13388e+09	130	14.6209	11.356
1297899273	RNA helicase [Pseudomonas sp. Lz4W]	21.5656	35.94	1	16	16	32	1.423e+08	448	49.3905	9.72998
1297900693	hypothetical protein B195_008450 [Pseudomonas sp. Lz4W]	21.5543	41.42	1	6	6	20	2.63136e+08	169	18.6569	7.48877
1297896699	adenosylhomocysteinase [Pseudomonas sp. Lz4W]	21.4882	25.8	1	12	12	22	1.48344e+08	469	51.359	5.38916
1297896899	30S ribosomal protein S11 [Pseudomonas sp. Lz4W]	21.3711	59.69	1	6	6	17	9.98482e+08	129	13.6073	10.8286
1297896811	RNA polymerase sigma factor RpoD [Pseudomonas sp. Lz4W]	21.2293	24.55	1	17	17	30	1.59566e+08	615	69.3046	5.16064
1297897388	multidrug transporter [Pseudomonas sp. Lz4W]	21.1796	28.99	1	11	11	15	1.31891e+08	483	52.534	5.68115
1297900616	F0F1 ATP synthase subunit epsilon [Pseudomonas sp. Lz4W]	21.0875	30.94	1	4	4	13	2.07429e+08	139	14.5565	5.2749
1297900756	alanine--tRNA ligase [Pseudomonas sp. Lz4W]	21.083	24.77	1	19	19	30	1.02289e+08	872	94.1076	5.41455
1297897812	molecular chaperone HtpG [Pseudomonas sp. Lz4W]	21.0347	42.43	1	23	23	33	1.35777e+08	634	71.1996	5.31299
1297899723	lysine--tRNA ligase [Pseudomonas sp. Lz4W]	21.0065	40.2	1	19	19	41	8.41113e+07	500	57.0499	5.23682
1297899404	peptidylprolyl isomerase [Pseudomonas sp. Lz4W]	20.9387	59.88	1	8	8	23	3.71141e+08	167	18.2763	6.53662
1297897330	alkyl hydroperoxide reductase [Pseudomonas sp. Lz4W]	20.6995	55.5	1	9	9	40	7.4815e+08	200	21.6979	5.22412
1297898932	non ribosomal peptide synthase [Pseudomonas sp. Lz4W]	20.5974	15.5	1	22	22	36	3.03601e+07	1490	162.728	5.96045
1297897417	proline--tRNA ligase [Pseudomonas sp. Lz4W]	20.5439	44.48	1	20	20	36	1.07847e+08	571	62.8261	5.2749
1297900012	transcriptional repressor [Pseudomonas sp. Lz4W]	20.5418	47.45	1	6	6	16	1.3131e+08	137	15.2948	5.88428
1297896890	30S ribosomal protein S8 [Pseudomonas sp. Lz4W]	20.5085	33.85	1	4	4	19	1.17471e+09	130	14.1154	9.26123
1297897878	DNA gyrase subunit A [Pseudomonas sp. Lz4W]	20.4102	27.51	1	23	23	49	1.02092e+08	887	98.2141	5.16064
1297896403	DNA gyrase subunit B [Pseudomonas sp. Lz4W]	19.8395	19.13	1	15	15	31	6.03096e+07	805	90.2282	5.92236
1297899748	30S ribosomal protein S16 [Pseudomonas sp. Lz4W]	19.7783	45.78	1	4	4	26	1.34273e+09	83	9.30992	10.1987
1297896828	LPS biosynthesis protein [Pseudomonas sp. Lz4W]	19.5199	17.27	1	16	16	23	1.05935e+08	915	103.174	5.46533
1297898927	non-ribosomal peptide synthetase [Pseudomonas sp. Lz4W]	19.4605	15.16	1	18	18	26	6.10966e+07	1352	146.588	6.13818
1297896871	30S ribosomal protein S12 [Pseudomonas sp. Lz4W]	19.365	22.76	1	3	3	16	3.10488e+08	123	13.7164	11.0044
1297897049	energy-dependent translational throttle protein EttA [Pseudomonas sp. Lz4W]	19.2184	28.29	1	14	14	33	1.29432e+08	555	61.7086	5.51611
1297896813	30S ribosomal protein S21 [Pseudomonas sp. Lz4W]	19.1447	42.25	1	4	4	18	6.35631e+08	71	8.38064	10.7847
1297896889	30S ribosomal protein S14 [Pseudomonas sp. Lz4W]	19.1207	31.68	1	3	3	13	7.11159e+08	101	11.4223	11.6489
1297896408	glycine--tRNA ligase subunit beta [Pseudomonas sp. Lz4W]	18.9009	26.02	1	15	15	25	6.76797e+07	684	74.8793	5.50342
1297896885	30S ribosomal protein S17 [Pseudomonas sp. Lz4W]	18.8985	37.5	1	3	3	24	1.0804e+09	88	10.1045	9.70068
1297900404	1-(5-phosphoribosyl)-5-[(5-phosphoribosylamino)methylideneamino]imidazole-4-carboxamide isomerase [Pseudomonas sp. Lz4W]	18.6382	28.57	1	7	7	15	8.05731e+07	245	25.8062	5.31299
1297899773	elongation factor 4 [Pseudomonas sp. Lz4W]	18.5696	27.55	1	13	13	25	7.15339e+07	599	66.2985	5.77002
1297897569	50S ribosomal protein L32 [Pseudomonas sp. Lz4W]	18.4693	55	1	4	4	20	5.81471e+08	60	6.72447	9.979
1297897048	serine hydroxymethyltransferase [Pseudomonas sp. Lz4W]	18.4524	30.22	1	11	11	17	2.21156e+08	417	44.8638	5.71924
1297897627	elongation factor P [Pseudomonas sp. Lz4W]	18.3345	34.74	1	8	8	19	3.35097e+08	190	21.2628	4.80518
1297897435	peptidase [Pseudomonas sp. Lz4W]	18.3297	30.36	1	10	10	19	2.50365e+08	448	47.3665	4.64014
1297897424	co-chaperone GroES [Pseudomonas sp. Lz4W]	18.2003	56.7	1	5	5	15	1.08655e+09	97	10.2055	5.50342
1297898106	lipid hydroperoxide peroxidase [Pseudomonas sp. Lz4W]	18.1312	72.89	1	7	7	17	1.94145e+08	166	17.5261	5.12256
1297899672	CTP synthase [Pseudomonas sp. Lz4W]	17.851	38.86	1	16	16	27	6.45337e+07	543	59.8455	5.77002
1297900689	UDP-glucose 4-epimerase [Pseudomonas sp. Lz4W]	17.8045	42.73	1	15	15	33	7.62066e+07	344	38.5726	6.7417
1297900065	chemical-damaging agent resistance protein C [Pseudomonas sp. Lz4W]	17.7293	37.17	1	7	7	14	1.3398e+08	191	20.7704	4.93213
1297899552	bifunctional succinylornithine transaminase/acetylornithine transaminase [Pseudomonas sp. Lz4W]	17.5733	52.71	1	15	15	34	3.12775e+08	406	43.6054	6.32861
1297899074	DNA-binding protein [Pseudomonas sp. Lz4W]	17.5728	77.14	1	4	5	17	7.06674e+08	70	7.6918	7.25439
1297897180	UDP-3-O-[3-hydroxymyristoyl] N-acetylglucosamine deacetylase [Pseudomonas sp. Lz4W]	17.5695	25.08	1	8	8	26	9.03099e+07	303	33.2682	5.24951
1297900520	argininosuccinate lyase [Pseudomonas sp. Lz4W]	17.5428	32.97	1	14	14	16	6.78098e+07	464	51.7232	5.75732
1297896924	6,7-dimethyl-8-ribityllumazine synthase [Pseudomonas sp. Lz4W]	17.4983	31.65	1	4	4	16	1.74341e+08	158	16.5348	6.55127
1297900228	ribonuclease R [Pseudomonas sp. Lz4W]	17.4257	15.93	1	15	15	27	5.55435e+07	885	98.5211	8.66064
1297897131	hypothetical protein B195_003845 [Pseudomonas sp. Lz4W]	17.2994	31.44	1	6	6	15	1.84968e+08	194	20.5778	9.49561
1297898794	capsule biosynthesis protein [Pseudomonas sp. Lz4W]	17.2526	23.1	1	17	17	31	82835639	749	83.3247	7.35693
1297897059	peptidylprolyl isomerase [Pseudomonas sp. Lz4W]	17.1804	23.41	1	4	4	16	3.25144e+08	205	21.625	4.75439
1297896936	inorganic pyrophosphatase [Pseudomonas sp. Lz4W]	17.095	31.43	1	5	5	12	1.92459e+08	175	19.4028	5.0083
1297900225	30S ribosomal protein S18 [Pseudomonas sp. Lz4W]	17.0396	36.84	1	3	3	21	5.754e+08	76	8.92583	10.5649
1297899687	ribosome recycling factor [Pseudomonas sp. Lz4W]	17.0374	27.03	1	6	6	14	1.51431e+08	185	20.3917	6.60986
1297897596	electron transporter RnfB [Pseudomonas sp. Lz4W]	16.7845	31.73	1	7	7	17	2.02823e+08	249	26.3094	8.98291
1297897437	superoxide dismutase [Pseudomonas sp. Lz4W]	16.5909	40.4	1	7	7	16	1.26954e+09	198	21.9247	5.90967
1297899399	ATP-dependent Clp endopeptidase, proteolytic subunit ClpP [Pseudomonas sp. Lz4W]	16.5025	21.6	1	4	4	14	2.50433e+08	213	23.5287	6.20166
1297897674	glyceraldehyde-3-phosphate dehydrogenase [Pseudomonas sp. Lz4W]	16.3716	31.01	1	13	13	37	1.1226e+08	487	53.2016	7.37158
1297900569	aspartate ammonia-lyase [Pseudomonas sp. Lz4W]	16.328	26.58	1	11	11	25	2.85082e+08	474	51.0316	5.94775
1297896960	serine-type D-Ala-D-Ala carboxypeptidase [Pseudomonas sp. Lz4W]	16.1865	31.95	1	10	10	26	1.57938e+08	385	42.1895	6.62451
1297899779	valine--tRNA ligase [Pseudomonas sp. Lz4W]	16.0599	23.73	1	21	21	37	7.10747e+07	948	107.326	5.49072
1297897338	methionine--tRNA ligase [Pseudomonas sp. Lz4W]	16.0498	20.35	1	14	14	20	5.34892e+07	683	75.6029	5.78271
1297899395	peptidylprolyl isomerase [Pseudomonas sp. Lz4W]	16.0309	35.47	1	20	20	32	9.87611e+07	623	68.6385	5.17334
1297896877	50S ribosomal protein L4 [Pseudomonas sp. Lz4W]	15.9604	26.5	1	5	5	29	1.34452e+09	200	22.0007	9.83252
1297897597	electron transfer flavoprotein subunit beta [Pseudomonas sp. Lz4W]	15.8906	32.69	1	7	7	12	1.83646e+08	309	31.2686	5.09717
1297899671	phosphopyruvate hydratase [Pseudomonas sp. Lz4W]	15.8346	20.75	1	9	9	15	1.08731e+08	429	45.5072	5.04639
1297899864	UDP-N-acetylglucosamine 1-carboxyvinyltransferase [Pseudomonas sp. Lz4W]	15.7537	36.58	1	14	14	34	1.01429e+08	421	44.9445	5.61768
1297897333	argininosuccinate synthase [Pseudomonas sp. Lz4W]	15.6786	32.35	1	13	13	29	9.31687e+07	405	45.4161	5.65576
1297897733	NADH dehydrogenase [Pseudomonas sp. Lz4W]	15.5798	37.06	1	7	7	12	9.06157e+07	197	21.9011	6.63916
1297897526	pyruvate kinase [Pseudomonas sp. Lz4W]	15.5565	22.15	1	9	9	28	1.07535e+08	483	51.9908	6.44287
1297899984	glucose-6-phosphate isomerase [Pseudomonas sp. Lz4W]	15.4489	27.26	1	15	15	23	1.33603e+08	554	61.5853	6.69775
1297900370	phosphoenolpyruvate carboxykinase (ATP) [Pseudomonas sp. Lz4W]	15.3669	25.93	1	14	14	23	6.63458e+07	513	55.3838	5.38916
1297896969	leucine--tRNA ligase [Pseudomonas sp. Lz4W]	15.3599	22.24	1	18	18	26	7.23397e+07	868	96.6773	5.64307
1297897240	preprotein translocase subunit YajC [Pseudomonas sp. Lz4W]	15.3104	26.79	1	3	3	13	1.01295e+09	112	11.8234	9.36377
1297899679	3-hydroxyacyl-[acyl-carrier-protein] dehydratase FabZ [Pseudomonas sp. Lz4W]	15.1154	45.89	1	7	7	23	7.76506e+07	146	16.7047	7.79639
1297898533	bifunctional UDP-glucuronic acid oxidase/UDP-4-amino-4-deoxy-L-arabinose formyltransferase [Pseudomonas sp. Lz4W]	15.0145	24.43	1	14	14	22	4.89301e+07	663	74.3034	6.771
1297899068	phenylalanine--tRNA ligase subunit alpha [Pseudomonas sp. Lz4W]	14.8592	36.69	1	12	12	21	1.22955e+08	338	38.0781	5.36377
1297897433	imelysin [Pseudomonas sp. Lz4W]	14.7099	20.9	1	7	7	12	5.88065e+07	354	38.452	5.75732
1297898324	hypothetical protein B195_010235 [Pseudomonas sp. Lz4W]	14.6513	21.83	1	5	5	19	1.39067e+08	229	25.5778	5.05908
1297899315	beta-ketoacyl-[acyl-carrier-protein] synthase I [Pseudomonas sp. Lz4W]	14.4381	20.69	1	6	6	20	1.57631e+08	406	42.9784	5.59229
1297900340	HslU--HslV peptidase ATPase subunit [Pseudomonas sp. Lz4W]	14.3608	31.98	1	13	13	29	4.25358e+07	444	49.9125	5.84619
1297897270	glutamine-hydrolyzing GMP synthase [Pseudomonas sp. Lz4W]	14.3371	28.95	1	14	14	16	1.00289e+08	525	58.0248	5.87158
1297900525	4-aminobutyrate--2-oxoglutarate transaminase [Pseudomonas sp. Lz4W]	14.3025	42.39	1	13	13	24	1.78106e+08	427	44.9754	6.39209
1297900385	fructose-bisphosphatase [Pseudomonas sp. Lz4W]	13.9974	22.32	1	8	8	21	7.0947e+07	336	37.1457	5.42725
1297898541	peroxiredoxin [Pseudomonas sp. Lz4W]	13.9411	55.08	1	8	8	15	3.1048e+08	187	20.5084	5.24951
1297897063	50S ribosomal protein L21 [Pseudomonas sp. Lz4W]	13.7651	26.92	1	3	3	18	6.53694e+08	104	11.6503	9.92041
1297897178	cell division protein FtsA [Pseudomonas sp. Lz4W]	13.7482	26.49	1	9	9	17	7.22001e+07	419	44.9604	5.35107
1297898915	aromatic amino acid aminotransferase [Pseudomonas sp. Lz4W]	13.6798	34.67	1	12	12	19	7.96672e+07	398	43.0602	6.12549
1297897148	cytochrome D ubiquinol oxidase subunit III [Pseudomonas sp. Lz4W]	13.6524	77.08	1	9	9	24	4.38572e+08	144	16.1234	6.88818
1297899562	ribonucleotide-diphosphate reductase subunit beta [Pseudomonas sp. Lz4W]	13.5051	15.63	1	7	7	13	6.74553e+07	416	47.3001	4.84326
1297897263	ribosome biogenesis GTPase Der [Pseudomonas sp. Lz4W]	13.3301	18.4	1	9	9	15	5.99005e+07	489	54.7098	8.98291
1297896465	hypothetical protein B195_000340 [Pseudomonas sp. Lz4W]	13.3131	35.02	1	8	8	13	7.80851e+07	237	25.5009	8.86572
1297900578	oxaloacetate decarboxylase subunit alpha [Pseudomonas sp. Lz4W]	13.3117	19.77	1	12	12	20	8.48911e+07	602	65.4209	5.77002
1297899829	ribosomal subunit interface protein [Pseudomonas sp. Lz4W]	13.2216	47.89	1	6	6	13	1.96917e+08	142	16.0642	5.60498
1297897070	isoleucine--tRNA ligase [Pseudomonas sp. Lz4W]	13.1044	22.38	1	19	19	24	7.61802e+07	943	105.56	5.84619
1297896568	D-3-phosphoglycerate dehydrogenase [Pseudomonas sp. Lz4W]	13.1008	23.72	1	8	8	16	6.60235e+07	409	44.0482	6.46826
1297899781	dipicolinate synthase [Pseudomonas sp. Lz4W]	13.0672	38.71	1	3	3	9	2.18423e+08	93	9.67938	9.12939
1297900397	sulfurtransferase [Pseudomonas sp. Lz4W]	13.0442	43.07	1	5	5	11	2.27745e+08	137	14.6299	9.08545
1297897260	histidine--tRNA ligase [Pseudomonas sp. Lz4W]	12.9907	32.4	1	13	13	21	4.78795e+07	429	47.7257	5.32568
1297897261	GTP-binding protein [Pseudomonas sp. Lz4W]	12.9838	31.46	1	6	6	13	1.86088e+08	213	22.8548	4.95752
1297898670	UTP--glucose-1-phosphate uridylyltransferase [Pseudomonas sp. Lz4W]	12.908	33.33	1	7	7	14	8.9595e+07	279	30.9818	5.43994
1297896875	30S ribosomal protein S10 [Pseudomonas sp. Lz4W]	12.7477	48.54	1	6	6	35	2.09498e+09	103	11.7454	9.77393
1297899128	hypothetical protein B195_014475 [Pseudomonas sp. Lz4W]	12.6756	18.93	1	12	12	17	6.44758e+07	692	77.0014	6.62451
1297896505	reactive intermediate/imine deaminase [Pseudomonas sp. Lz4W]	12.6361	44.44	1	5	5	11	2.24398e+08	126	13.532	5.17334
1297897848	ATP-dependent Clp protease ATP-binding subunit ClpA [Pseudomonas sp. Lz4W]	12.6286	20.11	1	13	13	23	5.67676e+07	756	83.2894	6.01123
1297897800	citrate (Si)-synthase [Pseudomonas sp. Lz4W]	12.3726	28.67	1	12	12	20	7.30981e+07	429	47.7312	6.84424
1297900685	3-deoxy-7-phosphoheptulonate synthase [Pseudomonas sp. Lz4W]	12.3252	21.51	1	7	7	10	4.26056e+07	358	38.943	5.97314
1297898548	efflux transporter periplasmic adaptor subunit [Pseudomonas sp. Lz4W]	12.2311	34.38	1	11	11	14	4.76403e+07	384	41.381	8.36768
1297896734	ATP-dependent RNA helicase DbpA [Pseudomonas sp. Lz4W]	12.1808	29.72	1	10	10	20	4.52168e+07	461	49.8714	8.67529
1297897866	hypothetical protein B195_007775 [Pseudomonas sp. Lz4W]	12.1482	52.63	1	8	8	17	2.76988e+08	171	18.7938	9.23193
1297896401	DNA polymerase III subunit beta [Pseudomonas sp. Lz4W]	12.0763	25.61	1	10	10	16	4.10308e+07	367	40.4312	5.24951
1297898786	sugar transporter [Pseudomonas sp. Lz4W]	12.0091	15.19	1	4	4	9	9.59587e+07	362	38.3232	8.11865
1297900620	F0F1 ATP synthase subunit delta [Pseudomonas sp. Lz4W]	11.9945	18.54	1	3	3	8	1.64949e+08	178	19.3141	5.24951
1297897485	phosphoribosylformylglycinamidine cyclo-ligase [Pseudomonas sp. Lz4W]	11.9605	25	1	7	7	16	6.94024e+07	352	37.007	4.98291
1297898849	amidophosphoribosyltransferase [Pseudomonas sp. Lz4W]	11.9298	22.16	1	9	9	15	5.62917e+07	501	55.3363	6.87354
1297899794	ATP-dependent RNA helicase RhlB [Pseudomonas sp. Lz4W]	11.9073	14.92	1	8	8	13	4.36104e+07	496	54.6106	6.56592
1297900149	arginine decarboxylase [Pseudomonas sp. Lz4W]	11.8919	18.03	1	11	11	14	4.58901e+07	638	71.3543	5.5415
1297899543	aspartate kinase [Pseudomonas sp. Lz4W]	11.8305	30.66	1	12	12	19	6.38916e+07	411	44.4524	5.43994
1297897016	DEAD/DEAH box helicase [Pseudomonas sp. Lz4W]	11.7718	24.72	1	9	9	14	3.70474e+07	445	49.1685	9.64209
1297899549	succinylglutamate-semialdehyde dehydrogenase [Pseudomonas sp. Lz4W]	11.7484	20.9	1	9	9	25	9.911e+07	488	51.224	5.10986
1297896859	tyrosine--tRNA ligase [Pseudomonas sp. Lz4W]	11.6032	20.95	1	9	9	15	4.26478e+07	401	44.3309	5.66846
1297897530	H-NS histone [Pseudomonas sp. Lz4W]	11.4321	37.6	1	5	5	20	4.71312e+08	125	14.1986	9.26123
1297898101	transaldolase [Pseudomonas sp. Lz4W]	11.3893	37.13	1	11	11	20	1.22949e+08	307	33.5864	5.61768
1297899466	transporter [Pseudomonas sp. Lz4W]	11.3455	30.66	1	7	7	14	218862170	274	29.1185	6.58057
1297898903	malate:quinone oxidoreductase [Pseudomonas sp. Lz4W]	11.3254	17.7	1	9	9	15	1.03349e+08	548	59.6465	6.18896
1297900686	NADH-quinone oxidoreductase subunit C/D [Pseudomonas sp. Lz4W]	11.2393	19.36	1	11	11	17	4.1481e+07	594	67.7551	6.32861
1297897842	adenylosuccinate lyase [Pseudomonas sp. Lz4W]	11.1815	32.24	1	13	13	28	6.25842e+07	456	50.7094	5.73193
1297899591	keto-deoxy-phosphogluconate aldolase [Pseudomonas sp. Lz4W]	11.0165	40.72	1	7	7	13	1.10677e+08	221	23.3412	5.23682
1297897290	glucose dehydrogenase [Pseudomonas sp. Lz4W]	11.0153	18.01	1	11	11	13	7.45202e+07	805	86.4505	5.68115
1297899558	ABC transporter substrate-binding protein [Pseudomonas sp. Lz4W]	10.9503	39.85	1	9	9	17	1.46646e+08	261	28.56	7.13721
1297900630	membrane protein insertase YidC [Pseudomonas sp. Lz4W]	10.8523	14.44	1	7	7	12	9.27122e+07	561	62.1841	8.19189
1297900235	HflK protein [Pseudomonas sp. Lz4W]	10.8439	27.37	1	9	9	15	9.60344e+07	391	42.9236	5.94775
1297896419	quinone oxidoreductase [Pseudomonas sp. Lz4W]	10.8095	28.31	1	8	8	12	2.92846e+07	325	34.5549	7.10791
1297897129	malate:quinone oxidoreductase [Pseudomonas sp. Lz4W]	10.7771	19	1	8	8	14	3.9784e+07	500	54.38	8.30908
1297900513	anti-RNA polymerase sigma 70 factor [Pseudomonas sp. Lz4W]	10.7024	35.4	1	5	5	8	5.58504e+07	161	18.6892	5.04639
1297900644	ribosome silencing factor [Pseudomonas sp. Lz4W]	10.6133	53.05	1	8	8	14	1.83233e+08	164	18.1634	6.30322
1297896907	single-stranded DNA-binding protein [Pseudomonas sp. Lz4W]	10.3323	19.1	1	4	4	12	2.75734e+08	178	19.9408	6.16357
1297897360	hypothetical protein B195_005065 [Pseudomonas sp. Lz4W]	10.2955	31.65	1	9	9	18	1.06929e+08	376	39.1326	9.93506
1297899554	histidine/lysine/arginine/ornithine ABC transporter ATP-binding protein [Pseudomonas sp. Lz4W]	10.2025	24.41	1	6	6	8	3.9448e+07	254	28.1255	7.10791
1297899753	phosphoribosylglycinamide formyltransferase 2 [Pseudomonas sp. Lz4W]	10.195	17.81	1	7	7	11	4.79447e+07	393	42.39	5.87158
1297899239	23S rRNA pseudouridylate synthase B [Pseudomonas sp. Lz4W]	10.1715	19.85	1	7	7	12	3.99757e+07	398	44.4192	10.1255
1297898793	CDP-glycerol--glycerophosphate glycerophosphotransferase [Pseudomonas sp. Lz4W]	10.1171	18.57	1	6	6	12	5.89529e+07	377	42.8526	6.80029
1297897081	outer membrane protein assembly factor BamD [Pseudomonas sp. Lz4W]	10.0983	37.69	1	9	9	13	6.66946e+07	337	37.923	5.36377
1297898877	oxidoreductase [Pseudomonas sp. Lz4W]	10.0703	36.69	1	7	7	10	3.78123e+07	248	26.0536	6.55127
1297896496	acetylglutamate kinase [Pseudomonas sp. Lz4W]	10.0429	24.58	1	6	6	13	4.19581e+07	301	31.9039	6.0874
1297900003	RNA-binding protein [Pseudomonas sp. Lz4W]	10.0035	17.65	1	2	2	6	143084569	102	11.5024	9.45166
1297900526	succinate-semialdehyde dehydrogenase I [Pseudomonas sp. Lz4W]	9.967	24.17	1	9	9	15	1.06138e+08	480	51.4399	5.93506
1297899681	hypothetical protein B195_017410 [Pseudomonas sp. Lz4W]	9.85067	39.52	1	7	7	18	3.57933e+08	167	18.9162	9.42236
1297897879	phosphoserine transaminase [Pseudomonas sp. Lz4W]	9.82362	34.35	1	11	11	25	4.01168e+07	361	39.7771	5.57959
1297899071	translation initiation factor IF-3 [Pseudomonas sp. Lz4W]	9.8142	48.02	1	8	8	29	3.78445e+08	177	20.0088	9.40771
1297899930	redox-regulated ATPase YchF [Pseudomonas sp. Lz4W]	9.78508	32.24	1	9	9	17	3.21214e+07	366	39.8986	4.91943
1297897389	multidrug efflux RND transporter permease [Pseudomonas sp. Lz4W]	9.72862	7.61	1	8	8	9	6.70935e+07	1051	113.003	5.74463
1297899854	peptidylprolyl isomerase [Pseudomonas sp. Lz4W]	9.68215	24.22	1	2	2	5	1.49781e+08	161	16.8472	4.4624
1297900287	branched chain amino acid aminotransferase [Pseudomonas sp. Lz4W]	9.63917	19.22	1	6	6	10	6.36794e+07	307	33.9884	6.69775
1297897259	4-hydroxy-3-methylbut-2-en-1-yl diphosphate synthase [Pseudomonas sp. Lz4W]	9.60754	23.04	1	8	8	12	2.49353e+07	369	39.8182	6.46826
1297900618	F0F1 ATP synthase subunit gamma [Pseudomonas sp. Lz4W]	9.56214	23.43	1	6	6	21	1.77348e+08	286	31.3912	7.97217
1297897663	multifunctional fatty acid oxidation complex subunit alpha [Pseudomonas sp. Lz4W]	9.53862	29.79	1	17	17	29	1.31611e+08	715	77.1004	6.354
1297899714	adenylate kinase [Pseudomonas sp. Lz4W]	9.48862	37.67	1	7	7	12	1.55624e+08	215	23.4483	6.07471
1297897147	cell envelope biogenesis protein OmpA [Pseudomonas sp. Lz4W]	9.45196	21.01	1	3	3	6	1.31791e+08	238	24.6533	9.33447
1297898792	glycerol-3-phosphate cytidylyltransferase [Pseudomonas sp. Lz4W]	9.43938	48.09	1	5	5	18	2.42162e+08	131	14.8257	5.89697
1297899142	GTP cyclohydrolase I FolE [Pseudomonas sp. Lz4W]	9.4142	37.02	1	7	7	7	6.4743e+07	181	20.0892	6.53662
1297899314	3-hydroxyacyl-[acyl-carrier-protein] dehydratase FabA [Pseudomonas sp. Lz4W]	9.2758	30.99	1	6	6	13	3.74448e+08	171	18.7436	6.55127
1297896597	spermidine/putrescine ABC transporter substrate-binding protein PotF [Pseudomonas sp. Lz4W]	9.26404	28.92	1	9	9	10	7.25217e+07	370	40.3278	7.85498
1297898679	chain-length determining protein [Pseudomonas sp. Lz4W]	9.26078	16.24	1	6	6	7	3.1434e+07	431	47.8123	8.85107
1297899868	outer membrane lipid asymmetry maintenance protein MlaD [Pseudomonas sp. Lz4W]	9.20814	30.32	1	5	5	9	1.1799e+08	155	16.3938	5.26221
1297897123	hypothetical protein B195_003805 [Pseudomonas sp. Lz4W]	9.18189	21.85	1	5	5	9	6.37651e+07	238	25.685	6.22705
1297898843	glutamine ABC transporter ATP-binding protein [Pseudomonas sp. Lz4W]	9.09808	30.15	1	7	7	10	6.47471e+07	262	28.8148	7.53271
1297896726	phosphoglycerate kinase [Pseudomonas sp. Lz4W]	9.04837	23.26	1	8	8	12	7.2365e+07	387	40.2623	5.16064
1297899146	GntR family transcriptional regulator [Pseudomonas sp. Lz4W]	8.91758	14.69	1	5	5	10	5.5135e+07	388	43.1243	5.85889
1297900764	acetolactate synthase, large subunit, biosynthetic type [Pseudomonas sp. Lz4W]	8.82968	9.95	1	6	6	11	2.79135e+07	573	62.6437	6.93213
1297899461	hypothetical protein B195_016235 [Pseudomonas sp. Lz4W]	8.73425	30.7	1	2	2	4	3.89344e+08	114	12.7715	4.61475
1297896459	hypothetical protein B195_000310 [Pseudomonas sp. Lz4W]	8.67019	10.08	1	9	9	12	3.50616e+07	903	100.844	5.35107
1297897340	cold-shock protein [Pseudomonas sp. Lz4W]	8.66779	62.32	1	3	4	15	6.10049e+08	69	7.72185	7.25439
1297897534	chemotaxis protein [Pseudomonas sp. Lz4W]	8.61948	7	1	3	4	6	8.40492e+07	629	67.8906	5.021
1297900353	chemotaxis protein [Pseudomonas sp. Lz4W]	8.42219	6.9	1	4	5	8	8.21308e+07	638	68.5108	5.09717
1297897390	efflux transporter periplasmic adaptor subunit [Pseudomonas sp. Lz4W]	8.41904	31.07	1	9	9	13	1.37693e+08	383	40.9417	5.88428
1297900382	adenylate cyclase [Pseudomonas sp. Lz4W]	8.34123	18.18	1	7	7	9	4.40352e+07	462	52.9068	5.8208
1297897083	ATP-dependent chaperone ClpB [Pseudomonas sp. Lz4W]	8.26557	11.46	1	9	9	9	3.87158e+07	855	95.3571	5.33838
1297897062	octaprenyl-diphosphate synthase [Pseudomonas sp. Lz4W]	8.21088	22.05	1	6	6	9	5.82991e+07	322	35.007	5.14795
1297899440	Tol-Pal system beta propeller repeat protein TolB [Pseudomonas sp. Lz4W]	7.99153	26.92	1	11	11	19	1.05505e+08	416	45.6603	8.88037
1297896569	ATPase [Pseudomonas sp. Lz4W]	7.98261	53.79	1	6	6	11	1.10994e+08	145	15.0239	7.72314
1297897775	peptidase S41 [Pseudomonas sp. Lz4W]	7.97043	34.52	1	23	23	29	7.60079e+07	704	78.9986	6.68311
1297897678	glycerophosphodiester phosphodiesterase [Pseudomonas sp. Lz4W]	7.95242	11.25	1	3	3	5	3.68828e+07	240	26.6256	7.18115
1297897916	cell division protein ZipA [Pseudomonas sp. Lz4W]	7.9499	34.59	1	8	8	15	7.1188e+07	292	32.1686	5.93506
1297900102	methylmalonate-semialdehyde dehydrogenase (acylating) [Pseudomonas sp. Lz4W]	7.92301	20.52	1	9	9	11	3.69627e+07	497	53.5632	5.98584
1297900325	cell division protein [Pseudomonas sp. Lz4W]	7.92292	7.24	1	3	3	4	5.61594e+07	525	54.0824	7.76709
1297899927	ribose-phosphate pyrophosphokinase [Pseudomonas sp. Lz4W]	7.90692	43.45	1	10	10	37	7.64188e+07	313	34.2007	6.06201
1297900237	RNA chaperone Hfq [Pseudomonas sp. Lz4W]	7.89501	60.47	1	4	4	15	1.38921e+08	86	9.41803	8.48486
1297899874	lipopolysaccharide transport periplasmic protein LptA [Pseudomonas sp. Lz4W]	7.88541	25.97	1	5	5	10	8.92035e+07	181	19.4903	9.08545
1297897339	ATP-binding protein [Pseudomonas sp. Lz4W]	7.88038	14.29	1	5	5	10	3.71663e+07	364	38.4596	5.2876
1297897362	hypothetical protein B195_005075 [Pseudomonas sp. Lz4W]	7.82961	22.08	1	3	3	13	2.36209e+08	154	15.7163	9.81787
1297897880	chorismate mutase [Pseudomonas sp. Lz4W]	7.80068	15.93	1	5	5	6	2.37209e+07	364	40.3367	6.48096
1297899452	cold-shock protein [Pseudomonas sp. Lz4W]	7.79358	19.5	1	3	4	6	5.45126e+07	200	21.973	9.08545
1297898974	amidase [Pseudomonas sp. Lz4W]	7.76948	10.41	1	5	5	5	3.0115e+07	567	60.0023	4.83057
1297896598	aminotransferase [Pseudomonas sp. Lz4W]	7.74145	17.4	1	7	7	10	3.23439e+07	454	50.2746	5.97314
1297900579	pyruvate carboxylase subunit A [Pseudomonas sp. Lz4W]	7.71983	13.38	1	7	7	7	4.71208e+07	471	52.0098	6.55127
1297896911	outer membrane protein OmpW [Pseudomonas sp. Lz4W]	7.70361	12.93	1	3	3	6	8.20427e+07	232	24.4774	6.41748
1297898928	hypothetical protein B195_013415 [Pseudomonas sp. Lz4W]	7.69151	6.19	1	15	19	27	7.71761e+07	4104	449.545	5.80811
1297897265	2-isopropylmalate synthase [Pseudomonas sp. Lz4W]	7.68558	12.52	1	7	7	8	3.54154e+07	559	61.6202	5.64307
1297896702	hypothetical protein B195_001555 [Pseudomonas sp. Lz4W]	7.66021	26.18	1	5	5	13	1.84967e+08	191	20.5575	7.13721
1297900767	ATPase [Pseudomonas sp. Lz4W]	7.61704	20.77	1	24	24	31	2.61493e+07	1223	138.709	5.59229
1297897399	recombinase RecA [Pseudomonas sp. Lz4W]	7.59555	18.21	1	6	6	12	4.85546e+07	368	39.2583	5.5415
1297899867	toluene tolerance protein [Pseudomonas sp. Lz4W]	7.57948	35.16	1	8	8	11	1.19442e+08	219	23.8624	9.31982
1297899224	3-oxoacyl-ACP synthase [Pseudomonas sp. Lz4W]	7.54849	13.27	1	5	5	8	5.13626e+07	309	33.2727	5.12256
1297899717	hypothetical protein B195_017595 [Pseudomonas sp. Lz4W]	7.53217	34.75	1	8	8	12	2.00707e+07	259	28.2775	9.18799
1297898300	aminopeptidase N [Pseudomonas sp. Lz4W]	7.50328	16.84	1	13	13	16	3.74454e+07	885	99.3216	5.32568
1297899592	6-phosphogluconolactonase [Pseudomonas sp. Lz4W]	7.45773	29.54	1	6	6	10	8.38169e+07	237	25.1643	6.55127
1297897408	hypothetical protein B195_005320 [Pseudomonas sp. Lz4W]	7.42979	50.98	1	9	9	18	6.62294e+07	153	17.5334	8.39697
1297899623	cold-shock protein [Pseudomonas sp. Lz4W]	7.42512	48.57	1	2	3	6	3.11513e+08	70	7.69888	7.25439
1297900335	50S ribosomal protein L31 [Pseudomonas sp. Lz4W]	7.42232	52.44	1	3	3	5	1.92714e+08	82	8.87834	8.08936
1297899610	heme oxygenase [Pseudomonas sp. Lz4W]	7.41778	43.07	1	8	8	11	8.82539e+07	202	21.7673	5.2876
1297900232	adenylosuccinate synthase [Pseudomonas sp. Lz4W]	7.38756	32.25	1	11	11	19	1.02188e+08	431	46.5693	5.96045
1297897160	phospholipid-binding protein [Pseudomonas sp. Lz4W]	7.33423	29.02	1	5	5	9	4.58743e+07	193	20.7631	9.02686
1297899604	phosphogluconate dehydratase [Pseudomonas sp. Lz4W]	7.31967	20.56	1	11	11	16	4.51418e+07	608	65.1409	6.25244
1297898708	ABC-F family ATPase [Pseudomonas sp. Lz4W]	7.31699	15	1	7	7	12	5.5761e+07	520	58.2144	5.13525
1297900156	acetyl-CoA carboxylase, biotin carboxyl carrier protein [Pseudomonas sp. Lz4W]	7.30642	27.63	1	3	3	15	4.42137e+08	152	16.3335	5.12256
1297899691	type I methionyl aminopeptidase [Pseudomonas sp. Lz4W]	7.26467	13.85	1	4	4	9	48447169	260	28.7337	6.7417
1297899682	outer membrane protein assembly factor BamA [Pseudomonas sp. Lz4W]	7.25473	15.35	1	12	12	20	9.4439e+07	782	86.1045	5.05908
1297899443	protein TolQ [Pseudomonas sp. Lz4W]	7.23664	16.45	1	3	4	5	2.27643e+08	231	25.3981	6.34131
1297900544	acyl-CoA dehydrogenase [Pseudomonas sp. Lz4W]	7.22356	15.78	1	6	6	16	6.87579e+07	393	43.1807	6.07471
1297897888	aminotransferase [Pseudomonas sp. Lz4W]	7.21016	11.92	1	4	4	6	3.45495e+07	369	41.0591	5.80811
1297900377	RNA-binding transcriptional accessory protein [Pseudomonas sp. Lz4W]	7.18823	18.6	1	15	15	24	3.72058e+07	774	84.9497	6.53662
1297900634	oligopeptidase A [Pseudomonas sp. Lz4W]	7.16894	26.35	1	16	16	18	4.47693e+07	683	75.791	5.31299
1297897322	glycerol kinase [Pseudomonas sp. Lz4W]	7.12996	17.17	1	8	8	12	4.21866e+07	501	55.6797	5.65576
1297897786	M18 family aminopeptidase [Pseudomonas sp. Lz4W]	7.12353	15.15	1	7	7	8	2.76752e+07	429	46.9687	5.74463
1297897801	succinate dehydrogenase, cytochrome b556 subunit [Pseudomonas sp. Lz4W]	6.97227	31.25	1	3	3	15	3.04683e+08	128	13.8257	9.71533
1297900031	type II restriction endonuclease [Pseudomonas sp. Lz4W]	6.96048	17.73	1	19	19	23	3.09929e+07	1196	133.887	5.74463
1297897269	IMP dehydrogenase [Pseudomonas sp. Lz4W]	6.88372	13.91	1	7	7	10	7.08662e+07	489	51.9861	6.62451
1297898420	protease SohB [Pseudomonas sp. Lz4W]	6.80632	17.65	1	6	6	7	4.10538e+07	340	37.9203	9.24658
1297896645	dihydroxy-acid dehydratase [Pseudomonas sp. Lz4W]	6.75958	11.71	1	8	8	9	6.06426e+07	615	65.7311	5.96045
1297900542	chemotaxis protein [Pseudomonas sp. Lz4W]	6.70417	5.11	1	2	3	5	1.17358e+08	626	67.1885	5.19873
1297899319	chemotaxis protein [Pseudomonas sp. Lz4W]	6.70417	5.73	1	3	4	6	8.32958e+07	715	76.9964	4.95752
1297899976	RNA polymerase-binding protein DksA [Pseudomonas sp. Lz4W]	6.65742	28.08	1	4	4	7	8.33796e+07	146	17.0845	5.35107
1297900727	hypothetical protein B195_012770 [Pseudomonas sp. Lz4W]	6.52926	22.36	1	12	12	23	9.66555e+07	568	61.8866	9.24658
1297900407	imidazoleglycerol-phosphate dehydratase [Pseudomonas sp. Lz4W]	6.51902	37.06	1	6	6	9	6.08988e+07	197	21.798	6.45557
1297900006	carbamoyl phosphate synthase small subunit [Pseudomonas sp. Lz4W]	6.50773	12.96	1	5	5	6	3.39487e+07	378	40.5935	5.51611
1297897163	hypothetical protein B195_004020 [Pseudomonas sp. Lz4W]	6.36909	15.44	1	7	7	9	2.59043e+07	583	62.7944	6.40479
1297898658	antibiotic biosynthesis monooxygenase [Pseudomonas sp. Lz4W]	6.36235	62.24	1	6	6	8	3.49512e+07	98	10.7316	7.10791
1297899667	S-(hydroxymethyl)glutathione dehydrogenase/class III alcohol dehydrogenase [Pseudomonas sp. Lz4W]	6.34699	7.03	1	3	3	4	1.75835e+07	370	39.2041	6.53662
1297899250	nitroreductase [Pseudomonas sp. Lz4W]	6.32013	27.42	1	5	5	8	3.24304e+07	186	19.8965	5.84619
1297897328	bacterioferritin [Pseudomonas sp. Lz4W]	6.22449	57.05	1	8	8	26	8.68459e+07	156	17.93	4.99561
1297899696	2,3,4,5-tetrahydropyridine-2,6-dicarboxylate N-succinyltransferase [Pseudomonas sp. Lz4W]	6.16174	21.51	1	7	7	8	5.93611e+07	344	35.9427	6.16357
1297899871	D-arabinose 5-phosphate isomerase [Pseudomonas sp. Lz4W]	6.15936	8.95	1	3	3	5	1.36675e+07	324	34.2679	5.93506
1297898931	non-ribosomal peptide synthetase [Pseudomonas sp. Lz4W]	6.14942	12.31	1	12	12	18	3.14259e+07	1048	112.539	5.51611
1297896400	chromosomal replication initiation protein DnaA [Pseudomonas sp. Lz4W]	6.14064	7.77	1	4	4	5	1.07332e+07	502	56.1944	8.71924
1297896458	virulence factor SrfB [Pseudomonas sp. Lz4W]	6.13379	8.42	1	7	7	11	2.55175e+07	1021	114.288	6.30322
1297900221	YgiQ family radical SAM protein [Pseudomonas sp. Lz4W]	6.13132	11.2	1	9	9	10	2.07159e+07	768	86.1558	8.86572
1297896601	gamma-glutamylputrescine synthetase [Pseudomonas sp. Lz4W]	6.12162	14.41	2	6	6	12	6.67715e+07	458	51.1266	4.98291
1297899457	YajQ family cyclic di-GMP-binding protein [Pseudomonas sp. Lz4W]	6.09742	28.57	1	4	4	8	8.70196e+07	161	18.2387	7.32764
1297897151	cell division protein ZapE [Pseudomonas sp. Lz4W]	6.05314	24.18	1	8	8	12	4.27848e+07	364	42.1046	6.69775
1297900262	channel protein TolC [Pseudomonas sp. Lz4W]	6.00638	20.5	1	8	8	9	2.86772e+07	478	52.6178	5.87158
1297900511	transcriptional regulator [Pseudomonas sp. Lz4W]	5.98588	5.17	1	2	2	6	2.81354e+08	329	32.5645	10.521
1297899175	c-type cytochrome biogenesis protein CcmI [Pseudomonas sp. Lz4W]	5.97019	18.5	1	6	6	6	2.18629e+07	400	43.2869	5.2749
1297900521	glutathione S-transferase [Pseudomonas sp. Lz4W]	5.92197	13.24	1	3	3	6	2.01702e+07	219	24.2218	5.89697
1297899548	N-succinylarginine dihydrolase [Pseudomonas sp. Lz4W]	5.91247	18.3	1	7	7	10	85632144	448	48.6154	6.41748
1297896778	ATP-dependent zinc protease [Pseudomonas sp. Lz4W]	5.89995	33.13	1	5	5	8	4.34969e+07	166	18.3045	7.92822
1297897065	GTPase ObgE [Pseudomonas sp. Lz4W]	5.88279	17.4	1	7	7	12	8.14258e+07	408	44.6237	5.16064
1297896454	transcriptional regulator [Pseudomonas sp. Lz4W]	5.87566	45.54	1	5	5	10	5.82608e+07	112	12.3227	5.60498
1297899897	aspartyl/glutamyl-tRNA amidotransferase subunit A [Pseudomonas sp. Lz4W]	5.86573	17.6	1	7	7	7	4.49112e+07	483	51.6614	6.46826
1297899475	fumarate hydratase [Pseudomonas sp. Lz4W]	5.86093	16.17	1	8	8	10	7.457e+07	507	54.7329	5.64307
1297896722	methionine adenosyltransferase [Pseudomonas sp. Lz4W]	5.85774	14.65	1	5	5	9	63804785	396	42.8096	5.32568
1297898839	amino acid ABC transporter [Pseudomonas sp. Lz4W]	5.85408	20.88	1	5	5	7	7.03843e+07	249	27.6358	5.22412
1297900268	bifunctional heptose 7-phosphate kinase/heptose 1-phosphate adenyltransferase [Pseudomonas sp. Lz4W]	5.84374	8.88	1	4	4	5	1.91766e+07	473	49.7394	5.85889
1297898929	hypothetical protein B195_013420 [Pseudomonas sp. Lz4W]	5.78691	6.86	1	6	10	14	3.50915e+07	1690	184.533	5.78271
1297900233	ATP phosphoribosyltransferase regulatory subunit [Pseudomonas sp. Lz4W]	5.70784	6.58	1	3	3	3	1.40084e+07	395	42.7351	5.03369
1297899620	glycine dehydrogenase (aminomethyl-transferring) [Pseudomonas sp. Lz4W]	5.68829	16.7	1	13	13	14	6.01619e+07	952	102.892	6.29053
1297897262	outer membrane protein assembly factor BamB [Pseudomonas sp. Lz4W]	5.67229	11.23	1	3	3	7	6.03775e+07	383	41.1541	5.13525
1297900008	molecular chaperone DnaJ [Pseudomonas sp. Lz4W]	5.67229	23.53	1	8	8	12	2.78357e+07	374	40.4731	6.65381
1297898422	sulfite reductase [Pseudomonas sp. Lz4W]	5.64558	13.41	1	7	7	10	2.55404e+07	552	62.4676	5.78271
1297899615	ornithine carbamoyltransferase [Pseudomonas sp. Lz4W]	5.63513	16.96	1	6	6	9	2.12944e+07	336	37.6971	6.72705
1297900751	dihydroorotate dehydrogenase (quinone) [Pseudomonas sp. Lz4W]	5.61794	23.17	1	6	6	8	4.06847e+07	341	36.2502	7.98682
1297899870	ABC transporter ATP-binding protein [Pseudomonas sp. Lz4W]	5.60687	15.61	1	4	4	7	2.22954e+07	269	29.4143	5.93506
1297900452	hypothetical protein B195_021485 [Pseudomonas sp. Lz4W]	5.6033	21.78	1	8	8	14	2.18885e+08	427	46.4541	6.30322
1297899772	signal peptidase I [Pseudomonas sp. Lz4W]	5.59833	25	1	7	7	10	9.89246e+07	284	32.0398	8.03076
1297900400	peptidase S41 [Pseudomonas sp. Lz4W]	5.59334	11.9	1	5	6	8	1.7435e+07	437	46.3804	6.72705
1297896473	xanthine phosphoribosyltransferase [Pseudomonas sp. Lz4W]	5.5892	32.63	1	6	6	8	8.29803e+07	190	20.5251	7.56201
1297897688	4-hydroxy-tetrahydrodipicolinate synthase [Pseudomonas sp. Lz4W]	5.57311	25	1	7	7	10	7.13829e+07	292	31.0382	6.01123
1297900586	acyl-CoA thioesterase [Pseudomonas sp. Lz4W]	5.56307	21.74	1	3	3	7	1.00767e+08	161	18.2503	8.01611
1297896690	glutathione synthase [Pseudomonas sp. Lz4W]	5.52117	19.2	1	5	5	5	2.80116e+07	323	35.4043	5.63037
1297900395	protein-export chaperone SecB [Pseudomonas sp. Lz4W]	5.51596	10.56	1	2	2	7	3.65346e+08	161	17.906	4.61475
1297899593	glucose-6-phosphate dehydrogenase [Pseudomonas sp. Lz4W]	5.48929	23.31	1	11	11	12	3.52843e+07	489	55.1316	6.81494
1297900339	HslU--HslV peptidase proteolytic subunit [Pseudomonas sp. Lz4W]	5.48664	9.66	1	2	2	5	5.30241e+07	176	18.7497	6.39209
1297896487	aldehyde dehydrogenase PuuC [Pseudomonas sp. Lz4W]	5.46434	15.29	1	7	7	10	9.63848e+07	497	52.8643	5.66846
1297899609	TonB-dependent receptor [Pseudomonas sp. Lz4W]	5.45275	14.45	1	12	12	16	4.47249e+07	865	94.6251	5.8208
1297900516	heme biosynthesis operon protein HemX [Pseudomonas sp. Lz4W]	5.4309	27.06	1	8	8	8	3.64065e+07	377	40.8755	5.36377
1297896624	ribose 5-phosphate isomerase A [Pseudomonas sp. Lz4W]	5.42786	25.11	1	4	4	5	4.99355e+07	223	23.3643	5.03369
1297900477	glycine cleavage system protein H [Pseudomonas sp. Lz4W]	5.42598	13.39	1	2	2	3	7.47006e+07	127	13.3016	4.29736
1297899234	4a-hydroxytetrahydrobiopterin dehydratase [Pseudomonas sp. Lz4W]	5.3949	38.14	1	4	4	8	5.24656e+07	118	13.3377	6.06201
1297897169	UDP-N-acetylmuramoyl-L-alanyl-D-glutamate--2,6-diaminopimelate ligase [Pseudomonas sp. Lz4W]	5.37613	12.11	1	5	5	5	8.89139e+06	487	51.7878	5.92236
1297897898	glucose-1-phosphate thymidylyltransferase [Pseudomonas sp. Lz4W]	5.34233	22.22	1	6	6	11	6.02938e+07	297	33.039	5.88428
1297899547	topoisomerase II [Pseudomonas sp. Lz4W]	5.33233	35.79	1	3	3	8	1.6961e+08	95	10.4961	4.24658
1297900780	peptidase [Pseudomonas sp. Lz4W]	5.23319	11.14	1	8	8	11	3.18273e+07	808	88.0974	8.23584
1297900249	phosphatidylserine decarboxylase [Pseudomonas sp. Lz4W]	5.23216	11.81	1	4	4	5	4.35253e+07	288	31.5793	8.26514
1297899437	7-cyano-7-deazaguanine synthase QueC [Pseudomonas sp. Lz4W]	5.16252	7.39	1	2	2	3	1.4958e+07	230	24.4693	5.24951
1297897113	peptide chain release factor 3 [Pseudomonas sp. Lz4W]	5.15869	15.75	1	8	8	11	2.86614e+07	527	59.7185	6.13818
1297896896	preprotein translocase subunit SecY [Pseudomonas sp. Lz4W]	5.15768	12.22	1	6	6	8	7.93301e+07	442	47.7774	9.81787
1297900002	23S rRNA methyltransferase [Pseudomonas sp. Lz4W]	5.13586	23.61	1	6	6	6	1.93188e+07	216	24.1234	6.81494
1297896884	50S ribosomal protein L29 [Pseudomonas sp. Lz4W]	5.12743	46.03	1	2	2	4	1.39437e+08	63	7.18196	10.6675
1297896720	hypothetical protein B195_001645 [Pseudomonas sp. Lz4W]	5.06677	38.17	1	4	4	6	1.533e+07	131	14.2996	7.86963
1297900499	thioredoxin [Pseudomonas sp. Lz4W]	5.06286	44.04	1	4	4	10	1.83666e+08	109	11.7831	5.19873
1297899143	glutaredoxin [Pseudomonas sp. Lz4W]	5.01364	13.82	1	2	2	4	5.9944e+07	123	13.9805	9.80322
1297896904	bacterioferritin [Pseudomonas sp. Lz4W]	4.97267	33.77	1	4	4	6	3.24811e+07	154	18.0259	5.13525
1297897919	YbaB/EbfC family nucleoid-associated protein [Pseudomonas sp. Lz4W]	4.93302	51.79	1	4	4	9	3.65909e+07	112	12.0329	5.07178
1297897176	D-alanine--D-alanine ligase [Pseudomonas sp. Lz4W]	4.90451	11.32	1	3	3	7	2.65644e+07	318	33.9673	5.03369
1297898534	undecaprenyl-phosphate 4-deoxy-4-formamido-L-arabinose transferase [Pseudomonas sp. Lz4W]	4.82708	9.79	1	3	3	3	2.23843e+07	337	37.2771	7.06396
1297897158	stringent starvation protein A [Pseudomonas sp. Lz4W]	4.82403	25.37	1	4	4	6	2.6475e+07	205	23.3924	7.37158
1297899949	carbonic anhydrase [Pseudomonas sp. Lz4W]	4.68527	26.64	1	4	4	7	4.53952e+07	214	24.2254	6.41748
1297897095	nicotinate-nucleotide diphosphorylase (carboxylating) [Pseudomonas sp. Lz4W]	4.65962	8.16	1	2	2	3	2.26022e+07	282	30.0567	5.80811
1297896497	orotate phosphoribosyltransferase [Pseudomonas sp. Lz4W]	4.65717	19.25	1	3	3	5	3.66759e+07	213	23.126	5.60498
1297900715	transcriptional regulator [Pseudomonas sp. Lz4W]	4.53861	31.93	1	3	3	5	5.13468e+07	119	13.4552	9.84717
1297897642	GAF domain-containing protein [Pseudomonas sp. Lz4W]	4.48862	15.63	1	2	2	2	2.63291e+07	160	17.2987	4.70361
1297899886	metalloprotease PmbA [Pseudomonas sp. Lz4W]	4.48011	10.04	1	4	4	4	3.49835e+07	448	47.9888	5.19873
1297896700	methylenetetrahydrofolate reductase [NAD(P)H] [Pseudomonas sp. Lz4W]	4.44526	32.03	1	8	8	12	5.03566e+07	281	31.3096	6.53662
1297899701	SAM-dependent methyltransferase [Pseudomonas sp. Lz4W]	4.44419	5.58	1	2	2	3	1.33299e+07	269	30.0772	6.99072
1297900162	bifunctional phosphoribosylaminoimidazolecarboxamide formyltransferase/IMP cyclohydrolase [Pseudomonas sp. Lz4W]	4.44007	16.26	1	9	9	10	4.52915e+07	535	57.6274	5.98584
1297899875	LPS export ABC transporter ATP-binding protein [Pseudomonas sp. Lz4W]	4.41126	28.63	1	5	5	7	4.76237e+07	241	26.4951	6.80029
1297899739	threonine synthase [Pseudomonas sp. Lz4W]	4.40016	18.34	1	8	8	9	4.15196e+07	469	51.7893	5.97314
1297899403	glutamine--tRNA ligase [Pseudomonas sp. Lz4W]	4.35862	24.6	1	12	12	14	4.61758e+07	565	64.5242	6.25244
1297899605	type I glyceraldehyde-3-phosphate dehydrogenase [Pseudomonas sp. Lz4W]	4.33441	10.51	1	3	3	5	3.16329e+07	333	36.3136	6.65381
1297897327	monothiol glutaredoxin, Grx4 family [Pseudomonas sp. Lz4W]	4.28891	18.58	1	2	2	2	2.25913e+07	113	12.072	4.88135
1297896548	YihA family ribosome biogenesis GTP-binding protein [Pseudomonas sp. Lz4W]	4.28271	30.56	1	6	6	11	3.37771e+07	216	24.2415	7.48877
1297898983	hypothetical protein B195_013705 [Pseudomonas sp. Lz4W]	4.28086	29.61	1	4	4	9	1.26401e+08	179	18.789	5.021
1297896979	glutamate-1-semialdehyde-2,1-aminomutase [Pseudomonas sp. Lz4W]	4.27145	15.93	1	5	5	6	3.11829e+07	427	45.0874	5.50342
1297897610	enoyl-CoA hydratase [Pseudomonas sp. Lz4W]	4.26769	13.54	1	4	4	4	2.47722e+07	229	24.9412	7.02002
1297896511	LysR family transcriptional regulator [Pseudomonas sp. Lz4W]	4.18692	26.14	1	7	7	9	1.89243e+07	306	33.5739	6.94678
1297896679	pyrroline-5-carboxylate reductase [Pseudomonas sp. Lz4W]	4.18677	18.38	1	4	4	4	3.9989e+07	272	28.0895	5.2749
1297899661	alkene reductase [Pseudomonas sp. Lz4W]	4.17754	14.61	1	5	5	6	3.34865e+07	349	37.1539	5.8335
1297897646	hypothetical protein B195_006625 [Pseudomonas sp. Lz4W]	4.16041	18.42	1	2	2	3	1.70106e+07	114	12.8589	11.605
1297897319	ABC transporter [Pseudomonas sp. Lz4W]	4.14341	26.8	1	7	7	13	1.06021e+08	306	33.177	7.88428
1297896479	D-amino acid dehydrogenase small subunit [Pseudomonas sp. Lz4W]	4.14033	14.09	1	7	7	10	2.58874e+07	433	47.0521	7.82568
1297898889	outer membrane receptor protein [Pseudomonas sp. Lz4W]	4.13875	13.56	1	9	9	9	3.72958e+07	752	81.7376	5.33838
1297899894	rod shape-determining protein MreC [Pseudomonas sp. Lz4W]	4.12243	19.02	1	6	6	6	2.90191e+07	347	37.1851	9.36377
1297900729	O-succinylhomoserine sulfhydrylase [Pseudomonas sp. Lz4W]	4.09861	22.83	1	8	8	10	3.89526e+07	403	43.157	6.32861
1297897249	Fe-S cluster assembly scaffold IscU [Pseudomonas sp. Lz4W]	4.08621	42.97	1	5	5	8	1.21146e+08	128	13.862	5.32568
1297898349	saccharopine dehydrogenase [Pseudomonas sp. Lz4W]	4.07446	14.01	1	5	5	7	3.26394e+07	414	45.4761	5.19873
1297899877	ribosomal subunit interface protein [Pseudomonas sp. Lz4W]	4.05389	22.55	1	2	2	3	5.06992e+07	102	11.5321	8.42627
1297899998	triose-phosphate isomerase [Pseudomonas sp. Lz4W]	4.04774	23.51	1	5	5	7	7.86203e+07	251	26.0695	4.94482
1297898933	hypothetical protein B195_013440 [Pseudomonas sp. Lz4W]	4.02663	6.13	1	2	2	2	1.19269e+07	326	36.8094	5.41455
1297899546	succinylglutamate desuccinylase [Pseudomonas sp. Lz4W]	4.01919	26.79	1	8	8	9	2.85529e+07	336	37.3586	5.99854
1297899770	GTPase Era [Pseudomonas sp. Lz4W]	3.98828	26	1	8	8	15	3.92473e+07	300	33.9627	7.34229
1297900319	hypothetical protein B195_020770 [Pseudomonas sp. Lz4W]	3.98362	13.99	1	2	2	2	1.33841e+07	143	16.3526	9.53955
1297896447	diaminopimelate decarboxylase [Pseudomonas sp. Lz4W]	3.97884	12.53	1	5	5	5	3.58396e+07	415	45.1391	5.0083
1297898512	cobalamin biosynthesis protein CobW [Pseudomonas sp. Lz4W]	3.96387	23.6	1	7	7	12	4.67634e+07	356	38.7868	5.021
1297896925	N utilization substance protein B [Pseudomonas sp. Lz4W]	3.95982	40.96	1	7	7	10	1.21647e+08	166	18.7498	5.98584
1297899768	pyridoxine 5'-phosphate synthase [Pseudomonas sp. Lz4W]	3.95859	11.34	1	2	2	3	1.8075e+07	247	26.658	6.22705
1297897852	cell division protein FtsK [Pseudomonas sp. Lz4W]	3.94448	6.85	1	5	5	7	2.15673e+07	774	84.2934	6.43018
1297899780	23S rRNA (adenine(1618)-N(6))-methyltransferase [Pseudomonas sp. Lz4W]	3.91854	18.05	1	6	6	10	6.27397e+07	338	38.0487	9.45166
1297898837	lactate dehydrogenase [Pseudomonas sp. Lz4W]	3.91659	6.41	1	2	2	3	1.09785e+07	343	36.2084	6.52197
1297899797	molybdenum cofactor biosynthesis protein C [Pseudomonas sp. Lz4W]	3.90197	16.56	1	3	3	3	1.18627e+07	157	16.4975	7.41553
1297896567	FAD-linked oxidase [Pseudomonas sp. Lz4W]	3.90144	12.28	1	6	6	6	3.36824e+07	464	51.0919	5.22412
1297896430	efflux transporter periplasmic adaptor subunit [Pseudomonas sp. Lz4W]	3.89961	7.99	1	3	3	3	2.03675e+07	363	38.9429	9.33447
1297897084	NADH dehydrogenase [Pseudomonas sp. Lz4W]	3.88802	13.16	1	5	5	7	2.15455e+07	433	47.0495	8.26514
1297900344	bifunctional demethylmenaquinone methyltransferase/2-methoxy-6-polyprenyl-1,4-benzoquinol methylase [Pseudomonas sp. Lz4W]	3.85488	22.27	1	5	5	8	4.55419e+07	256	28.4146	9.02686
1297899850	thioredoxin-disulfide reductase [Pseudomonas sp. Lz4W]	3.84956	36.25	1	7	7	12	8.32251e+07	320	34.0502	5.40186
1297899695	arsenate reductase [Pseudomonas sp. Lz4W]	3.84953	21.67	1	3	3	4	1.6561e+07	120	13.809	7.50342
1297899012	hypothetical protein B195_013855 [Pseudomonas sp. Lz4W]	3.8407	13.81	1	3	3	4	8.16923e+06	181	19.6109	7.84033
1297899220	flagellar export chaperone FliS [Pseudomonas sp. Lz4W]	3.82305	17.83	1	2	2	5	1.59567e+07	129	14.5575	6.56592
1297897055	ATP-dependent protease [Pseudomonas sp. Lz4W]	3.8157	9.73	1	6	6	7	1.61641e+07	812	89.1586	4.94482
1297900260	DUF3298 domain-containing protein [Pseudomonas sp. Lz4W]	3.81418	16.94	1	5	5	7	5.87931e+07	248	27.3869	6.53662
1297896954	glutamate-5-semialdehyde dehydrogenase [Pseudomonas sp. Lz4W]	3.81354	4.96	1	2	2	2	1.72161e+07	423	45.2574	6.11279
1297899545	6,7-dimethyl-8-ribityllumazine synthase [Pseudomonas sp. Lz4W]	3.80028	27.44	1	5	5	8	6.47943e+07	164	18.4875	7.12256
1297900227	23S rRNA (guanosine(2251)-2'-O)-methyltransferase RlmB [Pseudomonas sp. Lz4W]	3.79927	18.43	1	4	4	6	3.3648e+07	255	27.5796	8.17725
1297899823	bifunctional glyoxylate/hydroxypyruvate reductase B [Pseudomonas sp. Lz4W]	3.79015	16.72	1	5	5	5	2.36812e+07	329	35.8128	7.59131
1297896659	16S rRNA (guanine(966)-N(2))-methyltransferase RsmD [Pseudomonas sp. Lz4W]	3.78846	16.34	1	3	3	3	9.27828e+07	202	22.2524	5.65576
1297896840	ribulose-phosphate 3-epimerase [Pseudomonas sp. Lz4W]	3.78309	19.64	1	4	4	5	4.27202e+07	224	24.1455	5.17334
1297899312	glycerol-3-phosphate dehydrogenase [Pseudomonas sp. Lz4W]	3.77988	15.25	1	5	5	8	2.50446e+07	341	36.5751	6.17627
1297897256	23S rRNA (adenine(2503)-C(2))-methyltransferase [Pseudomonas sp. Lz4W]	3.75348	16.23	1	6	6	10	2.13101e+07	382	42.1022	7.23975
1297896540	hypothetical protein B195_000720 [Pseudomonas sp. Lz4W]	3.74897	13.45	1	3	3	3	1.31846e+07	238	25.7388	8.76318
1297899596	porin [Pseudomonas sp. Lz4W]	3.74883	12.03	1	4	4	5	3.98593e+07	449	49.6846	6.53662
1297896461	serine/threonine protein kinase [Pseudomonas sp. Lz4W]	3.74417	9.83	1	7	7	9	2.53116e+07	661	71.8627	5.46533
1297896498	exodeoxyribonuclease III [Pseudomonas sp. Lz4W]	3.72168	20.08	1	5	5	7	3.14177e+07	259	29.88	5.2876
1297896994	ATP-dependent helicase HrpB [Pseudomonas sp. Lz4W]	3.71053	10.6	1	8	8	13	2.14952e+07	840	93.3495	7.25439
1297896903	catalase [Pseudomonas sp. Lz4W]	3.70443	8.71	1	4	4	4	1.50354e+07	482	53.8146	7.2251
1297896507	NAD(P)-dependent oxidoreductase [Pseudomonas sp. Lz4W]	3.70204	16.61	1	4	4	5	3.0298e+07	283	30.6615	6.01123
1297899334	6-phosphogluconate dehydrogenase (decarboxylating) [Pseudomonas sp. Lz4W]	3.6832	19.63	1	5	5	6	3.79768e+07	326	35.0195	5.17334
1297900273	glycosyltransferase [Pseudomonas sp. Lz4W]	3.68141	15.93	1	6	6	6	2.30755e+07	383	43.1375	8.27979
1297896835	spermidine/putrescine ABC transporter ATP-binding protein [Pseudomonas sp. Lz4W]	3.68048	24.6	1	8	8	10	3.77194e+07	374	41.2403	6.46826
1297897932	cytochrome-c oxidase, cbb3-type subunit II [Pseudomonas sp. Lz4W]	3.67543	14.85	1	3	3	3	3.59693e+07	202	22.6456	7.98682
1297897332	dihydroorotase [Pseudomonas sp. Lz4W]	3.65707	10.63	1	4	4	4	1.60452e+07	348	38.5688	6.68311
1297899463	23S rRNA (guanine(2445)-N(2))/(guanine(2069)-N(7))-methyltransferase [Pseudomonas sp. Lz4W]	3.65511	14.29	1	10	10	15	3.76877e+07	756	85.1926	7.73779
1297899462	D-alanyl-D-alanine carboxypeptidase/D-alanyl-D-alanine-endopeptidase [Pseudomonas sp. Lz4W]	3.65391	12.09	1	5	5	8	1.47149e+07	488	52.9115	9.43701
1297896446	iron donor protein CyaY [Pseudomonas sp. Lz4W]	3.64466	20.91	1	2	2	6	7.38077e+07	110	12.5381	4.55127
1297897427	DNA-binding response regulator [Pseudomonas sp. Lz4W]	3.62626	7.93	1	2	2	3	1.35045e+07	227	25.4764	5.88428
1297897155	ubiquinol-cytochrome c reductase iron-sulfur subunit [Pseudomonas sp. Lz4W]	3.61846	15.08	1	3	3	4	56651476	199	21.2849	6.771
1297897564	23S rRNA pseudouridine(955/2504/2580) synthase [Pseudomonas sp. Lz4W]	3.61791	14.73	1	5	5	5	9.82082e+06	319	35.5742	9.84717
1297896983	AMP nucleosidase [Pseudomonas sp. Lz4W]	3.61742	11.91	1	6	6	7	3.03183e+07	487	54.5082	6.771
1297900652	glutamate 5-kinase [Pseudomonas sp. Lz4W]	3.59967	14.78	1	5	5	7	1.95765e+07	372	39.4437	7.26904
1297897900	aminotransferase [Pseudomonas sp. Lz4W]	3.59863	21.43	1	8	8	9	2.83687e+07	392	43.4947	5.69385
1297899075	hypothetical protein B195_014205 [Pseudomonas sp. Lz4W]	3.59828	22.55	1	2	2	2	2.69649e+07	102	10.6706	8.32373
1297897922	transcriptional regulator FNR [Pseudomonas sp. Lz4W]	3.5944	19.67	1	5	5	6	1.71848e+07	244	27.2251	6.23975
1297897836	NADH dehydrogenase [Pseudomonas sp. Lz4W]	3.59267	28.13	1	6	6	9	3.67261e+07	224	25.5377	5.30029
1297896776	hypothetical protein B195_001930 [Pseudomonas sp. Lz4W]	3.57024	27.03	1	4	4	4	5.6145e+07	185	18.4445	8.93896
1297897967	glutamate--tRNA ligase [Pseudomonas sp. Lz4W]	3.56315	9.53	1	6	6	11	2.1427e+07	493	56.2905	5.60498
1297896959	hypothetical protein B195_002915 [Pseudomonas sp. Lz4W]	3.5563	11.59	1	4	4	4	2.14734e+07	328	35.3252	9.56885
1297899983	pantoate--beta-alanine ligase [Pseudomonas sp. Lz4W]	3.54602	19.93	1	6	6	6	3.53908e+07	286	31.2823	7.06396
1297899356	exodeoxyribonuclease III [Pseudomonas sp. Lz4W]	3.52583	12.96	1	4	4	4	1.82407e+07	270	30.9976	6.23975
1297897849	translation initiation factor IF-1 [Pseudomonas sp. Lz4W]	3.51818	36.11	1	2	2	6	2.04936e+08	72	8.29728	9.18799
1297896627	phosphoserine phosphatase [Pseudomonas sp. Lz4W]	3.51533	26.15	1	5	5	5	1.93064e+07	218	24.8362	5.0083
1297897258	Cro/Cl family transcriptional regulator [Pseudomonas sp. Lz4W]	3.50443	18.55	1	6	6	7	4.15999e+07	318	33.2783	5.49072
1297900718	bifunctional glyoxylate/hydroxypyruvate reductase B [Pseudomonas sp. Lz4W]	3.49565	16.98	1	6	6	7	14233253	324	35.0775	5.30029
1297896845	indole-3-glycerol-phosphate synthase [Pseudomonas sp. Lz4W]	3.49208	20.14	1	6	6	8	3.94258e+07	278	30.5211	5.08447
1297897472	META domain-containing protein [Pseudomonas sp. Lz4W]	3.49102	14.93	1	2	2	2	1.77702e+07	134	14.9824	5.78271
1297900337	arginine--tRNA ligase [Pseudomonas sp. Lz4W]	3.48527	18.51	1	10	10	12	5.36334e+07	578	63.8527	5.71924
1297899771	ribonuclease III [Pseudomonas sp. Lz4W]	3.46095	7.42	1	2	2	3	1.71205e+07	229	25.5183	5.40186
1297896669	thiazole synthase [Pseudomonas sp. Lz4W]	3.45166	13.64	1	4	4	7	3.19341e+07	264	28.3578	5.50342
1297898788	hypothetical protein B195_012645 [Pseudomonas sp. Lz4W]	3.44232	12.43	1	5	5	8	1.30363e+07	370	40.0489	8.83643
1297897666	DNA topoisomerase I [Pseudomonas sp. Lz4W]	3.44131	15.31	1	12	12	18	3.58469e+07	875	97.3714	7.92822
1297899257	ATP-dependent DNA helicase RecQ [Pseudomonas sp. Lz4W]	3.43642	6.06	1	4	4	4	4.99937e+06	709	79.0105	5.75732
1297897252	Fe-S protein assembly chaperone HscA [Pseudomonas sp. Lz4W]	3.41805	10	1	6	6	6	1.91037e+07	620	66.4825	4.93213
1297897411	ribosomal protein S12 methylthiotransferase [Pseudomonas sp. Lz4W]	3.4162	11.24	1	5	5	8	2.12063e+07	445	49.2271	5.19873
1297899731	chemotaxis protein [Pseudomonas sp. Lz4W]	3.41575	9.44	1	5	5	5	2.85741e+07	540	58.8662	5.2749
1297900069	stress protein [Pseudomonas sp. Lz4W]	3.3855	16.33	1	3	3	3	1.98426e+07	196	21.0166	5.41455
1297897768	transcriptional regulator CysB [Pseudomonas sp. Lz4W]	3.37454	22.84	1	7	7	10	2.35274e+07	324	36.0458	6.91748
1297897788	cell division topological specificity factor MinE [Pseudomonas sp. Lz4W]	3.37422	30.95	1	3	3	8	3.46731e+07	84	9.58107	7.18115
1297897743	hypothetical protein B195_007145 [Pseudomonas sp. Lz4W]	3.36928	37.63	1	3	3	3	4.06925e+07	93	10.0131	8.48486
1297896797	acyl-CoA dehydrogenase [Pseudomonas sp. Lz4W]	3.33678	5.82	1	3	3	3	1.1797e+07	601	65.5023	5.80811
1297899628	RNA polymerase sigma factor RpoE [Pseudomonas sp. Lz4W]	3.32958	13.47	1	3	3	5	1.29574e+07	193	22.2374	5.50342
1297898687	phosphoglucomutase, alpha-D-glucose phosphate-specific [Pseudomonas sp. Lz4W]	3.29913	6.41	1	4	4	5	1.75598e+07	546	58.5307	5.92236
1297898238	hypothetical protein B195_009795 [Pseudomonas sp. Lz4W]	3.28879	21.79	1	3	3	4	1.63093e+07	179	20.4297	9.39307
1297899956	mammalian cell entry protein [Pseudomonas sp. Lz4W]	3.28794	6.78	1	5	5	5	1.49755e+07	767	83.136	9.01221
1297900376	two-component system response regulator OmpR [Pseudomonas sp. Lz4W]	3.28487	24.8	1	6	6	9	4.34853e+07	246	27.3563	6.15088
1297900272	glycosyl transferase [Pseudomonas sp. Lz4W]	3.2801	11.56	1	4	4	4	2.25704e+07	294	33.8394	7.57666
1297896684	dihydroorotase [Pseudomonas sp. Lz4W]	3.26567	8.75	1	4	4	5	8.8456e+06	423	44.2472	5.84619
1297899967	hypothetical protein B195_018895 [Pseudomonas sp. Lz4W]	3.24136	21.24	1	10	10	14	2.42457e+07	518	57.6778	6.07471
1297897473	hypothetical protein B195_005665 [Pseudomonas sp. Lz4W]	3.2212	19.31	1	3	3	4	2.20995e+07	145	15.8712	8.5874
1297898981	hypothetical protein B195_013695 [Pseudomonas sp. Lz4W]	3.07302	32.2	1	3	3	3	1.15588e+07	118	12.8727	5.94775
1297900066	tellurium resistance protein TerC [Pseudomonas sp. Lz4W]	2.75582	4.9	1	2	2	4	5.0148e+07	347	38.5116	6.80029
1297900064	chemical-damaging agent resistance protein C [Pseudomonas sp. Lz4W]	2.73435	20.83	1	3	3	5	6.42877e+07	192	20.3341	4.77979
1297896780	TonB-dependent receptor [Pseudomonas sp. Lz4W]	2.70206	2.96	1	2	2	2	1.42003e+07	811	88.9079	5.2876
1297899996	ribosome maturation factor RimP [Pseudomonas sp. Lz4W]	2.69942	18.42	1	3	3	3	6.08028e+07	152	17.0738	4.61475
1297899735	hypothetical protein B195_017685 [Pseudomonas sp. Lz4W]	2.64443	29.44	1	5	5	6	1.99749e+07	180	20.7756	5.30029
1297900723	3-deoxy-D-manno-octulosonate 8-phosphate phosphatase [Pseudomonas sp. Lz4W]	2.59796	37.23	1	4	4	6	4.56849e+07	137	13.9841	6.04932
1297900251	histidine kinase [Pseudomonas sp. Lz4W]	2.56871	13.87	1	7	7	7	3.1051e+07	512	56.3602	4.99561
1297900639	two-component system response regulator [Pseudomonas sp. Lz4W]	2.52231	45.6	1	5	5	6	3.02288e+07	125	13.9393	5.56689
1297899724	peptide chain release factor 2 [Pseudomonas sp. Lz4W]	2.44099	17.41	1	5	5	5	3.16606e+07	293	32.7162	5.30029
1297900773	N-acetylmuramoyl-L-alanine amidase [Pseudomonas sp. Lz4W]	2.42707	3.4	1	2	2	2	9.40638e+06	470	50.0727	9.92041
1297899847	GTP cyclohydrolase I FolE [Pseudomonas sp. Lz4W]	2.42382	15.05	1	3	3	3	1.05254e+07	186	20.6925	5.56689
1297897423	membrane protein FxsA [Pseudomonas sp. Lz4W]	2.39585	13.38	1	2	2	2	3.17435e+07	157	17.3746	10.3159
1297899986	acetyl-CoA acetyltransferase [Pseudomonas sp. Lz4W]	2.3903	9.41	1	4	4	4	4.57387e+06	393	40.6541	6.32861
1297897325	iron ABC transporter ATP-binding protein [Pseudomonas sp. Lz4W]	2.38064	5.96	1	2	2	2	3.28474e+06	369	40.348	6.59521
1297898859	3-isopropylmalate dehydrogenase [Pseudomonas sp. Lz4W]	2.37122	7.22	1	2	2	2	1.3128e+07	360	38.788	4.98291
1297897133	glycerol acyltransferase [Pseudomonas sp. Lz4W]	2.36768	8.76	1	3	3	3	1.07819e+07	388	43.7454	6.91748
1297899782	nucleoid-associated protein YejK [Pseudomonas sp. Lz4W]	2.34637	13.47	1	4	4	5	1.02733e+07	334	37.4039	5.87158
1297897125	two-component system response regulator [Pseudomonas sp. Lz4W]	2.33998	12.37	1	2	2	5	3.57753e+07	186	20.5807	5.43994
1297900398	phosphoglycerate mutase (2,3-diphosphoglycerate-independent) [Pseudomonas sp. Lz4W]	2.30437	25.24	1	12	12	13	6.35155e+07	511	55.1638	5.31299
1297897041	large-conductance mechanosensitive channel [Pseudomonas sp. Lz4W]	2.29525	27.74	1	2	2	3	6.39569e+07	137	14.3108	5.47803
1297899925	lipoprotein localization factor LolB [Pseudomonas sp. Lz4W]	2.27485	12.5	1	2	2	3	14591266	208	23.2542	8.17725
1297899485	protease [Pseudomonas sp. Lz4W]	2.26337	11.92	1	2	2	2	3.27064e+07	193	20.7196	6.18896
1297898547	multidrug efflux RND transporter permease subunit [Pseudomonas sp. Lz4W]	2.25134	4.84	1	5	5	5	2.69512e+07	1033	110.778	5.8208
1297897997	gamma-glutamylputrescine oxidoreductase [Pseudomonas sp. Lz4W]	2.25133	9.13	1	3	3	4	1.29229e+07	427	46.62	7.40088
1297896501	YicC family protein [Pseudomonas sp. Lz4W]	2.24063	19.86	1	6	6	6	1.81342e+07	287	32.041	5.8335
1297897838	isocitrate lyase [Pseudomonas sp. Lz4W]	2.23961	7.94	1	3	3	3	7.45177e+06	441	48.571	5.73193
1297899130	hypothetical protein B195_014485 [Pseudomonas sp. Lz4W]	2.23652	10.23	1	2	2	3	3.71188e+07	176	18.7805	4.29736
1297896607	porin [Pseudomonas sp. Lz4W]	2.23645	16.11	1	7	7	10	1.02785e+08	453	49.1712	6.20166
1297898789	hypothetical protein B195_012650 [Pseudomonas sp. Lz4W]	2.23194	13.1	1	2	2	2	1.557e+07	145	16.5764	5.63037
1297900772	TonB-dependent copper receptor [Pseudomonas sp. Lz4W]	2.22205	9.83	1	6	6	8	45564520	692	74.8749	6.06201
1297899775	LPS export ABC transporter permease LptF [Pseudomonas sp. Lz4W]	2.22112	16.94	1	6	6	8	3.03964e+07	372	41.4483	9.5249
1297900243	oligoribonuclease [Pseudomonas sp. Lz4W]	2.21402	10.56	1	2	2	2	1.81531e+07	180	20.4953	6.32861
1297897856	serine--tRNA ligase [Pseudomonas sp. Lz4W]	2.19987	6.34	1	3	3	3	1.82955e+07	426	46.919	5.21143
1297899993	ribosome-binding factor A [Pseudomonas sp. Lz4W]	2.1996	38.35	1	4	4	6	6.41222e+07	133	14.9527	6.69775
1297896993	hypothetical protein B195_003095 [Pseudomonas sp. Lz4W]	2.19849	12.59	1	2	2	2	1.75319e+07	135	15.1501	9.59814
1297896825	16S rRNA (adenine(1518)-N(6)/adenine(1519)-N(6))-dimethyltransferase [Pseudomonas sp. Lz4W]	2.19134	28.68	1	6	6	8	2.4091e+07	272	30.096	9.20264
1297897837	NADH-quinone oxidoreductase subunit A [Pseudomonas sp. Lz4W]	2.19083	20.44	1	3	3	4	3.83002e+07	137	15.0621	9.78857
1297896429	efflux transporter periplasmic adaptor subunit [Pseudomonas sp. Lz4W]	2.18033	15.56	1	5	5	5	1.66782e+07	360	38.9203	6.65381
1297896651	pantetheine-phosphate adenylyltransferase [Pseudomonas sp. Lz4W]	2.17294	28.13	1	4	4	10	4.28677e+07	160	17.9995	8.45557
1297898215	peptidylprolyl isomerase [Pseudomonas sp. Lz4W]	2.16852	38.71	1	3	3	4	5.07746e+07	93	9.8779	5.85889
1297898796	arabinose-5-phosphate isomerase [Pseudomonas sp. Lz4W]	2.16246	15.48	1	4	4	8	4.43547e+07	310	33.2792	6.27783
1297899662	protein-L-isoaspartate O-methyltransferase [Pseudomonas sp. Lz4W]	2.15012	8	1	2	2	2	5.56252e+06	225	25.2445	6.96143
1297897448	3-beta hydroxysteroid dehydrogenase [Pseudomonas sp. Lz4W]	2.14306	9.31	1	2	2	2	5.91617e+06	204	21.7195	7.15186
1297899187	chemotaxis protein CheW [Pseudomonas sp. Lz4W]	2.13669	24.38	1	4	4	6	6.96539e+07	160	17.7431	4.37354
1297899878	PTS IIA-like nitrogen-regulatory protein PtsN [Pseudomonas sp. Lz4W]	2.13337	13.07	1	2	2	2	1.63191e+07	153	16.5798	5.33838
1297900411	oxidative damage protection protein [Pseudomonas sp. Lz4W]	2.12507	21.11	1	2	2	2	7.13198e+06	90	10.5022	5.93506
1297896814	tRNA (adenosine(37)-N6)-threonylcarbamoyltransferase complex transferase subunit TsaD [Pseudomonas sp. Lz4W]	2.1228	6.16	1	2	2	3	1.00248e+07	341	36.5406	5.98584
1297900067	Tellurite resistance TerB [Pseudomonas sp. Lz4W]	2.12076	36.91	1	6	6	6	2.81216e+07	149	16.3791	5.12256
1297900096	hypothetical protein B195_019575 [Pseudomonas sp. Lz4W]	2.11329	17.37	1	3	3	5	3.2802e+07	167	18.0806	9.53955
1297896836	spermidine/putrescine ABC transporter substrate-binding protein [Pseudomonas sp. Lz4W]	2.11222	4.62	1	2	2	2	2.75985e+07	346	37.8301	5.64307
1297900380	amino-acid N-acetyltransferase [Pseudomonas sp. Lz4W]	2.11199	8.56	1	4	4	5	1.34556e+07	432	47.7417	6.25244
1297898211	enoyl-CoA hydratase [Pseudomonas sp. Lz4W]	2.10818	11.28	1	3	3	3	1.13462e+07	257	27.7492	5.69385
1297897883	cytidylate kinase [Pseudomonas sp. Lz4W]	2.08908	31.72	1	6	6	8	3.62479e+07	227	24.2329	5.69385
1297900358	prolyl aminopeptidase [Pseudomonas sp. Lz4W]	2.08547	8.05	1	2	2	3	1.64509e+07	323	36.8524	6.04932
1297897175	UDP-N-acetylmuramate--L-alanine ligase [Pseudomonas sp. Lz4W]	2.08534	9.47	1	4	4	4	1.72829e+07	486	52.5231	5.99854
1297899179	cytochrome c biogenesis protein CcmE [Pseudomonas sp. Lz4W]	2.07368	25.83	1	4	4	5	1.30036e+07	151	16.0527	8.99756
1297897167	cell division protein FtsL [Pseudomonas sp. Lz4W]	2.0723	18.56	1	2	2	2	1.39929e+07	97	10.8227	9.70068
1297899597	sugar ABC transporter ATP-binding protein [Pseudomonas sp. Lz4W]	2.07028	13.47	1	6	6	7	1.98945e+07	386	42.4282	6.43018
1297897882	bifunctional prephenate dehydrogenase/3-phosphoshikimate 1-carboxyvinyltransferase [Pseudomonas sp. Lz4W]	2.06674	7.54	1	5	5	8	5.02579e+07	743	78.3227	5.90967
1297900613	glutamine--fructose-6-phosphate aminotransferase [Pseudomonas sp. Lz4W]	2.06243	5.07	1	3	3	7	1.37535e+07	611	66.5718	6.0874
1297897873	YciK family oxidoreductase [Pseudomonas sp. Lz4W]	2.04727	8.94	1	2	2	2	2.91777e+07	246	26.2542	5.18604
1297896449	hypothetical protein B195_000260 [Pseudomonas sp. Lz4W]	2.04439	11.76	1	3	3	4	1.94149e+07	238	26.632	6.22705
1297897441	3-beta hydroxysteroid dehydrogenase [Pseudomonas sp. Lz4W]	2.03757	4.52	1	2	2	2	6.91923e+06	332	37.0281	8.77783
1297897520	hypothetical protein B195_005935 [Pseudomonas sp. Lz4W]	2.03732	3.73	1	2	2	2	1.8966e+07	510	57.0728	8.55811
1297898682	delta-aminolevulinic acid dehydratase [Pseudomonas sp. Lz4W]	2.03507	6.79	1	2	2	3	26824510	324	35.3085	5.35107
1297897945	4-phosphoerythronate dehydrogenase [Pseudomonas sp. Lz4W]	2.03236	8.68	1	3	3	4	2.06806e+07	380	41.5837	5.32568
1297897899	dTDP-4-dehydrorhamnose 3,5-epimerase [Pseudomonas sp. Lz4W]	2.03014	17.93	1	3	3	3	7.27517e+06	184	21.0625	5.73193
1297898249	dipeptidase [Pseudomonas sp. Lz4W]	2.02888	11.05	1	6	6	7	3.75876e+07	579	63.0131	5.43994
1297899442	protein TolR [Pseudomonas sp. Lz4W]	2.02778	15.03	1	2	2	2	5.16075e+07	153	16.5647	9.17334
1297896965	murein transglycosylase [Pseudomonas sp. Lz4W]	2.02552	12.84	1	5	5	7	2.2179e+07	436	47.3823	6.59521
1297900163	phosphoribosylamine--glycine ligase [Pseudomonas sp. Lz4W]	2.01931	21.53	1	7	7	8	4.50376e+07	432	45.4122	4.98291
1297897841	cupin [Pseudomonas sp. Lz4W]	2.01613	5.41	1	2	2	2	1.76048e+07	388	43.9039	4.55127
1297900293	23S rRNA (adenine(2030)-N(6))-methyltransferase RlmJ [Pseudomonas sp. Lz4W]	2.01253	10.43	1	3	3	5	2.54434e+07	278	31.5604	8.36768
1297900355	amino acid ABC transporter substrate-binding protein [Pseudomonas sp. Lz4W]	2.01237	9.06	1	2	2	4	5.87035e+07	265	29.7653	7.51807
1297897066	hypothetical protein B195_003490 [Pseudomonas sp. Lz4W]	2.01223	13.07	1	2	2	2	1.94592e+07	153	16.6958	7.13721
1297896731	GNAT family N-acetyltransferase [Pseudomonas sp. Lz4W]	2.01209	15.48	1	2	2	2	2.16055e+07	155	17.4195	4.84326
1297899961	CDP-diacylglycerol--serine O-phosphatidyltransferase [Pseudomonas sp. Lz4W]	2.00689	3.86	1	2	2	2	1.30536e+07	285	30.4228	6.81494
1297900346	ubiquinone biosynthesis regulatory protein kinase UbiB [Pseudomonas sp. Lz4W]	2.00585	12.73	1	7	7	7	4.91062e+07	534	61.4379	9.08545
1297899989	phospholipid-binding protein [Pseudomonas sp. Lz4W]	2.0041	18.8	1	2	2	2	2.73678e+07	117	11.9363	9.23193
1297897664	3-ketoacyl-CoA thiolase [Pseudomonas sp. Lz4W]	2.00214	10.49	1	4	4	6	1.7002e+07	391	41.7128	6.99072
1297899903	hypoxanthine-guanine phosphoribosyltransferase [Pseudomonas sp. Lz4W]	2.00147	23.24	1	4	4	6	4.56551e+07	185	20.7935	6.52197
1297900152	hypothetical protein B195_019875 [Pseudomonas sp. Lz4W]	2	13.2	1	4	4	4	2.16927e+07	356	39.6243	6.63916
1297899235	aromatic amino acid aminotransferase [Pseudomonas sp. Lz4W]	1.99974	14.07	1	5	5	6	1.44522e+07	398	43.0251	6.53662
1297899946	peroxidase [Pseudomonas sp. Lz4W]	1.99231	8.16	1	2	2	2	1.48303e+07	294	32.0761	5.16064
1297898858	aspartate-semialdehyde dehydrogenase [Pseudomonas sp. Lz4W]	1.99174	16.49	1	6	6	7	6.72697e+07	370	40.6468	5.63037
1297897918	hypothetical protein B195_008060 [Pseudomonas sp. Lz4W]	1.98688	4.36	1	3	3	3	1.243e+07	688	74.794	4.76709
1297899700	succinyl-diaminopimelate desuccinylase [Pseudomonas sp. Lz4W]	1.97794	6.53	1	2	2	2	2.45056e+07	383	41.2639	5.73193
1297899676	ribonuclease HII [Pseudomonas sp. Lz4W]	1.9733	9.66	1	2	2	2	1.12188e+07	207	22.3897	5.66846
1297898004	restriction endonuclease [Pseudomonas sp. Lz4W]	1.97188	10.5	1	3	3	4	3.13602e+07	362	40.8053	5.45264
1297897538	bifunctional ornithine acetyltransferase/N-acetylglutamate synthase [Pseudomonas sp. Lz4W]	1.96742	12.35	1	4	4	5	5.56757e+07	405	42.3726	5.07178
1297899980	poly(A) polymerase [Pseudomonas sp. Lz4W]	1.96251	14.22	1	7	7	10	2.75023e+07	464	53.3836	9.0415
1297900167	precorrin-8X methylmutase [Pseudomonas sp. Lz4W]	1.95296	10.58	1	2	2	2	1.3206e+07	208	21.9264	5.0083
1297899498	chemotaxis protein [Pseudomonas sp. Lz4W]	1.94928	8.73	1	2	2	3	9.25314e+06	275	31.0741	8.98291
1297897247	Fe-S cluster assembly transcriptional regulator IscR [Pseudomonas sp. Lz4W]	1.94762	15.95	1	3	3	3	2.24343e+07	163	17.839	6.85889
1297900010	nucleotide exchange factor GrpE [Pseudomonas sp. Lz4W]	1.94239	18.09	1	3	3	3	2.95811e+07	188	20.8844	4.77979
1297900423	amino acid ABC transporter [Pseudomonas sp. Lz4W]	1.9413	17.2	1	4	4	5	5.28087e+07	250	27.7541	5.32568
1297898842	amino acid dehydrogenase [Pseudomonas sp. Lz4W]	1.93343	13.8	1	6	6	10	2.35605e+07	413	45.4412	7.6792
1297899631	hypothetical protein B195_017145 [Pseudomonas sp. Lz4W]	1.93057	23.81	1	2	2	2	2.4291e+07	84	10.262	4.7417
1297898666	cellulose synthase regulator BcsB [Pseudomonas sp. Lz4W]	1.9281	12.29	1	9	9	11	4.80938e+07	773	85.5642	5.96045
1297896623	DNA-binding protein [Pseudomonas sp. Lz4W]	1.91552	9.35	1	3	3	3	1.58907e+07	310	34.8559	5.021
1297896409	glycine--tRNA ligase subunit alpha [Pseudomonas sp. Lz4W]	1.91468	12.93	1	4	4	6	3.82891e+07	317	36.2922	5.04639
1297900034	hypothetical protein B195_019260 [Pseudomonas sp. Lz4W]	1.91436	10.07	1	5	5	8	1.60973e+07	556	62.0028	5.59229
1297896549	cytochrome C [Pseudomonas sp. Lz4W]	1.91123	11.17	1	2	2	3	3.25516e+07	206	21.3607	7.07861
1297900324	glutamate synthase large subunit [Pseudomonas sp. Lz4W]	1.90851	1.82	1	3	3	4	7.6989e+06	1482	161.808	6.48096
1297899204	flagellar motor switch protein FliN [Pseudomonas sp. Lz4W]	1.9055	13.64	1	2	2	2	2.60189e+07	154	16.3824	4.37354
1297897654	molybdenum cofactor biosynthesis protein B [Pseudomonas sp. Lz4W]	1.90346	21.79	1	3	3	3	1.29432e+07	179	19.0988	5.89697
1297900457	dTDP-glucose 4,6-dehydratase [Pseudomonas sp. Lz4W]	1.90223	8.89	1	3	3	3	1.00398e+07	360	40.1484	5.33838
1297896416	peptide deformylase [Pseudomonas sp. Lz4W]	1.90194	11.9	1	2	2	3	1.75933e+07	168	19.2249	5.30029
1297897241	protein-export membrane protein SecD [Pseudomonas sp. Lz4W]	1.89914	7.56	1	4	4	5	3.25114e+07	622	67.2008	9.12939
1297898838	RpiR family transcriptional regulator [Pseudomonas sp. Lz4W]	1.89634	14.09	1	4	4	5	2.31095e+07	291	32.1714	6.53662
1297900690	UDP-N-acetylglucosamine 2-epimerase [Pseudomonas sp. Lz4W]	1.89203	15.16	1	5	5	5	3.40894e+07	376	42.527	6.21436
1297896680	YggS family pyridoxal phosphate enzyme [Pseudomonas sp. Lz4W]	1.88449	13.6	1	3	3	3	9.80475e+06	228	24.6748	5.85889
1297897138	glycerate dehydrogenase [Pseudomonas sp. Lz4W]	1.88392	14.33	1	4	4	7	1.31322e+07	321	34.4571	6.53662
1297898963	ketoglutarate semialdehyde dehydrogenase [Pseudomonas sp. Lz4W]	1.88388	4.17	1	2	2	2	9.69903e+06	527	55.6988	6.60986
1297899872	phenylphosphate carboxylase subunit delta [Pseudomonas sp. Lz4W]	1.88068	20.69	1	3	3	3	5.85903e+06	174	18.953	6.20166
1297899625	serine peptidase [Pseudomonas sp. Lz4W]	1.87701	10.36	1	4	4	4	1.62148e+07	473	49.6932	6.31592
1297899873	LPS export ABC transporter periplasmic protein LptC [Pseudomonas sp. Lz4W]	1.87457	7.89	1	2	2	2	1.44172e+07	190	21.4499	7.40088
1297898357	transporter [Pseudomonas sp. Lz4W]	1.86602	8.42	1	2	3	4	6.51999e+07	380	42.8179	6.12549
1297896595	transporter [Pseudomonas sp. Lz4W]	1.86602	12.63	1	3	4	6	4.69994e+07	380	42.5265	5.98584
1297897237	fimbrial protein [Pseudomonas sp. Lz4W]	1.86126	16.74	1	3	3	7	1.63229e+07	227	25.2072	7.44482
1297898935	peptide ABC transporter [Pseudomonas sp. Lz4W]	1.85577	6.36	1	3	3	3	2.81521e+07	550	59.8926	7.59131
1297900119	kinase [Pseudomonas sp. Lz4W]	1.85422	7.74	1	2	2	2	9.58784e+06	297	32.9157	5.14795
1297896905	excinuclease ABC subunit A [Pseudomonas sp. Lz4W]	1.84976	11.02	1	10	10	15	1.4739e+08	944	104.282	7.15186
1297896850	histidine triad nucleotide-binding protein [Pseudomonas sp. Lz4W]	1.84182	18.75	1	2	2	3	2.72364e+07	112	12.8337	6.78564
1297900557	phosphate ABC transporter ATP-binding protein [Pseudomonas sp. Lz4W]	1.8393	10.47	1	3	3	4	1.02326e+07	277	31.005	6.56592
1297900219	azurin [Pseudomonas sp. Lz4W]	1.83448	15.54	1	2	2	4	63376630	148	15.8089	7.02002
1297899584	hypothetical protein B195_016905 [Pseudomonas sp. Lz4W]	1.83299	14.29	1	2	2	2	7.13121e+06	126	14.3476	9.64209
1297899921	protein-(glutamine-N5) methyltransferase, release factor-specific [Pseudomonas sp. Lz4W]	1.8322	7.61	1	2	2	2	20681714	276	29.9958	5.46533
1297900007	4-hydroxy-tetrahydrodipicolinate reductase [Pseudomonas sp. Lz4W]	1.82487	7.46	1	2	2	2	1.80298e+07	268	28.4337	5.85889
1297897504	glutathione peroxidase [Pseudomonas sp. Lz4W]	1.82395	9.84	1	2	2	2	7.13784e+06	183	20.0794	8.30908
1297900566	5-(carboxyamino)imidazole ribonucleotide synthase [Pseudomonas sp. Lz4W]	1.8228	6.09	1	2	2	3	2.77584e+07	361	38.8429	5.52881
1297899966	penicillin-binding protein 1B [Pseudomonas sp. Lz4W]	1.82027	6.46	1	4	4	5	7.12019e+06	774	85.1759	9.0415
1297899622	glycine cleavage system protein T [Pseudomonas sp. Lz4W]	1.81736	6.95	1	3	3	3	1.73408e+07	374	40.2986	5.87158
1297897073	4-hydroxy-3-methylbut-2-enyl diphosphate reductase [Pseudomonas sp. Lz4W]	1.81615	8.57	1	3	3	3	9.6727e+06	315	34.4597	5.45264
1297897174	undecaprenyldiphospho-muramoylpentapeptide beta-N-acetylglucosaminyltransferase [Pseudomonas sp. Lz4W]	1.81195	4.78	1	2	2	3	9.19025e+06	356	37.774	9.14404
1297896670	tRNA (guanosine(46)-N7)-methyltransferase TrmB [Pseudomonas sp. Lz4W]	1.81174	13.39	1	3	3	4	9.74319e+06	239	26.9757	6.72705
1297900455	agmatine deiminase [Pseudomonas sp. Lz4W]	1.81114	9.51	1	3	3	3	1.33135e+07	368	40.5598	5.09717
1297899688	UMP kinase [Pseudomonas sp. Lz4W]	1.80906	13.77	1	3	3	6	6.24579e+07	247	26.5595	6.43018
1297899551	arginine/ornithine succinyltransferase subunit alpha [Pseudomonas sp. Lz4W]	1.80826	9.14	1	3	3	5	3.82926e+07	339	37.1027	5.04639
1297896698	acyl-CoA thioesterase [Pseudomonas sp. Lz4W]	1.80747	13.53	1	2	2	3	1.75943e+07	133	15.0058	5.97314
1297897289	endopeptidase La [Pseudomonas sp. Lz4W]	1.80411	2.35	1	2	2	2	9.65873e+06	809	89.749	6.22705
1297899848	dihydroneopterin triphosphate 2'-epimerase [Pseudomonas sp. Lz4W]	1.80289	16.41	1	2	2	3	9.88214e+06	128	14.4437	5.49072
1297900792	tRNA uridine-5-carboxymethylaminomethyl(34) synthesis enzyme MnmG [Pseudomonas sp. Lz4W]	1.79994	8.41	1	5	5	5	1.18535e+07	630	68.9376	6.85889
1297900484	hypothetical protein B195_021650 [Pseudomonas sp. Lz4W]	1.79479	18.18	1	3	3	3	2.04269e+07	187	20.179	4.37354
1297897020	acyl-CoA thioesterase II [Pseudomonas sp. Lz4W]	1.79359	10.73	1	3	3	3	6.70938e+06	289	32.3763	6.22705
1297899721	hypothetical protein B195_017615 [Pseudomonas sp. Lz4W]	1.79295	10.44	1	2	2	2	1.36748e+07	182	19.9913	6.80029
1297899614	arginine deiminase [Pseudomonas sp. Lz4W]	1.79228	7.66	1	3	3	4	1.98019e+07	418	46.2795	5.8208
1297899293	AAA family ATPase [Pseudomonas sp. Lz4W]	1.79192	17.08	1	4	4	6	1.25444e+07	281	32.2011	6.21436
1297897150	tryptophan--tRNA ligase [Pseudomonas sp. Lz4W]	1.78888	10.2	1	4	4	4	3.30308e+07	451	49.4281	5.93506
1297900627	16S rRNA (guanine(527)-N(7))-methyltransferase [Pseudomonas sp. Lz4W]	1.78548	8.41	1	2	2	3	8.60761e+06	214	23.7382	6.94678
1297899677	lipid-A-disaccharide synthase [Pseudomonas sp. Lz4W]	1.78404	5.59	1	2	2	2	2.18541e+07	376	41.1073	8.77783
1297900004	transcription elongation factor GreA [Pseudomonas sp. Lz4W]	1.78331	27.22	1	4	4	4	4.09634e+07	158	17.3282	5.41455
1297900322	uroporphyrinogen decarboxylase [Pseudomonas sp. Lz4W]	1.78274	10.42	1	3	3	3	6.37661e+06	355	39.0549	6.88818
1297899091	hypothetical protein B195_014285 [Pseudomonas sp. Lz4W]	1.78207	32.26	1	3	3	4	4.69566e+07	124	12.7367	8.45557
1297897238	pilus assembly protein [Pseudomonas sp. Lz4W]	1.77983	13.71	1	2	2	6	5.92167e+08	175	18.0471	5.92236
1297899131	hypothetical protein B195_014490 [Pseudomonas sp. Lz4W]	1.77778	30.51	1	4	4	4	2.03042e+07	177	18.6774	5.12256
1297897492	cob(I)yrinic acid a,c-diamide adenosyltransferase [Pseudomonas sp. Lz4W]	1.77672	24.63	1	4	4	6	1.50735e+07	203	22.6005	6.80029
1297900347	phosphoribosyl-AMP cyclohydrolase [Pseudomonas sp. Lz4W]	1.77466	14.29	1	2	2	2	1.29063e+07	133	15.3285	6.62451
1297900032	hypothetical protein B195_019250 [Pseudomonas sp. Lz4W]	1.77462	7.32	1	2	2	2	7.35039e+06	328	37.2245	5.46533
1297900068	tellurium resistance protein TerA [Pseudomonas sp. Lz4W]	1.77068	11.44	1	4	4	5	1.1965e+07	402	42.5176	6.17627
1297899158	hypothetical protein B195_014625 [Pseudomonas sp. Lz4W]	1.77018	19.92	1	4	5	6	3.7202e+07	261	29.7987	5.46533
1297898498	amino acid deaminase [Pseudomonas sp. Lz4W]	1.76651	6.7	1	3	3	4	1.05808e+07	403	43.2941	6.46826
1297899747	ribosome maturation factor RimM [Pseudomonas sp. Lz4W]	1.76569	18.99	1	3	3	5	2.05343e+07	179	20.2573	4.76709
1297898348	carboxynorspermidine decarboxylase [Pseudomonas sp. Lz4W]	1.7639	5.21	1	2	2	3	4.69022e+07	365	41.0385	5.30029
1297899287	beta-ketoacyl-ACP synthase III [Pseudomonas sp. Lz4W]	1.76227	4.02	1	2	2	2	1.31605e+07	373	40.3965	5.68115
1297900250	phosphoserine phosphatase SerB [Pseudomonas sp. Lz4W]	1.76166	14.6	1	5	5	5	2.35618e+07	404	44.1045	5.33838
1297896927	GTP cyclohydrolase II [Pseudomonas sp. Lz4W]	1.76082	13.17	1	3	3	6	1.29995e+07	205	22.2592	7.23975
1297899189	cobalamin biosynthesis protein CobQ [Pseudomonas sp. Lz4W]	1.75872	7.63	1	2	2	2	7.47673e+06	262	28.6902	9.0415
1297898107	efflux transporter periplasmic adaptor subunit [Pseudomonas sp. Lz4W]	1.75753	11.78	1	5	5	6	2.99442e+07	433	46.7936	7.57666
1297897421	3-oxoacyl-ACP reductase [Pseudomonas sp. Lz4W]	1.75732	16.67	1	4	4	4	1.67262e+07	252	26.8551	6.22705
1297900422	histidine/lysine/arginine/ornithine ABC transporter ATP-binding protein [Pseudomonas sp. Lz4W]	1.75558	10.89	1	2	2	3	1.72027e+07	257	28.2128	6.80029
1297897406	ferredoxin--NADP(+) reductase [Pseudomonas sp. Lz4W]	1.75053	32.05	1	8	8	9	4.17585e+07	259	29.6749	5.64307
1297900763	cell division protein DedD [Pseudomonas sp. Lz4W]	1.75028	43.88	1	4	4	4	3.88671e+07	98	11.2045	5.94775
1297897194	ubiquinol oxidase subunit II [Pseudomonas sp. Lz4W]	1.74527	20.83	1	4	4	7	9.44821e+07	312	34.3089	8.04541
1297896829	aminoglycoside phosphotransferase [Pseudomonas sp. Lz4W]	1.745	19.65	1	6	6	7	8.39398e+06	341	39.0692	5.14795
1297898938	siderophore biosynthesis protein [Pseudomonas sp. Lz4W]	1.74279	14.75	1	5	5	5	2.0438e+07	339	38.7807	6.75635
1297897164	16S rRNA (cytidine(1402)-2'-O)-methyltransferase [Pseudomonas sp. Lz4W]	1.74081	14.08	1	4	4	4	1.05394e+07	284	30.9715	5.89697
1297898894	hypothetical protein B195_013240 [Pseudomonas sp. Lz4W]	1.73675	14.5	1	3	3	5	2.88808e+07	200	21.9381	8.08936
1297897773	hypothetical protein B195_007300 [Pseudomonas sp. Lz4W]	1.73589	16.39	1	2	2	3	1.48725e+07	122	13.7021	7.04932
1297897402	hypothetical protein B195_005285 [Pseudomonas sp. Lz4W]	1.73373	19.85	1	3	3	4	3.35781e+07	136	14.5117	9.45166
1297900583	hypothetical protein B195_022190 [Pseudomonas sp. Lz4W]	1.73355	20.77	1	4	4	5	1.58098e+07	284	30.3481	8.71924
1297897917	DNA ligase (NAD(+)) LigA [Pseudomonas sp. Lz4W]	1.73349	6.37	1	4	4	4	6.73905e+06	785	85.6154	5.57959
1297898427	precorrin-4 C(11)-methyltransferase [Pseudomonas sp. Lz4W]	1.73272	8.87	1	2	2	2	7.92708e+06	248	26.8741	6.27783
1297900728	glycosyl transferase [Pseudomonas sp. Lz4W]	1.73102	6.26	1	4	4	5	8.78009e+06	543	58.6225	7.00537
1297899740	homoserine dehydrogenase [Pseudomonas sp. Lz4W]	1.73098	11.52	1	5	5	8	2.58856e+07	434	46.1953	5.46533
1297898673	hypothetical protein B195_012025 [Pseudomonas sp. Lz4W]	1.73058	17	1	2	2	4	1.82653e+07	100	11.4379	10.3452
1297897831	NADH-quinone oxidoreductase subunit I [Pseudomonas sp. Lz4W]	1.72614	26.92	1	5	5	8	4.88956e+07	182	20.7232	5.66846
1297898620	hypothetical protein B195_011760 [Pseudomonas sp. Lz4W]	1.72335	22.95	1	3	3	5	3.86578e+07	122	13.1434	7.97217
1297900675	formyltetrahydrofolate deformylase [Pseudomonas sp. Lz4W]	1.71902	18.44	1	5	5	7	1.8238e+07	282	32.0971	6.56592
1297899862	histidinol dehydrogenase [Pseudomonas sp. Lz4W]	1.71544	6.11	1	3	3	3	8.8664e+06	442	47.4684	5.35107
1297897942	23S rRNA (cytidine(2498)-2'-O)-methyltransferase RlmM [Pseudomonas sp. Lz4W]	1.71204	7.82	1	2	2	3	1.23722e+07	358	40.6064	7.04932
1297897483	dehydrogenase [Pseudomonas sp. Lz4W]	1.71201	14.77	1	4	4	6	7.01533e+07	237	26.4157	8.63135
1297896685	aspartate carbamoyltransferase [Pseudomonas sp. Lz4W]	1.71197	11.98	1	4	4	5	1.50714e+07	334	36.4739	7.59131
1297899887	hypothetical protein B195_018465 [Pseudomonas sp. Lz4W]	1.70537	33.53	1	6	6	11	6.83957e+07	173	20.0006	9.11475
1297899325	peptidase M24 [Pseudomonas sp. Lz4W]	1.70442	3.8	1	2	2	2	1.30034e+07	606	66.0143	5.5542
1297898550	two-component sensor histidine kinase [Pseudomonas sp. Lz4W]	1.7036	6.03	1	3	3	3	5.20498e+06	431	49.0429	5.79541
1297900292	peptide-methionine (S)-S-oxide reductase [Pseudomonas sp. Lz4W]	1.69977	12.96	1	3	3	3	2.68573e+07	216	23.7478	5.05908
1297896664	cell division protein FtsX [Pseudomonas sp. Lz4W]	1.69518	11.18	1	4	4	5	9.74198e+06	340	36.7247	6.96143
1297896963	lipoyl synthase [Pseudomonas sp. Lz4W]	1.69483	9.54	1	4	4	9	5.89373e+07	346	38.7051	7.97217
1297900338	cell division protein [Pseudomonas sp. Lz4W]	1.69084	15.22	1	3	3	3	1.38104e+07	230	24.7174	10.1401
1297900017	SsrA-binding protein [Pseudomonas sp. Lz4W]	1.68996	10	1	2	2	3	3.11378e+07	160	18.2677	9.62744
1297896704	adenosylmethionine--8-amino-7-oxononanoate transaminase [Pseudomonas sp. Lz4W]	1.68987	5.13	1	3	3	3	8.91608e+06	468	52.5432	5.80811
1297897316	amino acid ABC transporter ATP-binding protein [Pseudomonas sp. Lz4W]	1.68853	15.98	1	4	4	7	4.02803e+07	244	27.0288	6.60986
1297897875	bifunctional 3-demethylubiquinol 3-O-methyltransferase/2-polyprenyl-6-hydroxyphenol methylase [Pseudomonas sp. Lz4W]	1.687	14.22	1	3	3	5	2.33096e+07	232	25.9962	6.22705
1297898852	bifunctional folylpolyglutamate synthase/dihydrofolate synthase [Pseudomonas sp. Lz4W]	1.68553	5.75	1	2	2	2	1.58679e+07	435	47.3013	5.19873
1297896917	co-chaperone YbbN [Pseudomonas sp. Lz4W]	1.68551	12.33	1	3	3	3	2.37856e+07	292	32.2355	4.76709
1297897762	GNAT family N-acetyltransferase [Pseudomonas sp. Lz4W]	1.67569	44.09	1	4	4	5	3.98797e+07	93	10.6172	7.03467
1297899291	aspartyl beta-hydroxylase [Pseudomonas sp. Lz4W]	1.67476	16.35	1	5	5	5	1.91441e+07	312	35.8777	9.48096
1297896503	DNA-directed RNA polymerase subunit omega [Pseudomonas sp. Lz4W]	1.6747	44.83	1	3	3	7	9.48413e+07	87	9.7788	4.37354
1297898917	hypothetical protein B195_013360 [Pseudomonas sp. Lz4W]	1.67338	15.71	1	2	2	2	2.43699e+07	140	14.7047	5.17334
1297899594	transcriptional regulator HexR [Pseudomonas sp. Lz4W]	1.67311	12.8	1	3	3	3	1.38724e+07	289	31.5466	8.01611
1297896550	thiol:disulfide interchange protein [Pseudomonas sp. Lz4W]	1.672	22.58	1	4	4	4	9.83849e+07	217	23.4161	5.88428
1297900504	isoprenoid biosynthesis protein ElbB [Pseudomonas sp. Lz4W]	1.66861	8.14	1	2	2	2	9.15974e+06	221	23.3769	5.78271
1297898684	alcohol dehydrogenase [Pseudomonas sp. Lz4W]	1.66672	9.52	1	3	3	3	7.94832e+06	336	35.4492	5.98584
1297900207	NAD(P)-dependent oxidoreductase [Pseudomonas sp. Lz4W]	1.66603	12.55	1	4	4	5	2.48603e+07	255	27.8392	6.55127
1297897245	tRNA (cytosine(32)/uridine(32)-2'-O)-methyltransferase TrmJ [Pseudomonas sp. Lz4W]	1.66226	16.8	1	4	4	5	1.90727e+07	256	28.3456	6.354
1297900379	glutamate--cysteine ligase [Pseudomonas sp. Lz4W]	1.6596	7.02	1	3	3	3	7.60984e+06	527	59.1717	5.08447
1297898543	lactoylglutathione lyase [Pseudomonas sp. Lz4W]	1.65802	15.61	1	3	3	5	4.8688e+07	173	19.4737	5.22412
1297896477	alanine racemase [Pseudomonas sp. Lz4W]	1.6572	7.28	1	3	3	4	5.21901e+06	357	39.0042	6.72705
1297897377	RNA polymerase-binding ATPase [Pseudomonas sp. Lz4W]	1.65709	4.85	1	4	4	5	1.43493e+07	948	106.597	5.07178
1297897341	dCTP deaminase [Pseudomonas sp. Lz4W]	1.6565	19.68	1	3	3	6	4.49436e+07	188	21.2525	5.42725
1297899085	L-asparaginase [Pseudomonas sp. Lz4W]	1.65577	13.41	1	5	5	7	6.35982e+07	358	38.3649	7.06396
1297899544	threonine aldolase [Pseudomonas sp. Lz4W]	1.65507	12.28	1	4	4	4	7.78835e+06	334	35.9724	6.39209
1297899438	tol-pal system protein YbgF [Pseudomonas sp. Lz4W]	1.65469	14.34	1	3	3	3	1.37902e+07	272	28.8826	8.48486
1297900033	hypothetical protein B195_019255 [Pseudomonas sp. Lz4W]	1.65349	4.25	1	2	2	3	1.39333e+07	400	44.5052	6.29053
1297897677	NAD(P)(+) transhydrogenase [Pseudomonas sp. Lz4W]	1.65256	10.13	1	4	4	6	2.19344e+07	464	50.8608	7.56201
1297898808	hypothetical protein B195_012775 [Pseudomonas sp. Lz4W]	1.65122	8.31	1	3	3	3	1.35478e+07	433	46.857	5.88428
1297897793	ABC transporter [Pseudomonas sp. Lz4W]	1.65097	23.66	1	6	6	7	3.73424e+07	262	29.7431	6.40479
1297897661	universal stress protein UspA [Pseudomonas sp. Lz4W]	1.65077	20.67	1	3	3	5	9.12819e+07	150	16.2803	5.71924
1297899665	2-C-methyl-D-erythritol 2,4-cyclodiphosphate synthase [Pseudomonas sp. Lz4W]	1.64991	14.65	1	2	2	2	1.97026e+07	157	16.6908	6.68311
1297897928	hypothetical protein B195_008110 [Pseudomonas sp. Lz4W]	1.64842	24.44	1	4	4	4	1.12073e+07	180	20.1465	5.05908
1297897348	acyl-homoserine lactone acylase subunit beta [Pseudomonas sp. Lz4W]	1.64759	3.54	1	3	3	3	6.43832e+06	820	89.3114	8.45557
1297897559	3-deoxy-manno-octulosonate cytidylyltransferase [Pseudomonas sp. Lz4W]	1.64539	7.48	1	2	2	2	6.54553e+06	254	27.7605	5.43994
1297897776	NAD(P)H-quinone oxidoreductase [Pseudomonas sp. Lz4W]	1.64489	18.44	1	5	5	6	4.29788e+07	320	33.5014	5.12256
1297900406	imidazole glycerol phosphate synthase, glutamine amidotransferase subunit [Pseudomonas sp. Lz4W]	1.64306	28.77	1	6	6	8	2.90047e+07	212	23.3565	6.25244
1297897892	glycosyltransferase [Pseudomonas sp. Lz4W]	1.64177	7.14	1	3	3	3	8.97511e+06	322	36.8804	9.05615
1297900543	CoA-transferase [Pseudomonas sp. Lz4W]	1.64077	4.19	1	2	2	2	1.74033e+07	406	43.4925	5.71924
1297897909	GntR family transcriptional regulator [Pseudomonas sp. Lz4W]	1.64046	10.59	1	2	2	2	1.1665e+07	255	28.1756	6.91748
1297899979	Fis family transcriptional regulator [Pseudomonas sp. Lz4W]	1.64041	7.76	1	3	4	6	2.31186e+07	477	52.3892	5.97314
1297897947	hypothetical protein B195_008205 [Pseudomonas sp. Lz4W]	1.63968	56.99	1	4	4	8	116416300	93	10.2461	5.05908
1297897481	nucleoprotein/polynucleotide-associated enzyme [Pseudomonas sp. Lz4W]	1.63766	17.68	1	3	3	3	1.2136e+07	181	20.9292	9.29053
1297897895	glycosyltransferase WbuB [Pseudomonas sp. Lz4W]	1.63754	14.15	1	5	5	5	1.15113e+07	410	45.3257	8.93896
1297900677	biopolymer transporter ExbB [Pseudomonas sp. Lz4W]	1.63717	8.06	1	2	2	2	2.03224e+07	211	22.9393	7.50342
1297897894	capsular biosynthesis protein [Pseudomonas sp. Lz4W]	1.63516	13.71	1	5	5	6	2.08232e+07	372	41.25	5.92236
1297899749	signal recognition particle protein [Pseudomonas sp. Lz4W]	1.63405	17.69	1	8	8	19	2.78755e+07	458	49.2679	9.46631
1297899218	sigma-54-dependent Fis family transcriptional regulator [Pseudomonas sp. Lz4W]	1.63139	6.31	1	3	4	4	1.00619e+07	491	55.2783	5.5415
1297899469	ribonuclease activity regulator protein RraA [Pseudomonas sp. Lz4W]	1.62493	13.5	1	2	2	2	3.29669e+07	163	17.5279	5.16064
1297896827	molecular chaperone SurA [Pseudomonas sp. Lz4W]	1.62044	10.59	1	4	4	5	3.6692e+07	444	49.4144	5.49072
1297897835	NADH-quinone oxidoreductase subunit E [Pseudomonas sp. Lz4W]	1.62022	19.39	1	3	3	3	2.94039e+07	165	17.9109	4.84326
1297900782	glucan biosynthesis protein G [Pseudomonas sp. Lz4W]	1.60715	13.09	1	6	6	7	3.43079e+07	573	64.2646	6.88818
1297896547	DNA polymerase I [Pseudomonas sp. Lz4W]	1.60622	6.51	1	6	6	10	1.1053e+07	921	100.818	5.40186
1297898424	methionine synthase [Pseudomonas sp. Lz4W]	1.60257	5.58	1	7	7	7	1.56436e+07	1236	135.579	5.04639
1297898206	selenide, water dikinase SelD [Pseudomonas sp. Lz4W]	1.60218	5.81	1	2	2	3	7.11476e+06	344	36.7367	5.51611
1297900615	UDP-N-acetylglucosamine diphosphorylase/glucosamine-1-phosphate N-acetyltransferase [Pseudomonas sp. Lz4W]	0	5.49	1	2	2	3	6.52613e+06	455	48.6095	6.65381
1297896414	16S rRNA (cytosine(967)-C(5))-methyltransferase [Pseudomonas sp. Lz4W]	0	6.65	1	3	3	4	5.28186e+06	436	47.5251	6.78564
1297896439	sulfate ABC transporter ATP-binding protein [Pseudomonas sp. Lz4W]	0	10.43	1	3	3	3	2.37312e+07	326	36.8881	6.34131
1297896451	HAD family hydrolase [Pseudomonas sp. Lz4W]	0	9.57	1	2	2	2	2.4389e+07	230	25.0161	6.44287
1297896460	hypothetical protein B195_000315 [Pseudomonas sp. Lz4W]	0	5.62	1	2	2	4	4.17991e+07	338	36.3994	5.09717
1297896482	FAD-dependent oxidoreductase [Pseudomonas sp. Lz4W]	0	7.39	1	3	3	3	5.27925e+06	433	46.861	7.28369
1297900567	5-(carboxyamino)imidazole ribonucleotide mutase [Pseudomonas sp. Lz4W]	0	22.7	1	3	3	4	5.9005e+07	163	16.8328	6.25244
1297900788	dTDP-4-dehydrorhamnose reductase [Pseudomonas sp. Lz4W]	0	7.61	1	2	2	2	8.16265e+06	289	31.3432	6.1001
1297900462	ADP compounds hydrolase NudE [Pseudomonas sp. Lz4W]	0	13.3	1	2	2	3	3.29005e+06	188	21.0718	4.80518
1297900500	exopolyphosphatase [Pseudomonas sp. Lz4W]	0	11	1	5	5	6	1.73132e+07	500	56.3584	7.07861
1297900509	ABC transporter ATP-binding protein [Pseudomonas sp. Lz4W]	0	15.41	1	8	8	10	2.08563e+07	636	70.6378	5.50342
1297900532	hypothetical protein B195_021910 [Pseudomonas sp. Lz4W]	0	5.67	1	2	2	2	2.68169e+07	494	53.1338	4.93213
1297900399	peptidase M23 [Pseudomonas sp. Lz4W]	0	4.91	1	2	2	2	4.00693e+06	428	47.345	9.40771
1297900192	DNA-binding protein [Pseudomonas sp. Lz4W]	0	18.81	1	6	6	7	2.38605e+07	303	33.1548	7.62061
1297900193	heat-shock protein [Pseudomonas sp. Lz4W]	0	7.36	1	3	3	4	1.59193e+07	421	46.2727	5.70654
1297900256	DNA topoisomerase IV subunit B [Pseudomonas sp. Lz4W]	0	6.62	1	4	4	6	1.43378e+07	634	69.3676	6.16357
1297900283	lipopolysaccharide core heptose(I) kinase RfaP [Pseudomonas sp. Lz4W]	0	8.96	1	3	3	3	1.06998e+07	268	30.8115	9.77393
1297899963	acetolactate synthase small subunit [Pseudomonas sp. Lz4W]	0	22.7	1	3	3	4	3.46366e+07	163	17.8177	6.32861
1297899992	tRNA pseudouridine(55) synthase TruB [Pseudomonas sp. Lz4W]	0	16.39	1	5	5	7	1.76063e+07	305	33.4344	6.55127
1297899860	2-alkenal reductase [Pseudomonas sp. Lz4W]	0	9.09	1	4	4	4	1.42377e+07	385	40.9445	7.48877
1297899861	histidinol-phosphate transaminase [Pseudomonas sp. Lz4W]	0	9.43	1	3	3	4	8.08795e+06	350	38.5069	5.21143
1297899882	superoxide dismutase [Pseudomonas sp. Lz4W]	0	14.78	1	2	2	2	8.59077e+07	203	22.7354	6.41748
1297899891	ribonuclease G [Pseudomonas sp. Lz4W]	0	3.51	1	2	2	3	1.05425e+07	485	54.5648	5.64307
1297899904	uracil phosphoribosyltransferase [Pseudomonas sp. Lz4W]	0	29.25	1	5	5	15	1.13856e+08	212	22.9904	6.69775
1297899951	ribosomal-protein-alanine N-acetyltransferase [Pseudomonas sp. Lz4W]	0	16	1	3	3	5	9.9476e+06	150	16.9776	5.5415
1297899352	aldo/keto reductase [Pseudomonas sp. Lz4W]	0	4.83	1	2	2	4	3.54432e+06	331	35.9065	7.10791
1297899378	ACP phosphodiesterase [Pseudomonas sp. Lz4W]	0	17.74	1	3	3	4	2.47317e+07	186	20.1547	8.5874
1297899402	cysteine--tRNA ligase [Pseudomonas sp. Lz4W]	0	12.83	1	5	5	5	2.4727e+07	460	51.5387	5.75732
1297899454	histidine triad (HIT) protein [Pseudomonas sp. Lz4W]	0	23.94	1	2	2	3	2.97913e+07	142	16.1692	5.26221
1297899456	mechanosensitive ion channel protein MscS [Pseudomonas sp. Lz4W]	0	10.71	1	3	3	4	1.73071e+07	280	30.5925	6.81494
1297899468	CmaX protein [Pseudomonas sp. Lz4W]	0	5.74	1	2	2	2	1.74415e+07	331	37.8606	5.08447
1297899678	acyl-[acyl-carrier-protein]--UDP-N-acetylglucosamine O-acyltransferase [Pseudomonas sp. Lz4W]	0	13.95	1	3	3	8	1.53049e+07	258	27.8912	6.63916
1297899683	RIP metalloprotease RseP [Pseudomonas sp. Lz4W]	0	7.56	1	3	3	3	7.02454e+06	450	48.2689	7.21045
1297899741	protein-disulfide isomerase [Pseudomonas sp. Lz4W]	0	11.93	1	2	2	2	2.27494e+07	243	25.8835	8.38232
1297899256	MarR family transcriptional regulator [Pseudomonas sp. Lz4W]	0	22.22	1	3	3	4	2.00554e+07	144	16.3787	8.27979
1297899003	HAD family hydrolase [Pseudomonas sp. Lz4W]	0	12.66	1	3	3	3	2.15776e+07	229	24.8161	5.61768
1297896864	transcription termination/antitermination protein NusG [Pseudomonas sp. Lz4W]	0	46.89	1	6	6	15	1.80419e+08	177	20.0243	6.3667
1297896919	hypothetical protein B195_002700 [Pseudomonas sp. Lz4W]	0	24.16	1	3	3	3	3.17762e+07	149	15.7584	9.34912
1297896923	3,4-dihydroxy-2-butanone-4-phosphate synthase [Pseudomonas sp. Lz4W]	0	14.33	1	5	5	6	2.19237e+07	363	39.4428	5.38916
1297896932	geranyl transferase [Pseudomonas sp. Lz4W]	0	6.1	1	2	2	2	1.57616e+07	295	31.354	5.12256
1297896961	hypothetical protein B195_002925 [Pseudomonas sp. Lz4W]	0	23.08	1	2	2	2	5.80031e+07	91	10.2513	5.8208
1297896976	tRNA (N6-isopentenyl adenosine(37)-C2)-methylthiotransferase MiaB [Pseudomonas sp. Lz4W]	0	3.39	1	2	2	2	8.82435e+06	442	49.4721	5.73193
1297897105	ligand-gated channel protein [Pseudomonas sp. Lz4W]	0	6.91	1	5	5	5	1.01483e+07	767	82.7941	5.33838
1297897128	hypothetical protein B195_003830 [Pseudomonas sp. Lz4W]	0	42.11	1	3	3	3	2.21988e+07	95	11.0437	5.021
1297897152	aldo/keto reductase [Pseudomonas sp. Lz4W]	0	9.54	1	3	3	3	1.84066e+07	346	38.6224	5.69385
1297897157	cytochrome C [Pseudomonas sp. Lz4W]	0	23.55	1	5	5	7	4.07228e+07	259	29.2409	6.53662
1297897166	16S rRNA (cytosine(1402)-N(4))-methyltransferase [Pseudomonas sp. Lz4W]	0	17.46	1	5	5	6	1.62786e+07	315	34.4058	5.90967
1297897243	hypothetical protein B195_004440 [Pseudomonas sp. Lz4W]	0	16.57	1	2	2	3	3.45299e+07	175	18.1244	8.98291
1297897253	ferredoxin, 2Fe-2S type, ISC system [Pseudomonas sp. Lz4W]	0	28.32	1	3	3	3	2.22271e+07	113	12.3688	4.56396
1297897283	copper oxidase [Pseudomonas sp. Lz4W]	0	4.59	1	2	2	2	1.58427e+07	458	50.5281	6.7417
1297897318	amino acid ABC transporter permease [Pseudomonas sp. Lz4W]	0	12.1	1	2	2	2	8.79754e+06	248	27.6716	7.94287
1297897331	ribonuclease T [Pseudomonas sp. Lz4W]	0	15.63	1	3	3	6	3.90423e+07	224	24.704	5.57959
1297897379	nuclease PIN [Pseudomonas sp. Lz4W]	0	5.1	1	2	2	2	1.70608e+07	490	52.7553	9.26123
1297897392	succinyl-CoA--3-ketoacid-CoA transferase [Pseudomonas sp. Lz4W]	0	14.22	1	3	3	3	1.07994e+07	232	25.3131	5.36377
1297897486	hypothetical protein B195_005735 [Pseudomonas sp. Lz4W]	0	5.67	1	2	2	3	3.46376e+06	335	36.3216	5.22412
1297897514	recombination-associated protein RdgC [Pseudomonas sp. Lz4W]	0	24.84	1	7	7	12	5.02418e+07	306	34.3159	5.10986
1297897523	methylisocitrate lyase [Pseudomonas sp. Lz4W]	0	7.8	1	2	2	3	8.23296e+06	295	31.7973	5.71924
1297897552	ABC transporter [Pseudomonas sp. Lz4W]	0	5.48	1	2	2	2	9.79084e+06	310	34.3232	6.31592
1297897571	[acyl-carrier-protein] S-malonyltransferase [Pseudomonas sp. Lz4W]	0	13.61	1	3	3	4	3.43472e+07	294	30.854	5.04639
1297896647	SAM-dependent methyltransferase [Pseudomonas sp. Lz4W]	0	19.85	1	7	7	11	2.07627e+07	398	43.96	7.23975
1297896663	cell division ATP-binding protein FtsE [Pseudomonas sp. Lz4W]	0	10.31	1	2	2	2	1.08975e+07	223	24.6204	10.3452
1297896737	peptidase C69 [Pseudomonas sp. Lz4W]	0	3.96	1	2	2	2	4.35663e+06	480	52.4754	5.36377
1297896841	phosphoglycolate phosphatase [Pseudomonas sp. Lz4W]	0	8.09	1	2	2	2	7.53204e+06	272	29.8596	6.25244
1297896849	2-octaprenyl-3-methyl-6-methoxy-1,4-benzoquinol hydroxylase [Pseudomonas sp. Lz4W]	0	11.63	1	2	2	2	2.17448e+07	215	23.8201	6.60986
1297896855	N-acetyl-gamma-glutamyl-phosphate reductase [Pseudomonas sp. Lz4W]	0	14.24	1	4	4	4	2.12865e+07	344	36.6649	6.39209
1297898219	CDP-diacylglycerol--glycerol-3-phosphate 3-phosphatidyltransferase [Pseudomonas sp. Lz4W]	0	10.27	1	2	2	2	5.97231e+06	185	20.5521	9.0415
1297898432	two-component system sensor histidine kinase/response regulator [Pseudomonas sp. Lz4W]	0	1.63	1	2	2	2	8.9282e+06	1165	129.852	5.14795
1297898418	SCP-2 family sterol carrier protein [Pseudomonas sp. Lz4W]	0	16.35	1	2	2	5	5.51747e+07	104	11.0744	4.36084
1297898660	cellulose biosynthesis protein BcsE [Pseudomonas sp. Lz4W]	0	4.09	1	2	2	2	6.0844e+06	514	57.6057	5.97314
1297898857	aspartate-semialdehyde dehydrogenase [Pseudomonas sp. Lz4W]	0	4.76	1	2	2	3	1.55242e+07	336	35.3556	4.90674
1297898851	cell division protein [Pseudomonas sp. Lz4W]	0	8.78	1	2	2	5	1.01485e+08	205	22.3159	9.26123
1297897660	lytic transglycosylase [Pseudomonas sp. Lz4W]	0	5.14	1	4	4	6	8.27732e+06	642	73.3294	9.29053
1297897631	3-deoxy-7-phosphoheptulonate synthase [Pseudomonas sp. Lz4W]	0	4.46	1	2	2	2	8.74167e+06	448	49.867	6.25244
1297897600	hypothetical protein B195_006385 [Pseudomonas sp. Lz4W]	0	8.12	1	2	2	2	7.47986e+06	271	29.9524	5.57959
1297897686	peroxiredoxin [Pseudomonas sp. Lz4W]	0	17.2	1	3	3	3	3.552e+07	157	17.484	6.53662
1297897979	hypothetical protein B195_008390 [Pseudomonas sp. Lz4W]	0	13.39	1	3	3	4	2.44179e+07	224	24.936	5.49072
1297897978	shikimate 5-dehydrogenase [Pseudomonas sp. Lz4W]	0	6.99	1	2	2	3	1.39385e+07	272	29.045	7.81104
1297897887	chain-length determining protein [Pseudomonas sp. Lz4W]	0	15.56	1	5	5	5	4.36574e+08	405	45.034	9.24658
1297897868	hypothetical protein B195_007785 [Pseudomonas sp. Lz4W]	0	7.37	1	2	2	3	1.7596e+07	312	35.3426	5.71924
1297900239	DNA mismatch repair protein MutL [Pseudomonas sp. Lz4W]	0	2.51	1	2	2	2	6.84486e+06	637	70.1592	6.50732
1297900388	tRNA 4-thiouridine(8) synthase ThiI [Pseudomonas sp. Lz4W]	0	4.55	1	2	2	2	7.50548e+06	484	54.6285	6.99072
1297900725	beta-ketoacyl synthase [Pseudomonas sp. Lz4W]	0	1.24	1	3	3	3	5.11675e+06	2503	269.912	5.52881

## Sheet: Common Proteins
Set 1			Set 2			Set 3				Common Proteins
Accession	Description		Accession	Description		Accession	Description		1297897571	[acyl-carrier-protein] S-malonyltransferase [Pseudomonas sp. Lz4W]
1297899464	porin [Pseudomonas sp. Lz4W]		1297899464	porin [Pseudomonas sp. Lz4W]		1297899464	porin [Pseudomonas sp. Lz4W]		1297900404	1-(5-phosphoribosyl)-5-[(5-phosphoribosylamino)methylideneamino]imidazole-4-carboxamide isomerase [Pseudomonas sp. Lz4W]		Hypothetical proteins are highlighted in Pink
1297896874	translation elongation factor Tu [Pseudomonas sp. Lz4W]		1297896869	DNA-directed RNA polymerase subunit beta [Pseudomonas sp. Lz4W]		1297896874	translation elongation factor Tu [Pseudomonas sp. Lz4W]		1297896825	16S rRNA (adenine(1518)-N(6)/adenine(1519)-N(6))-dimethyltransferase [Pseudomonas sp. Lz4W]
1297896870	DNA-directed RNA polymerase subunit beta' [Pseudomonas sp. Lz4W]		1297896870	DNA-directed RNA polymerase subunit beta' [Pseudomonas sp. Lz4W]		1297896870	DNA-directed RNA polymerase subunit beta' [Pseudomonas sp. Lz4W]		1297897164	16S rRNA (cytidine(1402)-2'-O)-methyltransferase [Pseudomonas sp. Lz4W]
1297896869	DNA-directed RNA polymerase subunit beta [Pseudomonas sp. Lz4W]		1297896874	translation elongation factor Tu [Pseudomonas sp. Lz4W]		1297896869	DNA-directed RNA polymerase subunit beta [Pseudomonas sp. Lz4W]		1297897166	16S rRNA (cytosine(1402)-N(4))-methyltransferase [Pseudomonas sp. Lz4W]
1297898322	NAD-glutamate dehydrogenase [Pseudomonas sp. Lz4W]		1297898322	NAD-glutamate dehydrogenase [Pseudomonas sp. Lz4W]		1297898322	NAD-glutamate dehydrogenase [Pseudomonas sp. Lz4W]		1297896659	16S rRNA (guanine(966)-N(2))-methyltransferase RsmD [Pseudomonas sp. Lz4W]
1297896879	50S ribosomal protein L2 [Pseudomonas sp. Lz4W]		1297896873	translation elongation factor G [Pseudomonas sp. Lz4W]		1297896879	50S ribosomal protein L2 [Pseudomonas sp. Lz4W]		1297899696	2,3,4,5-tetrahydropyridine-2,6-dicarboxylate N-succinyltransferase [Pseudomonas sp. Lz4W]
1297899994	translation initiation factor IF-2 [Pseudomonas sp. Lz4W]		1297899994	translation initiation factor IF-2 [Pseudomonas sp. Lz4W]		1297896873	translation elongation factor G [Pseudomonas sp. Lz4W]		1297899780	23S rRNA (adenine(1618)-N(6))-methyltransferase [Pseudomonas sp. Lz4W]
1297899689	translation elongation factor Ts [Pseudomonas sp. Lz4W]		1297896879	50S ribosomal protein L2 [Pseudomonas sp. Lz4W]		1297899994	translation initiation factor IF-2 [Pseudomonas sp. Lz4W]		1297900293	23S rRNA (adenine(2030)-N(6))-methyltransferase RlmJ [Pseudomonas sp. Lz4W]
1297896873	translation elongation factor G [Pseudomonas sp. Lz4W]		1297896872	30S ribosomal protein S7 [Pseudomonas sp. Lz4W]		1297897805	2-oxoglutarate dehydrogenase E1 component [Pseudomonas sp. Lz4W]		1297897256	23S rRNA (adenine(2503)-C(2))-methyltransferase [Pseudomonas sp. Lz4W]
1297897809	succinate--CoA ligase subunit alpha [Pseudomonas sp. Lz4W]		1297900226	30S ribosomal protein S6 [Pseudomonas sp. Lz4W]		1297900226	30S ribosomal protein S6 [Pseudomonas sp. Lz4W]		1297897942	23S rRNA (cytidine(2498)-2'-O)-methyltransferase RlmM [Pseudomonas sp. Lz4W]
1297900226	30S ribosomal protein S6 [Pseudomonas sp. Lz4W]		1297900289	pyruvate dehydrogenase (acetyl-transferring), homodimeric type [Pseudomonas sp. Lz4W]		1297896888	50S ribosomal protein L5 [Pseudomonas sp. Lz4W]		1297899463	23S rRNA (guanine(2445)-N(2))/(guanine(2069)-N(7))-methyltransferase [Pseudomonas sp. Lz4W]
1297897425	chaperonin GroL [Pseudomonas sp. Lz4W]		1297896888	50S ribosomal protein L5 [Pseudomonas sp. Lz4W]		1297897884	30S ribosomal protein S1 [Pseudomonas sp. Lz4W]		1297900227	23S rRNA (guanosine(2251)-2'-O)-methyltransferase RlmB [Pseudomonas sp. Lz4W]
1297896900	30S ribosomal protein S4 [Pseudomonas sp. Lz4W]		1297896900	30S ribosomal protein S4 [Pseudomonas sp. Lz4W]		1297897425	chaperonin GroL [Pseudomonas sp. Lz4W]		1297900002	23S rRNA methyltransferase [Pseudomonas sp. Lz4W]
1297897633	ATP-dependent RNA helicase [Pseudomonas sp. Lz4W]		1297897425	chaperonin GroL [Pseudomonas sp. Lz4W]		1297900289	pyruvate dehydrogenase (acetyl-transferring), homodimeric type [Pseudomonas sp. Lz4W]		1297897564	23S rRNA pseudouridine(955/2504/2580) synthase [Pseudomonas sp. Lz4W]
1297897807	dihydrolipoyl dehydrogenase [Pseudomonas sp. Lz4W]		1297896866	50S ribosomal protein L1 [Pseudomonas sp. Lz4W]		1297896881	50S ribosomal protein L22 [Pseudomonas sp. Lz4W]		1297899239	23S rRNA pseudouridylate synthase B [Pseudomonas sp. Lz4W]
1297899223	flagellin [Pseudomonas sp. Lz4W]		1297899223	flagellin [Pseudomonas sp. Lz4W]		1297897809	succinate--CoA ligase subunit alpha [Pseudomonas sp. Lz4W]		1297899860	2-alkenal reductase [Pseudomonas sp. Lz4W]
1297897805	2-oxoglutarate dehydrogenase E1 component [Pseudomonas sp. Lz4W]		1297900387	GTP-binding protein TypA [Pseudomonas sp. Lz4W]		1297897807	dihydrolipoyl dehydrogenase [Pseudomonas sp. Lz4W]		1297899665	2-C-methyl-D-erythritol 2,4-cyclodiphosphate synthase [Pseudomonas sp. Lz4W]
1297900289	pyruvate dehydrogenase (acetyl-transferring), homodimeric type [Pseudomonas sp. Lz4W]		1297896867	50S ribosomal protein L10 [Pseudomonas sp. Lz4W]		1297900387	GTP-binding protein TypA [Pseudomonas sp. Lz4W]		1297897265	2-isopropylmalate synthase [Pseudomonas sp. Lz4W]
1297896888	50S ribosomal protein L5 [Pseudomonas sp. Lz4W]		1297900619	F0F1 ATP synthase subunit alpha [Pseudomonas sp. Lz4W]		1297896872	30S ribosomal protein S7 [Pseudomonas sp. Lz4W]		1297897805	2-oxoglutarate dehydrogenase E1 component [Pseudomonas sp. Lz4W]
1297896882	30S ribosomal protein S3 [Pseudomonas sp. Lz4W]		1297897805	2-oxoglutarate dehydrogenase E1 component [Pseudomonas sp. Lz4W]		1297896867	50S ribosomal protein L10 [Pseudomonas sp. Lz4W]		1297896923	3,4-dihydroxy-2-butanone-4-phosphate synthase [Pseudomonas sp. Lz4W]
1297896867	50S ribosomal protein L10 [Pseudomonas sp. Lz4W]		1297897809	succinate--CoA ligase subunit alpha [Pseudomonas sp. Lz4W]		1297896892	50S ribosomal protein L18 [Pseudomonas sp. Lz4W]		1297897884	30S ribosomal protein S1 [Pseudomonas sp. Lz4W]
1297897846	isocitrate dehydrogenase (NADP(+)) [Pseudomonas sp. Lz4W]		1297896881	50S ribosomal protein L22 [Pseudomonas sp. Lz4W]		1297896882	30S ribosomal protein S3 [Pseudomonas sp. Lz4W]		1297896875	30S ribosomal protein S10 [Pseudomonas sp. Lz4W]
1297900387	GTP-binding protein TypA [Pseudomonas sp. Lz4W]		1297897846	isocitrate dehydrogenase (NADP(+)) [Pseudomonas sp. Lz4W]		1297900619	F0F1 ATP synthase subunit alpha [Pseudomonas sp. Lz4W]		1297896899	30S ribosomal protein S11 [Pseudomonas sp. Lz4W]
1297896892	50S ribosomal protein L18 [Pseudomonas sp. Lz4W]		1297899990	polyribonucleotide nucleotidyltransferase [Pseudomonas sp. Lz4W]		1297897633	ATP-dependent RNA helicase [Pseudomonas sp. Lz4W]		1297896871	30S ribosomal protein S12 [Pseudomonas sp. Lz4W]
1297899690	30S ribosomal protein S2 [Pseudomonas sp. Lz4W]		1297896892	50S ribosomal protein L18 [Pseudomonas sp. Lz4W]		1297896866	50S ribosomal protein L1 [Pseudomonas sp. Lz4W]		1297896898	30S ribosomal protein S13 [Pseudomonas sp. Lz4W]
1297899392	enoyl-[acyl-carrier-protein] reductase [Pseudomonas sp. Lz4W]		1297899928	50S ribosomal protein L25/general stress protein Ctc [Pseudomonas sp. Lz4W]		1297897537	preprotein translocase subunit SecA [Pseudomonas sp. Lz4W]		1297896889	30S ribosomal protein S14 [Pseudomonas sp. Lz4W]
1297896881	50S ribosomal protein L22 [Pseudomonas sp. Lz4W]		1297897884	30S ribosomal protein S1 [Pseudomonas sp. Lz4W]		1297899223	flagellin [Pseudomonas sp. Lz4W]		1297899748	30S ribosomal protein S16 [Pseudomonas sp. Lz4W]
1297896866	50S ribosomal protein L1 [Pseudomonas sp. Lz4W]		1297897633	ATP-dependent RNA helicase [Pseudomonas sp. Lz4W]		1297896900	30S ribosomal protein S4 [Pseudomonas sp. Lz4W]		1297896885	30S ribosomal protein S17 [Pseudomonas sp. Lz4W]
1297897808	succinate--CoA ligase subunit beta [Pseudomonas sp. Lz4W]		1297897808	succinate--CoA ligase subunit beta [Pseudomonas sp. Lz4W]		1297897803	succinate dehydrogenase flavoprotein subunit [Pseudomonas sp. Lz4W]		1297900225	30S ribosomal protein S18 [Pseudomonas sp. Lz4W]
1297900619	F0F1 ATP synthase subunit alpha [Pseudomonas sp. Lz4W]		1297896887	50S ribosomal protein L24 [Pseudomonas sp. Lz4W]		1297897761	hypothetical protein B195_007235 [Pseudomonas sp. Lz4W]		1297896880	30S ribosomal protein S19 [Pseudomonas sp. Lz4W]
1297897537	preprotein translocase subunit SecA [Pseudomonas sp. Lz4W]		1297897807	dihydrolipoyl dehydrogenase [Pseudomonas sp. Lz4W]		1297897808	succinate--CoA ligase subunit beta [Pseudomonas sp. Lz4W]		1297899690	30S ribosomal protein S2 [Pseudomonas sp. Lz4W]
1297898795	3-deoxy-8-phosphooctulonate synthase [Pseudomonas sp. Lz4W]		1297896882	30S ribosomal protein S3 [Pseudomonas sp. Lz4W]		1297897846	isocitrate dehydrogenase (NADP(+)) [Pseudomonas sp. Lz4W]		1297896813	30S ribosomal protein S21 [Pseudomonas sp. Lz4W]
1297897761	hypothetical protein B195_007235 [Pseudomonas sp. Lz4W]		1297896901	DNA-directed RNA polymerase subunit alpha [Pseudomonas sp. Lz4W]		1297899439	peptidoglycan-associated lipoprotein [Pseudomonas sp. Lz4W]		1297896882	30S ribosomal protein S3 [Pseudomonas sp. Lz4W]
1297899928	50S ribosomal protein L25/general stress protein Ctc [Pseudomonas sp. Lz4W]		1297897537	preprotein translocase subunit SecA [Pseudomonas sp. Lz4W]		1297896895	50S ribosomal protein L15 [Pseudomonas sp. Lz4W]		1297896900	30S ribosomal protein S4 [Pseudomonas sp. Lz4W]
1297897803	succinate dehydrogenase flavoprotein subunit [Pseudomonas sp. Lz4W]		1297896891	50S ribosomal protein L6 [Pseudomonas sp. Lz4W]		1297899689	translation elongation factor Ts [Pseudomonas sp. Lz4W]		1297896893	30S ribosomal protein S5 [Pseudomonas sp. Lz4W]
1297896872	30S ribosomal protein S7 [Pseudomonas sp. Lz4W]		1297897803	succinate dehydrogenase flavoprotein subunit [Pseudomonas sp. Lz4W]		1297898795	3-deoxy-8-phosphooctulonate synthase [Pseudomonas sp. Lz4W]		1297900226	30S ribosomal protein S6 [Pseudomonas sp. Lz4W]
1297900617	F0F1 ATP synthase subunit beta [Pseudomonas sp. Lz4W]		1297899689	translation elongation factor Ts [Pseudomonas sp. Lz4W]		1297896901	DNA-directed RNA polymerase subunit alpha [Pseudomonas sp. Lz4W]		1297896872	30S ribosomal protein S7 [Pseudomonas sp. Lz4W]
1297900290	dihydrolipoyllysine-residue acetyltransferase [Pseudomonas sp. Lz4W]		1297896886	50S ribosomal protein L14 [Pseudomonas sp. Lz4W]		1297897563	ribonuclease E [Pseudomonas sp. Lz4W]		1297896890	30S ribosomal protein S8 [Pseudomonas sp. Lz4W]
1297899400	trigger factor [Pseudomonas sp. Lz4W]		1297897563	ribonuclease E [Pseudomonas sp. Lz4W]		1297900290	dihydrolipoyllysine-residue acetyltransferase [Pseudomonas sp. Lz4W]		1297897154	30S ribosomal protein S9 [Pseudomonas sp. Lz4W]
1297899439	peptidoglycan-associated lipoprotein [Pseudomonas sp. Lz4W]		1297896895	50S ribosomal protein L15 [Pseudomonas sp. Lz4W]		1297899928	50S ribosomal protein L25/general stress protein Ctc [Pseudomonas sp. Lz4W]		1297900685	3-deoxy-7-phosphoheptulonate synthase [Pseudomonas sp. Lz4W]
1297899990	polyribonucleotide nucleotidyltransferase [Pseudomonas sp. Lz4W]		1297900005	carbamoyl phosphate synthase large subunit [Pseudomonas sp. Lz4W]		1297899690	30S ribosomal protein S2 [Pseudomonas sp. Lz4W]		1297898795	3-deoxy-8-phosphooctulonate synthase [Pseudomonas sp. Lz4W]
1297896893	30S ribosomal protein S5 [Pseudomonas sp. Lz4W]		1297899490	ribonucleoside-diphosphate reductase subunit alpha [Pseudomonas sp. Lz4W]		1297900617	F0F1 ATP synthase subunit beta [Pseudomonas sp. Lz4W]		1297900723	3-deoxy-D-manno-octulosonate 8-phosphate phosphatase [Pseudomonas sp. Lz4W]
1297896901	DNA-directed RNA polymerase subunit alpha [Pseudomonas sp. Lz4W]		1297899439	peptidoglycan-associated lipoprotein [Pseudomonas sp. Lz4W]		1297896891	50S ribosomal protein L6 [Pseudomonas sp. Lz4W]		1297897559	3-deoxy-manno-octulosonate cytidylyltransferase [Pseudomonas sp. Lz4W]
1297899674	acetyl-CoA carboxylase carboxyltransferase subunit alpha [Pseudomonas sp. Lz4W]		1297897761	hypothetical protein B195_007235 [Pseudomonas sp. Lz4W]		1297900223	50S ribosomal protein L9 [Pseudomonas sp. Lz4W]		1297899314	3-hydroxyacyl-[acyl-carrier-protein] dehydratase FabA [Pseudomonas sp. Lz4W]
1297897884	30S ribosomal protein S1 [Pseudomonas sp. Lz4W]		1297899400	trigger factor [Pseudomonas sp. Lz4W]		1297896898	30S ribosomal protein S13 [Pseudomonas sp. Lz4W]		1297899679	3-hydroxyacyl-[acyl-carrier-protein] dehydratase FabZ [Pseudomonas sp. Lz4W]
1297897563	ribonuclease E [Pseudomonas sp. Lz4W]		1297897255	nucleoside-diphosphate kinase [Pseudomonas sp. Lz4W]		1297899449	aspartate--tRNA ligase [Pseudomonas sp. Lz4W]		1297897664	3-ketoacyl-CoA thiolase [Pseudomonas sp. Lz4W]
1297896895	50S ribosomal protein L15 [Pseudomonas sp. Lz4W]		1297900617	F0F1 ATP synthase subunit beta [Pseudomonas sp. Lz4W]		1297896880	30S ribosomal protein S19 [Pseudomonas sp. Lz4W]		1297897572	3-oxoacyl-ACP reductase [Pseudomonas sp. Lz4W]
1297900157	acetyl-CoA carboxylase biotin carboxylase subunit [Pseudomonas sp. Lz4W]		1297896902	50S ribosomal protein L17 [Pseudomonas sp. Lz4W]		1297899400	trigger factor [Pseudomonas sp. Lz4W]		1297897421	3-oxoacyl-ACP reductase [Pseudomonas sp. Lz4W]
1297899995	transcription termination/antitermination protein NusA [Pseudomonas sp. Lz4W]		1297898795	3-deoxy-8-phosphooctulonate synthase [Pseudomonas sp. Lz4W]		1297896887	50S ribosomal protein L24 [Pseudomonas sp. Lz4W]		1297899224	3-oxoacyl-ACP synthase [Pseudomonas sp. Lz4W]
1297900498	transcription termination factor Rho [Pseudomonas sp. Lz4W]		1297900290	dihydrolipoyllysine-residue acetyltransferase [Pseudomonas sp. Lz4W]		1297899990	polyribonucleotide nucleotidyltransferase [Pseudomonas sp. Lz4W]		1297899234	4a-hydroxytetrahydrobiopterin dehydratase [Pseudomonas sp. Lz4W]
1297896887	50S ribosomal protein L24 [Pseudomonas sp. Lz4W]		1297899690	30S ribosomal protein S2 [Pseudomonas sp. Lz4W]		1297899995	transcription termination/antitermination protein NusA [Pseudomonas sp. Lz4W]		1297900525	4-aminobutyrate--2-oxoglutarate transaminase [Pseudomonas sp. Lz4W]
1297896876	50S ribosomal protein L3 [Pseudomonas sp. Lz4W]		1297899776	leucyl aminopeptidase [Pseudomonas sp. Lz4W]		1297900009	molecular chaperone DnaK [Pseudomonas sp. Lz4W]		1297897259	4-hydroxy-3-methylbut-2-en-1-yl diphosphate synthase [Pseudomonas sp. Lz4W]
1297897153	50S ribosomal protein L13 [Pseudomonas sp. Lz4W]		1297900498	transcription termination factor Rho [Pseudomonas sp. Lz4W]		1297897153	50S ribosomal protein L13 [Pseudomonas sp. Lz4W]		1297897073	4-hydroxy-3-methylbut-2-enyl diphosphate reductase [Pseudomonas sp. Lz4W]
1297897789	septum site-determining protein MinD [Pseudomonas sp. Lz4W]		1297896893	30S ribosomal protein S5 [Pseudomonas sp. Lz4W]		1297899895	rod shape-determining protein [Pseudomonas sp. Lz4W]		1297900007	4-hydroxy-tetrahydrodipicolinate reductase [Pseudomonas sp. Lz4W]
1297900005	carbamoyl phosphate synthase large subunit [Pseudomonas sp. Lz4W]		1297897153	50S ribosomal protein L13 [Pseudomonas sp. Lz4W]		1297896886	50S ribosomal protein L14 [Pseudomonas sp. Lz4W]		1297897688	4-hydroxy-tetrahydrodipicolinate synthase [Pseudomonas sp. Lz4W]
1297899776	leucyl aminopeptidase [Pseudomonas sp. Lz4W]		1297897878	DNA gyrase subunit A [Pseudomonas sp. Lz4W]		1297897806	dihydrolipoamide succinyltransferase [Pseudomonas sp. Lz4W]		1297897945	4-phosphoerythronate dehydrogenase [Pseudomonas sp. Lz4W]
1297900009	molecular chaperone DnaK [Pseudomonas sp. Lz4W]		1297897330	alkyl hydroperoxide reductase [Pseudomonas sp. Lz4W]		1297896902	50S ribosomal protein L17 [Pseudomonas sp. Lz4W]		1297900567	5-(carboxyamino)imidazole ribonucleotide mutase [Pseudomonas sp. Lz4W]
1297897771	peptidylprolyl isomerase [Pseudomonas sp. Lz4W]		1297899995	transcription termination/antitermination protein NusA [Pseudomonas sp. Lz4W]		1297899392	enoyl-[acyl-carrier-protein] reductase [Pseudomonas sp. Lz4W]		1297900566	5-(carboxyamino)imidazole ribonucleotide synthase [Pseudomonas sp. Lz4W]
1297896891	50S ribosomal protein L6 [Pseudomonas sp. Lz4W]		1297896865	50S ribosomal protein L11 [Pseudomonas sp. Lz4W]		1297899766	phosphoribosylformylglycinamidine synthase [Pseudomonas sp. Lz4W]		1297896866	50S ribosomal protein L1 [Pseudomonas sp. Lz4W]
1297900333	malate dehydrogenase [Pseudomonas sp. Lz4W]		1297900009	molecular chaperone DnaK [Pseudomonas sp. Lz4W]		1297899069	50S ribosomal protein L20 [Pseudomonas sp. Lz4W]		1297896867	50S ribosomal protein L10 [Pseudomonas sp. Lz4W]
1297899449	aspartate--tRNA ligase [Pseudomonas sp. Lz4W]		1297897806	dihydrolipoamide succinyltransferase [Pseudomonas sp. Lz4W]		1297899490	ribonucleoside-diphosphate reductase subunit alpha [Pseudomonas sp. Lz4W]		1297896865	50S ribosomal protein L11 [Pseudomonas sp. Lz4W]
1297896898	30S ribosomal protein S13 [Pseudomonas sp. Lz4W]		1297899449	aspartate--tRNA ligase [Pseudomonas sp. Lz4W]		1297900005	carbamoyl phosphate synthase large subunit [Pseudomonas sp. Lz4W]		1297897153	50S ribosomal protein L13 [Pseudomonas sp. Lz4W]
1297896886	50S ribosomal protein L14 [Pseudomonas sp. Lz4W]		1297899392	enoyl-[acyl-carrier-protein] reductase [Pseudomonas sp. Lz4W]		1297899412	bifunctional aconitate hydratase 2/2-methylisocitrate dehydratase [Pseudomonas sp. Lz4W]		1297896886	50S ribosomal protein L14 [Pseudomonas sp. Lz4W]
1297899895	rod shape-determining protein [Pseudomonas sp. Lz4W]		1297900223	50S ribosomal protein L9 [Pseudomonas sp. Lz4W]		1297899674	acetyl-CoA carboxylase carboxyltransferase subunit alpha [Pseudomonas sp. Lz4W]		1297896895	50S ribosomal protein L15 [Pseudomonas sp. Lz4W]
1297899962	ketol-acid reductoisomerase [Pseudomonas sp. Lz4W]		1297899674	acetyl-CoA carboxylase carboxyltransferase subunit alpha [Pseudomonas sp. Lz4W]		1297897771	peptidylprolyl isomerase [Pseudomonas sp. Lz4W]		1297896883	50S ribosomal protein L16 [Pseudomonas sp. Lz4W]
1297897330	alkyl hydroperoxide reductase [Pseudomonas sp. Lz4W]		1297899766	phosphoribosylformylglycinamidine synthase [Pseudomonas sp. Lz4W]		1297899745	50S ribosomal protein L19 [Pseudomonas sp. Lz4W]		1297896902	50S ribosomal protein L17 [Pseudomonas sp. Lz4W]
1297899069	50S ribosomal protein L20 [Pseudomonas sp. Lz4W]		1297896701	DEAD/DEAH box helicase [Pseudomonas sp. Lz4W]		1297896490	50S ribosomal protein L28 [Pseudomonas sp. Lz4W]		1297896892	50S ribosomal protein L18 [Pseudomonas sp. Lz4W]
1297896490	50S ribosomal protein L28 [Pseudomonas sp. Lz4W]		1297899412	bifunctional aconitate hydratase 2/2-methylisocitrate dehydratase [Pseudomonas sp. Lz4W]		1297897255	nucleoside-diphosphate kinase [Pseudomonas sp. Lz4W]		1297899745	50S ribosomal protein L19 [Pseudomonas sp. Lz4W]
1297899550	arginine N-succinyltransferase [Pseudomonas sp. Lz4W]		1297896898	30S ribosomal protein S13 [Pseudomonas sp. Lz4W]		1297899455	porin [Pseudomonas sp. Lz4W]		1297896879	50S ribosomal protein L2 [Pseudomonas sp. Lz4W]
1297896865	50S ribosomal protein L11 [Pseudomonas sp. Lz4W]		1297900679	ABC transporter ATP-binding protein [Pseudomonas sp. Lz4W]		1297899776	leucyl aminopeptidase [Pseudomonas sp. Lz4W]		1297899069	50S ribosomal protein L20 [Pseudomonas sp. Lz4W]
1297897255	nucleoside-diphosphate kinase [Pseudomonas sp. Lz4W]		1297900157	acetyl-CoA carboxylase biotin carboxylase subunit [Pseudomonas sp. Lz4W]		1297900679	ABC transporter ATP-binding protein [Pseudomonas sp. Lz4W]		1297897063	50S ribosomal protein L21 [Pseudomonas sp. Lz4W]
1297899490	ribonucleoside-diphosphate reductase subunit alpha [Pseudomonas sp. Lz4W]		1297899895	rod shape-determining protein [Pseudomonas sp. Lz4W]		1297896893	30S ribosomal protein S5 [Pseudomonas sp. Lz4W]		1297896881	50S ribosomal protein L22 [Pseudomonas sp. Lz4W]
1297897806	dihydrolipoamide succinyltransferase [Pseudomonas sp. Lz4W]		1297899069	50S ribosomal protein L20 [Pseudomonas sp. Lz4W]		1297897789	septum site-determining protein MinD [Pseudomonas sp. Lz4W]		1297896878	50S ribosomal protein L23 [Pseudomonas sp. Lz4W]
1297900679	ABC transporter ATP-binding protein [Pseudomonas sp. Lz4W]		1297899455	porin [Pseudomonas sp. Lz4W]		1297900498	transcription termination factor Rho [Pseudomonas sp. Lz4W]		1297896887	50S ribosomal protein L24 [Pseudomonas sp. Lz4W]
1297899745	50S ribosomal protein L19 [Pseudomonas sp. Lz4W]		1297897417	proline--tRNA ligase [Pseudomonas sp. Lz4W]		1297896701	DEAD/DEAH box helicase [Pseudomonas sp. Lz4W]		1297899928	50S ribosomal protein L25/general stress protein Ctc [Pseudomonas sp. Lz4W]
1297896880	30S ribosomal protein S19 [Pseudomonas sp. Lz4W]		1297896876	50S ribosomal protein L3 [Pseudomonas sp. Lz4W]		1297896878	50S ribosomal protein L23 [Pseudomonas sp. Lz4W]		1297897064	50S ribosomal protein L27 [Pseudomonas sp. Lz4W]
1297896902	50S ribosomal protein L17 [Pseudomonas sp. Lz4W]		1297899745	50S ribosomal protein L19 [Pseudomonas sp. Lz4W]		1297896876	50S ribosomal protein L3 [Pseudomonas sp. Lz4W]		1297896490	50S ribosomal protein L28 [Pseudomonas sp. Lz4W]
1297900223	50S ribosomal protein L9 [Pseudomonas sp. Lz4W]		1297899397	endopeptidase La [Pseudomonas sp. Lz4W]		1297898926	ornithine monooxygenase [Pseudomonas sp. Lz4W]		1297896884	50S ribosomal protein L29 [Pseudomonas sp. Lz4W]
1297896878	50S ribosomal protein L23 [Pseudomonas sp. Lz4W]		1297896724	transketolase [Pseudomonas sp. Lz4W]		1297896724	transketolase [Pseudomonas sp. Lz4W]		1297896876	50S ribosomal protein L3 [Pseudomonas sp. Lz4W]
1297899766	phosphoribosylformylglycinamidine synthase [Pseudomonas sp. Lz4W]		1297896936	inorganic pyrophosphatase [Pseudomonas sp. Lz4W]		1297897804	succinate dehydrogenase iron-sulfur subunit [Pseudomonas sp. Lz4W]		1297896894	50S ribosomal protein L30 [Pseudomonas sp. Lz4W]
1297897878	DNA gyrase subunit A [Pseudomonas sp. Lz4W]		1297900621	F0F1 ATP synthase subunit B [Pseudomonas sp. Lz4W]		1297896727	fructose-1,6-bisphosphate aldolase [Pseudomonas sp. Lz4W]		1297900335	50S ribosomal protein L31 [Pseudomonas sp. Lz4W]
1297897064	50S ribosomal protein L27 [Pseudomonas sp. Lz4W]		1297897663	multifunctional fatty acid oxidation complex subunit alpha [Pseudomonas sp. Lz4W]		1297897691	phosphoribosylaminoimidazolesuccinocarboxamide synthase [Pseudomonas sp. Lz4W]		1297897569	50S ribosomal protein L32 [Pseudomonas sp. Lz4W]
1297897179	cell division protein FtsZ [Pseudomonas sp. Lz4W]		1297898785	ABC transporter permease [Pseudomonas sp. Lz4W]		1297897179	cell division protein FtsZ [Pseudomonas sp. Lz4W]		1297896877	50S ribosomal protein L4 [Pseudomonas sp. Lz4W]
1297896699	adenosylhomocysteinase [Pseudomonas sp. Lz4W]		1297898926	ornithine monooxygenase [Pseudomonas sp. Lz4W]		1297896865	50S ribosomal protein L11 [Pseudomonas sp. Lz4W]		1297896888	50S ribosomal protein L5 [Pseudomonas sp. Lz4W]
1297896890	30S ribosomal protein S8 [Pseudomonas sp. Lz4W]		1297897154	30S ribosomal protein S9 [Pseudomonas sp. Lz4W]		1297899471	phosphoenolpyruvate synthase [Pseudomonas sp. Lz4W]		1297896891	50S ribosomal protein L6 [Pseudomonas sp. Lz4W]
1297900389	type I glutamate--ammonia ligase [Pseudomonas sp. Lz4W]		1297899067	phenylalanine--tRNA ligase subunit beta [Pseudomonas sp. Lz4W]		1297900157	acetyl-CoA carboxylase biotin carboxylase subunit [Pseudomonas sp. Lz4W]		1297896868	50S ribosomal protein L7/L12 [Pseudomonas sp. Lz4W]
1297897689	hypothetical protein B195_006855 [Pseudomonas sp. Lz4W]		1297897833	NADH-quinone oxidoreductase subunit G [Pseudomonas sp. Lz4W]		1297900234	HflC protein [Pseudomonas sp. Lz4W]		1297900223	50S ribosomal protein L9 [Pseudomonas sp. Lz4W]
1297899455	porin [Pseudomonas sp. Lz4W]		1297896727	fructose-1,6-bisphosphate aldolase [Pseudomonas sp. Lz4W]		1297899067	phenylalanine--tRNA ligase subunit beta [Pseudomonas sp. Lz4W]		1297896924	6,7-dimethyl-8-ribityllumazine synthase [Pseudomonas sp. Lz4W]
1297897417	proline--tRNA ligase [Pseudomonas sp. Lz4W]		1297899072	threonine--tRNA ligase [Pseudomonas sp. Lz4W]		1297898853	acetyl-CoA carboxylase subunit beta [Pseudomonas sp. Lz4W]		1297899545	6,7-dimethyl-8-ribityllumazine synthase [Pseudomonas sp. Lz4W]
1297897833	NADH-quinone oxidoreductase subunit G [Pseudomonas sp. Lz4W]		1297896490	50S ribosomal protein L28 [Pseudomonas sp. Lz4W]		1297897244	inositol monophosphatase [Pseudomonas sp. Lz4W]		1297899334	6-phosphogluconate dehydrogenase (decarboxylating) [Pseudomonas sp. Lz4W]
1297897572	3-oxoacyl-ACP reductase [Pseudomonas sp. Lz4W]		1297900333	malate dehydrogenase [Pseudomonas sp. Lz4W]		1297896883	50S ribosomal protein L16 [Pseudomonas sp. Lz4W]		1297899592	6-phosphogluconolactonase [Pseudomonas sp. Lz4W]
1297899471	phosphoenolpyruvate synthase [Pseudomonas sp. Lz4W]		1297900295	trifunctional transcriptional regulator/proline dehydrogenase/L-glutamate gamma-semialdehyde dehydrogenase [Pseudomonas sp. Lz4W]		1297899962	ketol-acid reductoisomerase [Pseudomonas sp. Lz4W]		1297899293	AAA family ATPase [Pseudomonas sp. Lz4W]
1297898926	ornithine monooxygenase [Pseudomonas sp. Lz4W]		1297899471	phosphoenolpyruvate synthase [Pseudomonas sp. Lz4W]		1297898791	acetyltransferase [Pseudomonas sp. Lz4W]		1297897319	ABC transporter [Pseudomonas sp. Lz4W]
1297897804	succinate dehydrogenase iron-sulfur subunit [Pseudomonas sp. Lz4W]		1297897070	isoleucine--tRNA ligase [Pseudomonas sp. Lz4W]		1297899398	ATP-dependent protease ATP-binding subunit ClpX [Pseudomonas sp. Lz4W]		1297900679	ABC transporter ATP-binding protein [Pseudomonas sp. Lz4W]
1297898853	acetyl-CoA carboxylase subunit beta [Pseudomonas sp. Lz4W]		1297897179	cell division protein FtsZ [Pseudomonas sp. Lz4W]		1297900621	F0F1 ATP synthase subunit B [Pseudomonas sp. Lz4W]		1297899870	ABC transporter ATP-binding protein [Pseudomonas sp. Lz4W]
1297897691	phosphoribosylaminoimidazolesuccinocarboxamide synthase [Pseudomonas sp. Lz4W]		1297896890	30S ribosomal protein S8 [Pseudomonas sp. Lz4W]		1297899550	arginine N-succinyltransferase [Pseudomonas sp. Lz4W]		1297898785	ABC transporter permease [Pseudomonas sp. Lz4W]
1297896701	DEAD/DEAH box helicase [Pseudomonas sp. Lz4W]		1297897771	peptidylprolyl isomerase [Pseudomonas sp. Lz4W]		1297900333	malate dehydrogenase [Pseudomonas sp. Lz4W]		1297899558	ABC transporter substrate-binding protein [Pseudomonas sp. Lz4W]
1297897059	peptidylprolyl isomerase [Pseudomonas sp. Lz4W]		1297900756	alanine--tRNA ligase [Pseudomonas sp. Lz4W]		1297899397	endopeptidase La [Pseudomonas sp. Lz4W]		1297898708	ABC-F family ATPase [Pseudomonas sp. Lz4W]
1297897270	glutamine-hydrolyzing GMP synthase [Pseudomonas sp. Lz4W]		1297897064	50S ribosomal protein L27 [Pseudomonas sp. Lz4W]		1297900295	trifunctional transcriptional regulator/proline dehydrogenase/L-glutamate gamma-semialdehyde dehydrogenase [Pseudomonas sp. Lz4W]		1297900764	acetolactate synthase, large subunit, biosynthetic type [Pseudomonas sp. Lz4W]
1297898101	transaldolase [Pseudomonas sp. Lz4W]		1297897812	molecular chaperone HtpG [Pseudomonas sp. Lz4W]		1297899072	threonine--tRNA ligase [Pseudomonas sp. Lz4W]		1297899986	acetyl-CoA acetyltransferase [Pseudomonas sp. Lz4W]
1297899072	threonine--tRNA ligase [Pseudomonas sp. Lz4W]		1297897572	3-oxoacyl-ACP reductase [Pseudomonas sp. Lz4W]		1297896968	hypothetical protein B195_002960 [Pseudomonas sp. Lz4W]		1297900157	acetyl-CoA carboxylase biotin carboxylase subunit [Pseudomonas sp. Lz4W]
1297897627	elongation factor P [Pseudomonas sp. Lz4W]		1297897248	IscS subfamily cysteine desulfurase [Pseudomonas sp. Lz4W]		1297897833	NADH-quinone oxidoreductase subunit G [Pseudomonas sp. Lz4W]		1297899674	acetyl-CoA carboxylase carboxyltransferase subunit alpha [Pseudomonas sp. Lz4W]
1297897569	50S ribosomal protein L32 [Pseudomonas sp. Lz4W]		1297897569	50S ribosomal protein L32 [Pseudomonas sp. Lz4W]		1297900079	chemotaxis protein [Pseudomonas sp. Lz4W]		1297898853	acetyl-CoA carboxylase subunit beta [Pseudomonas sp. Lz4W]
1297897248	IscS subfamily cysteine desulfurase [Pseudomonas sp. Lz4W]		1297897270	glutamine-hydrolyzing GMP synthase [Pseudomonas sp. Lz4W]		1297897689	hypothetical protein B195_006855 [Pseudomonas sp. Lz4W]		1297900156	acetyl-CoA carboxylase, biotin carboxyl carrier protein [Pseudomonas sp. Lz4W]
1297899067	phenylalanine--tRNA ligase subunit beta [Pseudomonas sp. Lz4W]		1297896875	30S ribosomal protein S10 [Pseudomonas sp. Lz4W]		1297897064	50S ribosomal protein L27 [Pseudomonas sp. Lz4W]		1297896496	acetylglutamate kinase [Pseudomonas sp. Lz4W]
1297898785	ABC transporter permease [Pseudomonas sp. Lz4W]		1297897789	septum site-determining protein MinD [Pseudomonas sp. Lz4W]		1297897248	IscS subfamily cysteine desulfurase [Pseudomonas sp. Lz4W]		1297898791	acetyltransferase [Pseudomonas sp. Lz4W]
1297896883	50S ribosomal protein L16 [Pseudomonas sp. Lz4W]		1297900389	type I glutamate--ammonia ligase [Pseudomonas sp. Lz4W]		1297899396	DNA-binding protein HU [Pseudomonas sp. Lz4W]		1297899378	ACP phosphodiesterase [Pseudomonas sp. Lz4W]
1297899927	ribose-phosphate pyrophosphokinase [Pseudomonas sp. Lz4W]		1297899773	elongation factor 4 [Pseudomonas sp. Lz4W]		1297896868	50S ribosomal protein L7/L12 [Pseudomonas sp. Lz4W]		1297899678	acyl-[acyl-carrier-protein]--UDP-N-acetylglucosamine O-acyltransferase [Pseudomonas sp. Lz4W]
1297897674	glyceraldehyde-3-phosphate dehydrogenase [Pseudomonas sp. Lz4W]		1297896878	50S ribosomal protein L23 [Pseudomonas sp. Lz4W]		1297897572	3-oxoacyl-ACP reductase [Pseudomonas sp. Lz4W]		1297900544	acyl-CoA dehydrogenase [Pseudomonas sp. Lz4W]
1297899396	DNA-binding protein HU [Pseudomonas sp. Lz4W]		1297897804	succinate dehydrogenase iron-sulfur subunit [Pseudomonas sp. Lz4W]		1297898785	ABC transporter permease [Pseudomonas sp. Lz4W]		1297896797	acyl-CoA dehydrogenase [Pseudomonas sp. Lz4W]
1297896899	30S ribosomal protein S11 [Pseudomonas sp. Lz4W]		1297896880	30S ribosomal protein S19 [Pseudomonas sp. Lz4W]		1297896894	50S ribosomal protein L30 [Pseudomonas sp. Lz4W]		1297900586	acyl-CoA thioesterase [Pseudomonas sp. Lz4W]
1297899412	bifunctional aconitate hydratase 2/2-methylisocitrate dehydratase [Pseudomonas sp. Lz4W]		1297899440	Tol-Pal system beta propeller repeat protein TolB [Pseudomonas sp. Lz4W]		1297900278	carbamoyltransferase [Pseudomonas sp. Lz4W]		1297896698	acyl-CoA thioesterase [Pseudomonas sp. Lz4W]
1297897596	electron transporter RnfB [Pseudomonas sp. Lz4W]		1297899748	30S ribosomal protein S16 [Pseudomonas sp. Lz4W]		1297900389	type I glutamate--ammonia ligase [Pseudomonas sp. Lz4W]		1297897020	acyl-CoA thioesterase II [Pseudomonas sp. Lz4W]
1297900621	F0F1 ATP synthase subunit B [Pseudomonas sp. Lz4W]		1297897596	electron transporter RnfB [Pseudomonas sp. Lz4W]		1297900001	ATP-dependent metalloprotease [Pseudomonas sp. Lz4W]		1297897348	acyl-homoserine lactone acylase subunit beta [Pseudomonas sp. Lz4W]
1297896403	DNA gyrase subunit B [Pseudomonas sp. Lz4W]		1297899723	lysine--tRNA ligase [Pseudomonas sp. Lz4W]		1297897154	30S ribosomal protein S9 [Pseudomonas sp. Lz4W]		1297896699	adenosylhomocysteinase [Pseudomonas sp. Lz4W]
1297899984	glucose-6-phosphate isomerase [Pseudomonas sp. Lz4W]		1297896699	adenosylhomocysteinase [Pseudomonas sp. Lz4W]		1297899273	RNA helicase [Pseudomonas sp. Lz4W]		1297900382	adenylate cyclase [Pseudomonas sp. Lz4W]
1297897244	inositol monophosphatase [Pseudomonas sp. Lz4W]		1297896408	glycine--tRNA ligase subunit beta [Pseudomonas sp. Lz4W]		1297900693	hypothetical protein B195_008450 [Pseudomonas sp. Lz4W]		1297899714	adenylate kinase [Pseudomonas sp. Lz4W]
1297900295	trifunctional transcriptional regulator/proline dehydrogenase/L-glutamate gamma-semialdehyde dehydrogenase [Pseudomonas sp. Lz4W]		1297900525	4-aminobutyrate--2-oxoglutarate transaminase [Pseudomonas sp. Lz4W]		1297896699	adenosylhomocysteinase [Pseudomonas sp. Lz4W]		1297897842	adenylosuccinate lyase [Pseudomonas sp. Lz4W]
1297900569	aspartate ammonia-lyase [Pseudomonas sp. Lz4W]		1297899398	ATP-dependent protease ATP-binding subunit ClpX [Pseudomonas sp. Lz4W]		1297896899	30S ribosomal protein S11 [Pseudomonas sp. Lz4W]		1297900232	adenylosuccinate synthase [Pseudomonas sp. Lz4W]
1297897597	electron transfer flavoprotein subunit beta [Pseudomonas sp. Lz4W]		1297898853	acetyl-CoA carboxylase subunit beta [Pseudomonas sp. Lz4W]		1297896811	RNA polymerase sigma factor RpoD [Pseudomonas sp. Lz4W]		1297900756	alanine--tRNA ligase [Pseudomonas sp. Lz4W]
1297897333	argininosuccinate synthase [Pseudomonas sp. Lz4W]		1297898932	non ribosomal peptide synthase [Pseudomonas sp. Lz4W]		1297897388	multidrug transporter [Pseudomonas sp. Lz4W]		1297896487	aldehyde dehydrogenase PuuC [Pseudomonas sp. Lz4W]
1297900756	alanine--tRNA ligase [Pseudomonas sp. Lz4W]		1297897674	glyceraldehyde-3-phosphate dehydrogenase [Pseudomonas sp. Lz4W]		1297900616	F0F1 ATP synthase subunit epsilon [Pseudomonas sp. Lz4W]		1297897152	aldo/keto reductase [Pseudomonas sp. Lz4W]
1297900525	4-aminobutyrate--2-oxoglutarate transaminase [Pseudomonas sp. Lz4W]		1297897244	inositol monophosphatase [Pseudomonas sp. Lz4W]		1297900756	alanine--tRNA ligase [Pseudomonas sp. Lz4W]		1297899661	alkene reductase [Pseudomonas sp. Lz4W]
1297896727	fructose-1,6-bisphosphate aldolase [Pseudomonas sp. Lz4W]		1297899962	ketol-acid reductoisomerase [Pseudomonas sp. Lz4W]		1297897812	molecular chaperone HtpG [Pseudomonas sp. Lz4W]		1297897330	alkyl hydroperoxide reductase [Pseudomonas sp. Lz4W]
1297896811	RNA polymerase sigma factor RpoD [Pseudomonas sp. Lz4W]		1297897689	hypothetical protein B195_006855 [Pseudomonas sp. Lz4W]		1297899723	lysine--tRNA ligase [Pseudomonas sp. Lz4W]		1297898974	amidase [Pseudomonas sp. Lz4W]
1297899398	ATP-dependent protease ATP-binding subunit ClpX [Pseudomonas sp. Lz4W]		1297899984	glucose-6-phosphate isomerase [Pseudomonas sp. Lz4W]		1297899404	peptidylprolyl isomerase [Pseudomonas sp. Lz4W]		1297898849	amidophosphoribosyltransferase [Pseudomonas sp. Lz4W]
1297897526	pyruvate kinase [Pseudomonas sp. Lz4W]		1297897437	superoxide dismutase [Pseudomonas sp. Lz4W]		1297897330	alkyl hydroperoxide reductase [Pseudomonas sp. Lz4W]		1297898839	amino acid ABC transporter [Pseudomonas sp. Lz4W]
1297899773	elongation factor 4 [Pseudomonas sp. Lz4W]		1297899552	bifunctional succinylornithine transaminase/acetylornithine transaminase [Pseudomonas sp. Lz4W]		1297898932	non ribosomal peptide synthase [Pseudomonas sp. Lz4W]		1297900423	amino acid ABC transporter [Pseudomonas sp. Lz4W]
1297900278	carbamoyltransferase [Pseudomonas sp. Lz4W]		1297900569	aspartate ammonia-lyase [Pseudomonas sp. Lz4W]		1297897417	proline--tRNA ligase [Pseudomonas sp. Lz4W]		1297897316	amino acid ABC transporter ATP-binding protein [Pseudomonas sp. Lz4W]
1297900234	HflC protein [Pseudomonas sp. Lz4W]		1297897435	peptidase [Pseudomonas sp. Lz4W]		1297900012	transcriptional repressor [Pseudomonas sp. Lz4W]		1297900355	amino acid ABC transporter substrate-binding protein [Pseudomonas sp. Lz4W]
1297899562	ribonucleotide-diphosphate reductase subunit beta [Pseudomonas sp. Lz4W]		1297899550	arginine N-succinyltransferase [Pseudomonas sp. Lz4W]		1297896890	30S ribosomal protein S8 [Pseudomonas sp. Lz4W]		1297898842	amino acid dehydrogenase [Pseudomonas sp. Lz4W]
1297898106	lipid hydroperoxide peroxidase [Pseudomonas sp. Lz4W]		1297899396	DNA-binding protein HU [Pseudomonas sp. Lz4W]		1297897878	DNA gyrase subunit A [Pseudomonas sp. Lz4W]		1297900380	amino-acid N-acetyltransferase [Pseudomonas sp. Lz4W]
1297897261	GTP-binding protein [Pseudomonas sp. Lz4W]		1297896968	hypothetical protein B195_002960 [Pseudomonas sp. Lz4W]		1297896403	DNA gyrase subunit B [Pseudomonas sp. Lz4W]		1297896829	aminoglycoside phosphotransferase [Pseudomonas sp. Lz4W]
1297899748	30S ribosomal protein S16 [Pseudomonas sp. Lz4W]		1297899404	peptidylprolyl isomerase [Pseudomonas sp. Lz4W]		1297899748	30S ribosomal protein S16 [Pseudomonas sp. Lz4W]		1297898300	aminopeptidase N [Pseudomonas sp. Lz4W]
1297896924	6,7-dimethyl-8-ribityllumazine synthase [Pseudomonas sp. Lz4W]		1297897260	histidine--tRNA ligase [Pseudomonas sp. Lz4W]		1297896828	LPS biosynthesis protein [Pseudomonas sp. Lz4W]		1297897888	aminotransferase [Pseudomonas sp. Lz4W]
1297899397	endopeptidase La [Pseudomonas sp. Lz4W]		1297898927	non-ribosomal peptide synthetase [Pseudomonas sp. Lz4W]		1297898927	non-ribosomal peptide synthetase [Pseudomonas sp. Lz4W]		1297897900	aminotransferase [Pseudomonas sp. Lz4W]
1297899558	ABC transporter substrate-binding protein [Pseudomonas sp. Lz4W]		1297900370	phosphoenolpyruvate carboxykinase (ATP) [Pseudomonas sp. Lz4W]		1297896871	30S ribosomal protein S12 [Pseudomonas sp. Lz4W]		1297896598	aminotransferase [Pseudomonas sp. Lz4W]
1297900616	F0F1 ATP synthase subunit epsilon [Pseudomonas sp. Lz4W]		1297896877	50S ribosomal protein L4 [Pseudomonas sp. Lz4W]		1297897049	energy-dependent translational throttle protein EttA [Pseudomonas sp. Lz4W]		1297896983	AMP nucleosidase [Pseudomonas sp. Lz4W]
1297899404	peptidylprolyl isomerase [Pseudomonas sp. Lz4W]		1297897059	peptidylprolyl isomerase [Pseudomonas sp. Lz4W]		1297896813	30S ribosomal protein S21 [Pseudomonas sp. Lz4W]		1297898658	antibiotic biosynthesis monooxygenase [Pseudomonas sp. Lz4W]
1297896813	30S ribosomal protein S21 [Pseudomonas sp. Lz4W]		1297897333	argininosuccinate synthase [Pseudomonas sp. Lz4W]		1297896889	30S ribosomal protein S14 [Pseudomonas sp. Lz4W]		1297900513	anti-RNA polymerase sigma 70 factor [Pseudomonas sp. Lz4W]
1297896868	50S ribosomal protein L7/L12 [Pseudomonas sp. Lz4W]		1297899779	valine--tRNA ligase [Pseudomonas sp. Lz4W]		1297896408	glycine--tRNA ligase subunit beta [Pseudomonas sp. Lz4W]		1297898796	arabinose-5-phosphate isomerase [Pseudomonas sp. Lz4W]
1297897180	UDP-3-O-[3-hydroxymyristoyl] N-acetylglucosamine deacetylase [Pseudomonas sp. Lz4W]		1297900228	ribonuclease R [Pseudomonas sp. Lz4W]		1297896885	30S ribosomal protein S17 [Pseudomonas sp. Lz4W]		1297900149	arginine decarboxylase [Pseudomonas sp. Lz4W]
1297897154	30S ribosomal protein S9 [Pseudomonas sp. Lz4W]		1297899558	ABC transporter substrate-binding protein [Pseudomonas sp. Lz4W]		1297900404	1-(5-phosphoribosyl)-5-[(5-phosphoribosylamino)methylideneamino]imidazole-4-carboxamide isomerase [Pseudomonas sp. Lz4W]		1297899614	arginine deiminase [Pseudomonas sp. Lz4W]
1297897733	NADH dehydrogenase [Pseudomonas sp. Lz4W]		1297898541	peroxiredoxin [Pseudomonas sp. Lz4W]		1297899773	elongation factor 4 [Pseudomonas sp. Lz4W]		1297899550	arginine N-succinyltransferase [Pseudomonas sp. Lz4W]
1297897048	serine hydroxymethyltransferase [Pseudomonas sp. Lz4W]		1297900340	HslU--HslV peptidase ATPase subunit [Pseudomonas sp. Lz4W]		1297897569	50S ribosomal protein L32 [Pseudomonas sp. Lz4W]		1297899551	arginine/ornithine succinyltransferase subunit alpha [Pseudomonas sp. Lz4W]
1297900340	HslU--HslV peptidase ATPase subunit [Pseudomonas sp. Lz4W]		1297900079	chemotaxis protein [Pseudomonas sp. Lz4W]		1297897048	serine hydroxymethyltransferase [Pseudomonas sp. Lz4W]		1297900337	arginine--tRNA ligase [Pseudomonas sp. Lz4W]
1297898903	malate:quinone oxidoreductase [Pseudomonas sp. Lz4W]		1297898794	capsule biosynthesis protein [Pseudomonas sp. Lz4W]		1297897627	elongation factor P [Pseudomonas sp. Lz4W]		1297900520	argininosuccinate lyase [Pseudomonas sp. Lz4W]
1297898792	glycerol-3-phosphate cytidylyltransferase [Pseudomonas sp. Lz4W]		1297896868	50S ribosomal protein L7/L12 [Pseudomonas sp. Lz4W]		1297897435	peptidase [Pseudomonas sp. Lz4W]		1297897333	argininosuccinate synthase [Pseudomonas sp. Lz4W]
1297899224	3-oxoacyl-ACP synthase [Pseudomonas sp. Lz4W]		1297899543	aspartate kinase [Pseudomonas sp. Lz4W]		1297897424	co-chaperone GroES [Pseudomonas sp. Lz4W]		1297898915	aromatic amino acid aminotransferase [Pseudomonas sp. Lz4W]
1297896960	serine-type D-Ala-D-Ala carboxypeptidase [Pseudomonas sp. Lz4W]		1297897733	NADH dehydrogenase [Pseudomonas sp. Lz4W]		1297898106	lipid hydroperoxide peroxidase [Pseudomonas sp. Lz4W]		1297899235	aromatic amino acid aminotransferase [Pseudomonas sp. Lz4W]
1297896889	30S ribosomal protein S14 [Pseudomonas sp. Lz4W]		1297897131	hypothetical protein B195_003845 [Pseudomonas sp. Lz4W]		1297899672	CTP synthase [Pseudomonas sp. Lz4W]		1297899695	arsenate reductase [Pseudomonas sp. Lz4W]
1297899395	peptidylprolyl isomerase [Pseudomonas sp. Lz4W]		1297896899	30S ribosomal protein S11 [Pseudomonas sp. Lz4W]		1297900689	UDP-glucose 4-epimerase [Pseudomonas sp. Lz4W]		1297900569	aspartate ammonia-lyase [Pseudomonas sp. Lz4W]
1297896568	D-3-phosphoglycerate dehydrogenase [Pseudomonas sp. Lz4W]		1297898792	glycerol-3-phosphate cytidylyltransferase [Pseudomonas sp. Lz4W]		1297900065	chemical-damaging agent resistance protein C [Pseudomonas sp. Lz4W]		1297896685	aspartate carbamoyltransferase [Pseudomonas sp. Lz4W]
1297900407	imidazoleglycerol-phosphate dehydratase [Pseudomonas sp. Lz4W]		1297900616	F0F1 ATP synthase subunit epsilon [Pseudomonas sp. Lz4W]		1297899552	bifunctional succinylornithine transaminase/acetylornithine transaminase [Pseudomonas sp. Lz4W]		1297899543	aspartate kinase [Pseudomonas sp. Lz4W]
1297896734	ATP-dependent RNA helicase DbpA [Pseudomonas sp. Lz4W]		1297896883	50S ribosomal protein L16 [Pseudomonas sp. Lz4W]		1297899074	DNA-binding protein [Pseudomonas sp. Lz4W]		1297898858	aspartate-semialdehyde dehydrogenase [Pseudomonas sp. Lz4W]
1297899543	aspartate kinase [Pseudomonas sp. Lz4W]		1297897879	phosphoserine transaminase [Pseudomonas sp. Lz4W]		1297897180	UDP-3-O-[3-hydroxymyristoyl] N-acetylglucosamine deacetylase [Pseudomonas sp. Lz4W]		1297899449	aspartate--tRNA ligase [Pseudomonas sp. Lz4W]
1297896871	30S ribosomal protein S12 [Pseudomonas sp. Lz4W]		1297896403	DNA gyrase subunit B [Pseudomonas sp. Lz4W]		1297900520	argininosuccinate lyase [Pseudomonas sp. Lz4W]		1297899291	aspartyl beta-hydroxylase [Pseudomonas sp. Lz4W]
1297899273	RNA helicase [Pseudomonas sp. Lz4W]		1297898791	acetyltransferase [Pseudomonas sp. Lz4W]		1297896924	6,7-dimethyl-8-ribityllumazine synthase [Pseudomonas sp. Lz4W]		1297899897	aspartyl/glutamyl-tRNA amidotransferase subunit A [Pseudomonas sp. Lz4W]
1297896885	30S ribosomal protein S17 [Pseudomonas sp. Lz4W]		1297897526	pyruvate kinase [Pseudomonas sp. Lz4W]		1297900228	ribonuclease R [Pseudomonas sp. Lz4W]		1297900233	ATP phosphoribosyltransferase regulatory subunit [Pseudomonas sp. Lz4W]
1297898849	amidophosphoribosyltransferase [Pseudomonas sp. Lz4W]		1297900001	ATP-dependent metalloprotease [Pseudomonas sp. Lz4W]		1297897131	hypothetical protein B195_003845 [Pseudomonas sp. Lz4W]		1297900767	ATPase [Pseudomonas sp. Lz4W]
1297899440	Tol-Pal system beta propeller repeat protein TolB [Pseudomonas sp. Lz4W]		1297899314	3-hydroxyacyl-[acyl-carrier-protein] dehydratase FabA [Pseudomonas sp. Lz4W]		1297898794	capsule biosynthesis protein [Pseudomonas sp. Lz4W]		1297896569	ATPase [Pseudomonas sp. Lz4W]
1297896875	30S ribosomal protein S10 [Pseudomonas sp. Lz4W]		1297896894	50S ribosomal protein L30 [Pseudomonas sp. Lz4W]		1297897059	peptidylprolyl isomerase [Pseudomonas sp. Lz4W]		1297897339	ATP-binding protein [Pseudomonas sp. Lz4W]
1297897049	energy-dependent translational throttle protein EttA [Pseudomonas sp. Lz4W]		1297900234	HflC protein [Pseudomonas sp. Lz4W]		1297896936	inorganic pyrophosphatase [Pseudomonas sp. Lz4W]		1297897083	ATP-dependent chaperone ClpB [Pseudomonas sp. Lz4W]
1297897328	bacterioferritin [Pseudomonas sp. Lz4W]		1297899679	3-hydroxyacyl-[acyl-carrier-protein] dehydratase FabZ [Pseudomonas sp. Lz4W]		1297900225	30S ribosomal protein S18 [Pseudomonas sp. Lz4W]		1297899399	ATP-dependent Clp endopeptidase, proteolytic subunit ClpP [Pseudomonas sp. Lz4W]
1297897260	histidine--tRNA ligase [Pseudomonas sp. Lz4W]		1297897597	electron transfer flavoprotein subunit beta [Pseudomonas sp. Lz4W]		1297899687	ribosome recycling factor [Pseudomonas sp. Lz4W]		1297897848	ATP-dependent Clp protease ATP-binding subunit ClpA [Pseudomonas sp. Lz4W]
1297896724	transketolase [Pseudomonas sp. Lz4W]		1297900012	transcriptional repressor [Pseudomonas sp. Lz4W]		1297897596	electron transporter RnfB [Pseudomonas sp. Lz4W]		1297899257	ATP-dependent DNA helicase RecQ [Pseudomonas sp. Lz4W]
1297896408	glycine--tRNA ligase subunit beta [Pseudomonas sp. Lz4W]		1297896569	ATPase [Pseudomonas sp. Lz4W]		1297897437	superoxide dismutase [Pseudomonas sp. Lz4W]		1297896994	ATP-dependent helicase HrpB [Pseudomonas sp. Lz4W]
1297898794	capsule biosynthesis protein [Pseudomonas sp. Lz4W]		1297900693	hypothetical protein B195_008450 [Pseudomonas sp. Lz4W]		1297899399	ATP-dependent Clp endopeptidase, proteolytic subunit ClpP [Pseudomonas sp. Lz4W]		1297900001	ATP-dependent metalloprotease [Pseudomonas sp. Lz4W]
1297900227	23S rRNA (guanosine(2251)-2'-O)-methyltransferase RlmB [Pseudomonas sp. Lz4W]		1297900225	30S ribosomal protein S18 [Pseudomonas sp. Lz4W]		1297897674	glyceraldehyde-3-phosphate dehydrogenase [Pseudomonas sp. Lz4W]		1297897055	ATP-dependent protease [Pseudomonas sp. Lz4W]
1297900764	acetolactate synthase, large subunit, biosynthetic type [Pseudomonas sp. Lz4W]		1297896924	6,7-dimethyl-8-ribityllumazine synthase [Pseudomonas sp. Lz4W]		1297900569	aspartate ammonia-lyase [Pseudomonas sp. Lz4W]		1297899398	ATP-dependent protease ATP-binding subunit ClpX [Pseudomonas sp. Lz4W]
1297900618	F0F1 ATP synthase subunit gamma [Pseudomonas sp. Lz4W]		1297899071	translation initiation factor IF-3 [Pseudomonas sp. Lz4W]		1297896960	serine-type D-Ala-D-Ala carboxypeptidase [Pseudomonas sp. Lz4W]		1297897633	ATP-dependent RNA helicase [Pseudomonas sp. Lz4W]
1297896894	50S ribosomal protein L30 [Pseudomonas sp. Lz4W]		1297899591	keto-deoxy-phosphogluconate aldolase [Pseudomonas sp. Lz4W]		1297899779	valine--tRNA ligase [Pseudomonas sp. Lz4W]		1297896734	ATP-dependent RNA helicase DbpA [Pseudomonas sp. Lz4W]
1297897435	peptidase [Pseudomonas sp. Lz4W]		1297898849	amidophosphoribosyltransferase [Pseudomonas sp. Lz4W]		1297897338	methionine--tRNA ligase [Pseudomonas sp. Lz4W]		1297899794	ATP-dependent RNA helicase RhlB [Pseudomonas sp. Lz4W]
1297896968	hypothetical protein B195_002960 [Pseudomonas sp. Lz4W]		1297900685	3-deoxy-7-phosphoheptulonate synthase [Pseudomonas sp. Lz4W]		1297899395	peptidylprolyl isomerase [Pseudomonas sp. Lz4W]		1297896778	ATP-dependent zinc protease [Pseudomonas sp. Lz4W]
1297897388	multidrug transporter [Pseudomonas sp. Lz4W]		1297897048	serine hydroxymethyltransferase [Pseudomonas sp. Lz4W]		1297896877	50S ribosomal protein L4 [Pseudomonas sp. Lz4W]		1297900219	azurin [Pseudomonas sp. Lz4W]
1297897016	DEAD/DEAH box helicase [Pseudomonas sp. Lz4W]		1297897433	imelysin [Pseudomonas sp. Lz4W]		1297897597	electron transfer flavoprotein subunit beta [Pseudomonas sp. Lz4W]		1297897328	bacterioferritin [Pseudomonas sp. Lz4W]
1297897514	recombination-associated protein RdgC [Pseudomonas sp. Lz4W]		1297896813	30S ribosomal protein S21 [Pseudomonas sp. Lz4W]		1297899671	phosphopyruvate hydratase [Pseudomonas sp. Lz4W]		1297896904	bacterioferritin [Pseudomonas sp. Lz4W]
1297900685	3-deoxy-7-phosphoheptulonate synthase [Pseudomonas sp. Lz4W]		1297898915	aromatic amino acid aminotransferase [Pseudomonas sp. Lz4W]		1297899864	UDP-N-acetylglucosamine 1-carboxyvinyltransferase [Pseudomonas sp. Lz4W]		1297900725	beta-ketoacyl synthase [Pseudomonas sp. Lz4W]
1297898927	non-ribosomal peptide synthetase [Pseudomonas sp. Lz4W]		1297897338	methionine--tRNA ligase [Pseudomonas sp. Lz4W]		1297897333	argininosuccinate synthase [Pseudomonas sp. Lz4W]		1297899315	beta-ketoacyl-[acyl-carrier-protein] synthase I [Pseudomonas sp. Lz4W]
1297896828	LPS biosynthesis protein [Pseudomonas sp. Lz4W]		1297898928	hypothetical protein B195_013415 [Pseudomonas sp. Lz4W]		1297897733	NADH dehydrogenase [Pseudomonas sp. Lz4W]		1297899287	beta-ketoacyl-ACP synthase III [Pseudomonas sp. Lz4W]
1297900225	30S ribosomal protein S18 [Pseudomonas sp. Lz4W]		1297896734	ATP-dependent RNA helicase DbpA [Pseudomonas sp. Lz4W]		1297897526	pyruvate kinase [Pseudomonas sp. Lz4W]		1297897875	bifunctional 3-demethylubiquinol 3-O-methyltransferase/2-polyprenyl-6-hydroxyphenol methylase [Pseudomonas sp. Lz4W]
1297899671	phosphopyruvate hydratase [Pseudomonas sp. Lz4W]		1297900578	oxaloacetate decarboxylase subunit alpha [Pseudomonas sp. Lz4W]		1297899984	glucose-6-phosphate isomerase [Pseudomonas sp. Lz4W]		1297899412	bifunctional aconitate hydratase 2/2-methylisocitrate dehydratase [Pseudomonas sp. Lz4W]
1297900228	ribonuclease R [Pseudomonas sp. Lz4W]		1297898106	lipid hydroperoxide peroxidase [Pseudomonas sp. Lz4W]		1297900370	phosphoenolpyruvate carboxykinase (ATP) [Pseudomonas sp. Lz4W]		1297900344	bifunctional demethylmenaquinone methyltransferase/2-methoxy-6-polyprenyl-1,4-benzoquinol methylase [Pseudomonas sp. Lz4W]
1297897131	hypothetical protein B195_003845 [Pseudomonas sp. Lz4W]		1297897388	multidrug transporter [Pseudomonas sp. Lz4W]		1297896969	leucine--tRNA ligase [Pseudomonas sp. Lz4W]		1297900718	bifunctional glyoxylate/hydroxypyruvate reductase B [Pseudomonas sp. Lz4W]
1297898708	ABC-F family ATPase [Pseudomonas sp. Lz4W]		1297896885	30S ribosomal protein S17 [Pseudomonas sp. Lz4W]		1297897240	preprotein translocase subunit YajC [Pseudomonas sp. Lz4W]		1297899823	bifunctional glyoxylate/hydroxypyruvate reductase B [Pseudomonas sp. Lz4W]
1297899552	bifunctional succinylornithine transaminase/acetylornithine transaminase [Pseudomonas sp. Lz4W]		1297896811	RNA polymerase sigma factor RpoD [Pseudomonas sp. Lz4W]		1297899679	3-hydroxyacyl-[acyl-carrier-protein] dehydratase FabZ [Pseudomonas sp. Lz4W]		1297900268	bifunctional heptose 7-phosphate kinase/heptose 1-phosphate adenyltransferase [Pseudomonas sp. Lz4W]
1297899850	thioredoxin-disulfide reductase [Pseudomonas sp. Lz4W]		1297896960	serine-type D-Ala-D-Ala carboxypeptidase [Pseudomonas sp. Lz4W]		1297898533	bifunctional UDP-glucuronic acid oxidase/UDP-4-amino-4-deoxy-L-arabinose formyltransferase [Pseudomonas sp. Lz4W]		1297897538	bifunctional ornithine acetyltransferase/N-acetylglutamate synthase [Pseudomonas sp. Lz4W]
1297900370	phosphoenolpyruvate carboxykinase (ATP) [Pseudomonas sp. Lz4W]		1297899395	peptidylprolyl isomerase [Pseudomonas sp. Lz4W]		1297899068	phenylalanine--tRNA ligase subunit alpha [Pseudomonas sp. Lz4W]		1297900162	bifunctional phosphoribosylaminoimidazolecarboxamide formyltransferase/IMP cyclohydrolase [Pseudomonas sp. Lz4W]
1297897879	phosphoserine transaminase [Pseudomonas sp. Lz4W]		1297898903	malate:quinone oxidoreductase [Pseudomonas sp. Lz4W]		1297897433	imelysin [Pseudomonas sp. Lz4W]		1297897882	bifunctional prephenate dehydrogenase/3-phosphoshikimate 1-carboxyvinyltransferase [Pseudomonas sp. Lz4W]
1297898843	glutamine ABC transporter ATP-binding protein [Pseudomonas sp. Lz4W]		1297896505	reactive intermediate/imine deaminase [Pseudomonas sp. Lz4W]		1297898324	hypothetical protein B195_010235 [Pseudomonas sp. Lz4W]		1297899552	bifunctional succinylornithine transaminase/acetylornithine transaminase [Pseudomonas sp. Lz4W]
1297896505	reactive intermediate/imine deaminase [Pseudomonas sp. Lz4W]		1297897691	phosphoribosylaminoimidazolesuccinocarboxamide synthase [Pseudomonas sp. Lz4W]		1297899315	beta-ketoacyl-[acyl-carrier-protein] synthase I [Pseudomonas sp. Lz4W]		1297898533	bifunctional UDP-glucuronic acid oxidase/UDP-4-amino-4-deoxy-L-arabinose formyltransferase [Pseudomonas sp. Lz4W]
1297900644	ribosome silencing factor [Pseudomonas sp. Lz4W]		1297900620	F0F1 ATP synthase subunit delta [Pseudomonas sp. Lz4W]		1297900340	HslU--HslV peptidase ATPase subunit [Pseudomonas sp. Lz4W]		1297900287	branched chain amino acid aminotransferase [Pseudomonas sp. Lz4W]
1297896496	acetylglutamate kinase [Pseudomonas sp. Lz4W]		1297899068	phenylalanine--tRNA ligase subunit alpha [Pseudomonas sp. Lz4W]		1297897270	glutamine-hydrolyzing GMP synthase [Pseudomonas sp. Lz4W]		1297898794	capsule biosynthesis protein [Pseudomonas sp. Lz4W]
1297899779	valine--tRNA ligase [Pseudomonas sp. Lz4W]		1297900618	F0F1 ATP synthase subunit gamma [Pseudomonas sp. Lz4W]		1297900525	4-aminobutyrate--2-oxoglutarate transaminase [Pseudomonas sp. Lz4W]		1297900005	carbamoyl phosphate synthase large subunit [Pseudomonas sp. Lz4W]
1297898932	non ribosomal peptide synthase [Pseudomonas sp. Lz4W]		1297897049	energy-dependent translational throttle protein EttA [Pseudomonas sp. Lz4W]		1297900385	fructose-bisphosphatase [Pseudomonas sp. Lz4W]		1297900006	carbamoyl phosphate synthase small subunit [Pseudomonas sp. Lz4W]
1297896877	50S ribosomal protein L4 [Pseudomonas sp. Lz4W]		1297896871	30S ribosomal protein S12 [Pseudomonas sp. Lz4W]		1297898541	peroxiredoxin [Pseudomonas sp. Lz4W]		1297900278	carbamoyltransferase [Pseudomonas sp. Lz4W]
1297897530	H-NS histone [Pseudomonas sp. Lz4W]		1297899315	beta-ketoacyl-[acyl-carrier-protein] synthase I [Pseudomonas sp. Lz4W]		1297897063	50S ribosomal protein L21 [Pseudomonas sp. Lz4W]		1297899949	carbonic anhydrase [Pseudomonas sp. Lz4W]
1297898541	peroxiredoxin [Pseudomonas sp. Lz4W]		1297899794	ATP-dependent RNA helicase RhlB [Pseudomonas sp. Lz4W]		1297897178	cell division protein FtsA [Pseudomonas sp. Lz4W]		1297896903	catalase [Pseudomonas sp. Lz4W]
1297898324	hypothetical protein B195_010235 [Pseudomonas sp. Lz4W]		1297897775	peptidase S41 [Pseudomonas sp. Lz4W]		1297898915	aromatic amino acid aminotransferase [Pseudomonas sp. Lz4W]		1297898793	CDP-glycerol--glycerophosphate glycerophosphotransferase [Pseudomonas sp. Lz4W]
1297897812	molecular chaperone HtpG [Pseudomonas sp. Lz4W]		1297900630	membrane protein insertase YidC [Pseudomonas sp. Lz4W]		1297897148	cytochrome D ubiquinol oxidase subunit III [Pseudomonas sp. Lz4W]		1297900325	cell division protein [Pseudomonas sp. Lz4W]
1297899696	2,3,4,5-tetrahydropyridine-2,6-dicarboxylate N-succinyltransferase [Pseudomonas sp. Lz4W]		1297899399	ATP-dependent Clp endopeptidase, proteolytic subunit ClpP [Pseudomonas sp. Lz4W]		1297899562	ribonucleotide-diphosphate reductase subunit beta [Pseudomonas sp. Lz4W]		1297898851	cell division protein [Pseudomonas sp. Lz4W]
1297897437	superoxide dismutase [Pseudomonas sp. Lz4W]		1297896828	LPS biosynthesis protein [Pseudomonas sp. Lz4W]		1297897263	ribosome biogenesis GTPase Der [Pseudomonas sp. Lz4W]		1297900763	cell division protein DedD [Pseudomonas sp. Lz4W]
1297898670	UTP--glucose-1-phosphate uridylyltransferase [Pseudomonas sp. Lz4W]		1297899864	UDP-N-acetylglucosamine 1-carboxyvinyltransferase [Pseudomonas sp. Lz4W]		1297896465	hypothetical protein B195_000340 [Pseudomonas sp. Lz4W]		1297897178	cell division protein FtsA [Pseudomonas sp. Lz4W]
1297898915	aromatic amino acid aminotransferase [Pseudomonas sp. Lz4W]		1297896889	30S ribosomal protein S14 [Pseudomonas sp. Lz4W]		1297900578	oxaloacetate decarboxylase subunit alpha [Pseudomonas sp. Lz4W]		1297897852	cell division protein FtsK [Pseudomonas sp. Lz4W]
1297899074	DNA-binding protein [Pseudomonas sp. Lz4W]		1297899671	phosphopyruvate hydratase [Pseudomonas sp. Lz4W]		1297899829	ribosomal subunit interface protein [Pseudomonas sp. Lz4W]		1297897167	cell division protein FtsL [Pseudomonas sp. Lz4W]
1297898791	acetyltransferase [Pseudomonas sp. Lz4W]		1297900149	arginine decarboxylase [Pseudomonas sp. Lz4W]		1297897070	isoleucine--tRNA ligase [Pseudomonas sp. Lz4W]		1297897179	cell division protein FtsZ [Pseudomonas sp. Lz4W]
1297900397	sulfurtransferase [Pseudomonas sp. Lz4W]		1297899457	YajQ family cyclic di-GMP-binding protein [Pseudomonas sp. Lz4W]		1297896568	D-3-phosphoglycerate dehydrogenase [Pseudomonas sp. Lz4W]		1297897151	cell division protein ZapE [Pseudomonas sp. Lz4W]
1297897433	imelysin [Pseudomonas sp. Lz4W]		1297896459	hypothetical protein B195_000310 [Pseudomonas sp. Lz4W]		1297899781	dipicolinate synthase [Pseudomonas sp. Lz4W]		1297897916	cell division protein ZipA [Pseudomonas sp. Lz4W]
1297899068	phenylalanine--tRNA ligase subunit alpha [Pseudomonas sp. Lz4W]		1297900407	imidazoleglycerol-phosphate dehydratase [Pseudomonas sp. Lz4W]		1297900397	sulfurtransferase [Pseudomonas sp. Lz4W]		1297897788	cell division topological specificity factor MinE [Pseudomonas sp. Lz4W]
1297897678	glycerophosphodiester phosphodiesterase [Pseudomonas sp. Lz4W]		1297899074	DNA-binding protein [Pseudomonas sp. Lz4W]		1297897260	histidine--tRNA ligase [Pseudomonas sp. Lz4W]		1297897147	cell envelope biogenesis protein OmpA [Pseudomonas sp. Lz4W]
1297897866	hypothetical protein B195_007775 [Pseudomonas sp. Lz4W]		1297897848	ATP-dependent Clp protease ATP-binding subunit ClpA [Pseudomonas sp. Lz4W]		1297897261	GTP-binding protein [Pseudomonas sp. Lz4W]		1297898666	cellulose synthase regulator BcsB [Pseudomonas sp. Lz4W]
1297898877	oxidoreductase [Pseudomonas sp. Lz4W]		1297897240	preprotein translocase subunit YajC [Pseudomonas sp. Lz4W]		1297898670	UTP--glucose-1-phosphate uridylyltransferase [Pseudomonas sp. Lz4W]		1297897887	chain-length determining protein [Pseudomonas sp. Lz4W]
1297897338	methionine--tRNA ligase [Pseudomonas sp. Lz4W]		1297897530	H-NS histone [Pseudomonas sp. Lz4W]		1297896875	30S ribosomal protein S10 [Pseudomonas sp. Lz4W]		1297898679	chain-length determining protein [Pseudomonas sp. Lz4W]
1297899983	pantoate--beta-alanine ligase [Pseudomonas sp. Lz4W]		1297899142	GTP cyclohydrolase I FolE [Pseudomonas sp. Lz4W]		1297899128	hypothetical protein B195_014475 [Pseudomonas sp. Lz4W]		1297900262	channel protein TolC [Pseudomonas sp. Lz4W]
1297900012	transcriptional repressor [Pseudomonas sp. Lz4W]		1297899672	CTP synthase [Pseudomonas sp. Lz4W]		1297896505	reactive intermediate/imine deaminase [Pseudomonas sp. Lz4W]		1297897425	chaperonin GroL [Pseudomonas sp. Lz4W]
1297899399	ATP-dependent Clp endopeptidase, proteolytic subunit ClpP [Pseudomonas sp. Lz4W]		1297900065	chemical-damaging agent resistance protein C [Pseudomonas sp. Lz4W]		1297897848	ATP-dependent Clp protease ATP-binding subunit ClpA [Pseudomonas sp. Lz4W]		1297900065	chemical-damaging agent resistance protein C [Pseudomonas sp. Lz4W]
1297899681	hypothetical protein B195_017410 [Pseudomonas sp. Lz4W]		1297899273	RNA helicase [Pseudomonas sp. Lz4W]		1297897800	citrate (Si)-synthase [Pseudomonas sp. Lz4W]		1297900064	chemical-damaging agent resistance protein C [Pseudomonas sp. Lz4W]
1297900287	branched chain amino acid aminotransferase [Pseudomonas sp. Lz4W]		1297897178	cell division protein FtsA [Pseudomonas sp. Lz4W]		1297900685	3-deoxy-7-phosphoheptulonate synthase [Pseudomonas sp. Lz4W]		1297900079	chemotaxis protein [Pseudomonas sp. Lz4W]
1297900065	chemical-damaging agent resistance protein C [Pseudomonas sp. Lz4W]		1297897866	hypothetical protein B195_007775 [Pseudomonas sp. Lz4W]		1297898548	efflux transporter periplasmic adaptor subunit [Pseudomonas sp. Lz4W]		1297899319	chemotaxis protein [Pseudomonas sp. Lz4W]
1297900404	1-(5-phosphoribosyl)-5-[(5-phosphoribosylamino)methylideneamino]imidazole-4-carboxamide isomerase [Pseudomonas sp. Lz4W]		1297899250	nitroreductase [Pseudomonas sp. Lz4W]		1297896734	ATP-dependent RNA helicase DbpA [Pseudomonas sp. Lz4W]		1297899731	chemotaxis protein [Pseudomonas sp. Lz4W]
1297897842	adenylosuccinate lyase [Pseudomonas sp. Lz4W]		1297898793	CDP-glycerol--glycerophosphate glycerophosphotransferase [Pseudomonas sp. Lz4W]		1297897866	hypothetical protein B195_007775 [Pseudomonas sp. Lz4W]		1297897534	chemotaxis protein [Pseudomonas sp. Lz4W]
1297897070	isoleucine--tRNA ligase [Pseudomonas sp. Lz4W]		1297899620	glycine dehydrogenase (aminomethyl-transferring) [Pseudomonas sp. Lz4W]		1297896401	DNA polymerase III subunit beta [Pseudomonas sp. Lz4W]		1297900353	chemotaxis protein [Pseudomonas sp. Lz4W]
1297900162	bifunctional phosphoribosylaminoimidazolecarboxamide formyltransferase/IMP cyclohydrolase [Pseudomonas sp. Lz4W]		1297896419	quinone oxidoreductase [Pseudomonas sp. Lz4W]		1297898786	sugar transporter [Pseudomonas sp. Lz4W]		1297900542	chemotaxis protein [Pseudomonas sp. Lz4W]
1297900630	membrane protein insertase YidC [Pseudomonas sp. Lz4W]		1297900237	RNA chaperone Hfq [Pseudomonas sp. Lz4W]		1297900620	F0F1 ATP synthase subunit delta [Pseudomonas sp. Lz4W]		1297899187	chemotaxis protein CheW [Pseudomonas sp. Lz4W]
1297900520	argininosuccinate lyase [Pseudomonas sp. Lz4W]		1297899949	carbonic anhydrase [Pseudomonas sp. Lz4W]		1297897485	phosphoribosylformylglycinamidine cyclo-ligase [Pseudomonas sp. Lz4W]		1297897880	chorismate mutase [Pseudomonas sp. Lz4W]
1297899679	3-hydroxyacyl-[acyl-carrier-protein] dehydratase FabZ [Pseudomonas sp. Lz4W]		1297896969	leucine--tRNA ligase [Pseudomonas sp. Lz4W]		1297898849	amidophosphoribosyltransferase [Pseudomonas sp. Lz4W]		1297896400	chromosomal replication initiation protein DnaA [Pseudomonas sp. Lz4W]
1297897176	D-alanine--D-alanine ligase [Pseudomonas sp. Lz4W]		1297898548	efflux transporter periplasmic adaptor subunit [Pseudomonas sp. Lz4W]		1297899794	ATP-dependent RNA helicase RhlB [Pseudomonas sp. Lz4W]		1297897800	citrate (Si)-synthase [Pseudomonas sp. Lz4W]
1297900001	ATP-dependent metalloprotease [Pseudomonas sp. Lz4W]		1297896907	single-stranded DNA-binding protein [Pseudomonas sp. Lz4W]		1297900149	arginine decarboxylase [Pseudomonas sp. Lz4W]		1297897492	cob(I)yrinic acid a,c-diamide adenosyltransferase [Pseudomonas sp. Lz4W]
1297897424	co-chaperone GroES [Pseudomonas sp. Lz4W]		1297900689	UDP-glucose 4-epimerase [Pseudomonas sp. Lz4W]		1297899543	aspartate kinase [Pseudomonas sp. Lz4W]		1297898512	cobalamin biosynthesis protein CobW [Pseudomonas sp. Lz4W]
1297900689	UDP-glucose 4-epimerase [Pseudomonas sp. Lz4W]		1297897129	malate:quinone oxidoreductase [Pseudomonas sp. Lz4W]		1297897016	DEAD/DEAH box helicase [Pseudomonas sp. Lz4W]		1297897424	co-chaperone GroES [Pseudomonas sp. Lz4W]
1297897663	multifunctional fatty acid oxidation complex subunit alpha [Pseudomonas sp. Lz4W]		1297900377	RNA-binding transcriptional accessory protein [Pseudomonas sp. Lz4W]		1297899549	succinylglutamate-semialdehyde dehydrogenase [Pseudomonas sp. Lz4W]		1297896917	co-chaperone YbbN [Pseudomonas sp. Lz4W]
1297899723	lysine--tRNA ligase [Pseudomonas sp. Lz4W]		1297897485	phosphoribosylformylglycinamidine cyclo-ligase [Pseudomonas sp. Lz4W]		1297896859	tyrosine--tRNA ligase [Pseudomonas sp. Lz4W]		1297897340	cold-shock protein [Pseudomonas sp. Lz4W]
1297900693	hypothetical protein B195_008450 [Pseudomonas sp. Lz4W]		1297896401	DNA polymerase III subunit beta [Pseudomonas sp. Lz4W]		1297897530	H-NS histone [Pseudomonas sp. Lz4W]		1297899452	cold-shock protein [Pseudomonas sp. Lz4W]
1297900079	chemotaxis protein [Pseudomonas sp. Lz4W]		1297897063	50S ribosomal protein L21 [Pseudomonas sp. Lz4W]		1297898101	transaldolase [Pseudomonas sp. Lz4W]		1297899623	cold-shock protein [Pseudomonas sp. Lz4W]
1297897240	preprotein translocase subunit YajC [Pseudomonas sp. Lz4W]		1297900520	argininosuccinate lyase [Pseudomonas sp. Lz4W]		1297899466	transporter [Pseudomonas sp. Lz4W]		1297897258	Cro/Cl family transcriptional regulator [Pseudomonas sp. Lz4W]
1297899829	ribosomal subunit interface protein [Pseudomonas sp. Lz4W]		1297899829	ribosomal subunit interface protein [Pseudomonas sp. Lz4W]		1297898903	malate:quinone oxidoreductase [Pseudomonas sp. Lz4W]		1297899672	CTP synthase [Pseudomonas sp. Lz4W]
1297899794	ATP-dependent RNA helicase RhlB [Pseudomonas sp. Lz4W]		1297900397	sulfurtransferase [Pseudomonas sp. Lz4W]		1297900686	NADH-quinone oxidoreductase subunit C/D [Pseudomonas sp. Lz4W]		1297899175	c-type cytochrome biogenesis protein CcmI [Pseudomonas sp. Lz4W]
1297899591	keto-deoxy-phosphogluconate aldolase [Pseudomonas sp. Lz4W]		1297898533	bifunctional UDP-glucuronic acid oxidase/UDP-4-amino-4-deoxy-L-arabinose formyltransferase [Pseudomonas sp. Lz4W]		1297897842	adenylosuccinate lyase [Pseudomonas sp. Lz4W]		1297897841	cupin [Pseudomonas sp. Lz4W]
1297896726	phosphoglycerate kinase [Pseudomonas sp. Lz4W]		1297900526	succinate-semialdehyde dehydrogenase I [Pseudomonas sp. Lz4W]		1297899591	keto-deoxy-phosphogluconate aldolase [Pseudomonas sp. Lz4W]		1297899402	cysteine--tRNA ligase [Pseudomonas sp. Lz4W]
1297900156	acetyl-CoA carboxylase, biotin carboxyl carrier protein [Pseudomonas sp. Lz4W]		1297900385	fructose-bisphosphatase [Pseudomonas sp. Lz4W]		1297897290	glucose dehydrogenase [Pseudomonas sp. Lz4W]		1297897883	cytidylate kinase [Pseudomonas sp. Lz4W]
1297899315	beta-ketoacyl-[acyl-carrier-protein] synthase I [Pseudomonas sp. Lz4W]		1297897408	hypothetical protein B195_005320 [Pseudomonas sp. Lz4W]		1297899558	ABC transporter substrate-binding protein [Pseudomonas sp. Lz4W]		1297897157	cytochrome C [Pseudomonas sp. Lz4W]
1297897362	hypothetical protein B195_005075 [Pseudomonas sp. Lz4W]		1297899475	fumarate hydratase [Pseudomonas sp. Lz4W]		1297900630	membrane protein insertase YidC [Pseudomonas sp. Lz4W]		1297899179	cytochrome c biogenesis protein CcmE [Pseudomonas sp. Lz4W]
1297899610	heme oxygenase [Pseudomonas sp. Lz4W]		1297897627	elongation factor P [Pseudomonas sp. Lz4W]		1297900235	HflK protein [Pseudomonas sp. Lz4W]		1297897148	cytochrome D ubiquinol oxidase subunit III [Pseudomonas sp. Lz4W]
1297897148	cytochrome D ubiquinol oxidase subunit III [Pseudomonas sp. Lz4W]		1297900764	acetolactate synthase, large subunit, biosynthetic type [Pseudomonas sp. Lz4W]		1297896419	quinone oxidoreductase [Pseudomonas sp. Lz4W]		1297897932	cytochrome-c oxidase, cbb3-type subunit II [Pseudomonas sp. Lz4W]
1297899714	adenylate kinase [Pseudomonas sp. Lz4W]		1297897261	GTP-binding protein [Pseudomonas sp. Lz4W]		1297897129	malate:quinone oxidoreductase [Pseudomonas sp. Lz4W]		1297896568	D-3-phosphoglycerate dehydrogenase [Pseudomonas sp. Lz4W]
1297898928	hypothetical protein B195_013415 [Pseudomonas sp. Lz4W]		1297900232	adenylosuccinate synthase [Pseudomonas sp. Lz4W]		1297900513	anti-RNA polymerase sigma 70 factor [Pseudomonas sp. Lz4W]		1297897176	D-alanine--D-alanine ligase [Pseudomonas sp. Lz4W]
1297898786	sugar transporter [Pseudomonas sp. Lz4W]		1297899549	succinylglutamate-semialdehyde dehydrogenase [Pseudomonas sp. Lz4W]		1297900644	ribosome silencing factor [Pseudomonas sp. Lz4W]		1297899462	D-alanyl-D-alanine carboxypeptidase/D-alanyl-D-alanine-endopeptidase [Pseudomonas sp. Lz4W]
1297897485	phosphoribosylformylglycinamidine cyclo-ligase [Pseudomonas sp. Lz4W]		1297900398	phosphoglycerate mutase (2,3-diphosphoglycerate-independent) [Pseudomonas sp. Lz4W]		1297896907	single-stranded DNA-binding protein [Pseudomonas sp. Lz4W]		1297896479	D-amino acid dehydrogenase small subunit [Pseudomonas sp. Lz4W]
1297896401	DNA polymerase III subunit beta [Pseudomonas sp. Lz4W]		1297900162	bifunctional phosphoribosylaminoimidazolecarboxamide formyltransferase/IMP cyclohydrolase [Pseudomonas sp. Lz4W]		1297897360	hypothetical protein B195_005065 [Pseudomonas sp. Lz4W]		1297899871	D-arabinose 5-phosphate isomerase [Pseudomonas sp. Lz4W]
[truncated: 700 more rows]

## Sheet: Formulae used
STEP 1: To find the common accession values between three columns					IF(ISNUMBER(MATCH($A3, $D$3:$D$922,0)), IF(ISNUMBER(MATCH($A3, $G$3:$G$875,0)), $A3, ""), "")
[truncated: 7 more rows]
