# Supplementary material for: Investigating the Functional Role of Hypothetical Proteins From an Antarctic Bacterium Pseudomonas sp. Lz4W: Emphasis on Identifying Proteins Involved in Cold Adaptation
Source: Front Genet. 2022 Mar 11;13:825269. doi: 10.3389/fgene.2022.825269 (PMC8963723; doi:10.3389/fgene.2022.825269)
Supplement: Supplementary file 2 [file Table3.xlsx]

## Sheet: Common Proteins
Table S3: List of common HPs across the three sets of LC-MS/MS protein data
Set1		Set2		Set3								Common Hypothetical Proteins
												Accession	GenBank ID	Description
1297896449	hypothetical protein B195_000260 [Pseudomonas sp. Lz4W]	1297896449	hypothetical protein B195_000260 [Pseudomonas sp. Lz4W]	1297896449	hypothetical protein B195_000260 [Pseudomonas sp. Lz4W]							1297896449	AUB73312.1	hypothetical protein B195_000260 [Pseudomonas sp. Lz4W]
1297896459	hypothetical protein B195_000310 [Pseudomonas sp. Lz4W]	1297896465	hypothetical protein B195_000340 [Pseudomonas sp. Lz4W]	1297896460	hypothetical protein B195_000315 [Pseudomonas sp. Lz4W]							1297896459	AUB73322.1	hypothetical protein B195_000310 [Pseudomonas sp. Lz4W]
1297896465	hypothetical protein B195_000340 [Pseudomonas sp. Lz4W]	1297896702	hypothetical protein B195_001555 [Pseudomonas sp. Lz4W]	1297896540	hypothetical protein B195_000720 [Pseudomonas sp. Lz4W]							1297896465	AUB73328.1	hypothetical protein B195_000340 [Pseudomonas sp. Lz4W]
1297896702	hypothetical protein B195_001555 [Pseudomonas sp. Lz4W]	1297896776	hypothetical protein B195_001930 [Pseudomonas sp. Lz4W]	1297896776	hypothetical protein B195_001930 [Pseudomonas sp. Lz4W]							1297896702	AUB73565.1	hypothetical protein B195_001555 [Pseudomonas sp. Lz4W]
1297896720	hypothetical protein B195_001645 [Pseudomonas sp. Lz4W]	1297896959	hypothetical protein B195_002915 [Pseudomonas sp. Lz4W]	1297896919	hypothetical protein B195_002700 [Pseudomonas sp. Lz4W]							1297896720	AUB73583.1	hypothetical protein B195_001645 [Pseudomonas sp. Lz4W]
1297896776	hypothetical protein B195_001930 [Pseudomonas sp. Lz4W]	1297896968	hypothetical protein B195_002960 [Pseudomonas sp. Lz4W]	1297896959	hypothetical protein B195_002915 [Pseudomonas sp. Lz4W]							1297896776	AUB73639.1	hypothetical protein B195_001930 [Pseudomonas sp. Lz4W]
1297896959	hypothetical protein B195_002915 [Pseudomonas sp. Lz4W]	1297896991	hypothetical protein B195_003085 [Pseudomonas sp. Lz4W]	1297896961	hypothetical protein B195_002925 [Pseudomonas sp. Lz4W]							1297896959	AUB73822.1	hypothetical protein B195_002915 [Pseudomonas sp. Lz4W]
1297896968	hypothetical protein B195_002960 [Pseudomonas sp. Lz4W]	1297896993	hypothetical protein B195_003095 [Pseudomonas sp. Lz4W]	1297896968	hypothetical protein B195_002960 [Pseudomonas sp. Lz4W]							1297896968	AUB73831.1	hypothetical protein B195_002960 [Pseudomonas sp. Lz4W]
1297896993	hypothetical protein B195_003095 [Pseudomonas sp. Lz4W]	1297897123	hypothetical protein B195_003805 [Pseudomonas sp. Lz4W]	1297897066	hypothetical protein B195_003490 [Pseudomonas sp. Lz4W]							1297896993	AUB73856.1	hypothetical protein B195_003095 [Pseudomonas sp. Lz4W]
1297897066	hypothetical protein B195_003490 [Pseudomonas sp. Lz4W]	1297897128	hypothetical protein B195_003830 [Pseudomonas sp. Lz4W]	1297897123	hypothetical protein B195_003805 [Pseudomonas sp. Lz4W]							1297897066	AUB73929.1	hypothetical protein B195_003490 [Pseudomonas sp. Lz4W]
1297897123	hypothetical protein B195_003805 [Pseudomonas sp. Lz4W]	1297897131	hypothetical protein B195_003845 [Pseudomonas sp. Lz4W]	1297897128	hypothetical protein B195_003830 [Pseudomonas sp. Lz4W]							1297897123	AUB73986.1	hypothetical protein B195_003805 [Pseudomonas sp. Lz4W]
1297897128	hypothetical protein B195_003830 [Pseudomonas sp. Lz4W]	1297897163	hypothetical protein B195_004020 [Pseudomonas sp. Lz4W]	1297897131	hypothetical protein B195_003845 [Pseudomonas sp. Lz4W]							1297897128	AUB73991.1	hypothetical protein B195_003830 [Pseudomonas sp. Lz4W]
1297897131	hypothetical protein B195_003845 [Pseudomonas sp. Lz4W]	1297897351	hypothetical protein B195_005020 [Pseudomonas sp. Lz4W]	1297897163	hypothetical protein B195_004020 [Pseudomonas sp. Lz4W]							1297897131	AUB73994.1	hypothetical protein B195_003845 [Pseudomonas sp. Lz4W]
1297897163	hypothetical protein B195_004020 [Pseudomonas sp. Lz4W]	1297897360	hypothetical protein B195_005065 [Pseudomonas sp. Lz4W]	1297897243	hypothetical protein B195_004440 [Pseudomonas sp. Lz4W]							1297897163	AUB74026.1	hypothetical protein B195_004020 [Pseudomonas sp. Lz4W]
1297897360	hypothetical protein B195_005065 [Pseudomonas sp. Lz4W]	1297897402	hypothetical protein B195_005285 [Pseudomonas sp. Lz4W]	1297897362	hypothetical protein B195_005075 [Pseudomonas sp. Lz4W]							1297897360	AUB74223.1	hypothetical protein B195_005065 [Pseudomonas sp. Lz4W]
1297897362	hypothetical protein B195_005075 [Pseudomonas sp. Lz4W]	1297897408	hypothetical protein B195_005320 [Pseudomonas sp. Lz4W]	1297897402	hypothetical protein B195_005285 [Pseudomonas sp. Lz4W]							1297897362	AUB74225.1	hypothetical protein B195_005075 [Pseudomonas sp. Lz4W]
1297897402	hypothetical protein B195_005285 [Pseudomonas sp. Lz4W]	1297897473	hypothetical protein B195_005665 [Pseudomonas sp. Lz4W]	1297897408	hypothetical protein B195_005320 [Pseudomonas sp. Lz4W]							1297897402	AUB74265.1	hypothetical protein B195_005285 [Pseudomonas sp. Lz4W]
1297897408	hypothetical protein B195_005320 [Pseudomonas sp. Lz4W]	1297897520	hypothetical protein B195_005935 [Pseudomonas sp. Lz4W]	1297897473	hypothetical protein B195_005665 [Pseudomonas sp. Lz4W]							1297897408	AUB74271.1	hypothetical protein B195_005320 [Pseudomonas sp. Lz4W]
1297897473	hypothetical protein B195_005665 [Pseudomonas sp. Lz4W]	1297897646	hypothetical protein B195_006625 [Pseudomonas sp. Lz4W]	1297897486	hypothetical protein B195_005735 [Pseudomonas sp. Lz4W]							1297897473	AUB74336.1	hypothetical protein B195_005665 [Pseudomonas sp. Lz4W]
1297897520	hypothetical protein B195_005935 [Pseudomonas sp. Lz4W]	1297897743	hypothetical protein B195_007145 [Pseudomonas sp. Lz4W]	1297897600	hypothetical protein B195_006385 [Pseudomonas sp. Lz4W]							1297897520	AUB74383.1	hypothetical protein B195_005935 [Pseudomonas sp. Lz4W]
1297897646	hypothetical protein B195_006625 [Pseudomonas sp. Lz4W]	1297897760	hypothetical protein B195_007230 [Pseudomonas sp. Lz4W]	1297897646	hypothetical protein B195_006625 [Pseudomonas sp. Lz4W]							1297897646	AUB74509.1	hypothetical protein B195_006625 [Pseudomonas sp. Lz4W]
1297897689	hypothetical protein B195_006855 [Pseudomonas sp. Lz4W]	1297897761	hypothetical protein B195_007235 [Pseudomonas sp. Lz4W]	1297897689	hypothetical protein B195_006855 [Pseudomonas sp. Lz4W]							1297897689	AUB74552.1	hypothetical protein B195_006855 [Pseudomonas sp. Lz4W]
1297897743	hypothetical protein B195_007145 [Pseudomonas sp. Lz4W]	1297897773	hypothetical protein B195_007300 [Pseudomonas sp. Lz4W]	1297897743	hypothetical protein B195_007145 [Pseudomonas sp. Lz4W]							1297897743	AUB74606.1	hypothetical protein B195_007145 [Pseudomonas sp. Lz4W]
1297897761	hypothetical protein B195_007235 [Pseudomonas sp. Lz4W]	1297897868	hypothetical protein B195_007785 [Pseudomonas sp. Lz4W]	1297897773	hypothetical protein B195_007300 [Pseudomonas sp. Lz4W]							1297897761	AUB74624.1	hypothetical protein B195_007235 [Pseudomonas sp. Lz4W]
1297897773	hypothetical protein B195_007300 [Pseudomonas sp. Lz4W]	1297897901	hypothetical protein B195_007970 [Pseudomonas sp. Lz4W]	1297897866	hypothetical protein B195_007775 [Pseudomonas sp. Lz4W]							1297897773	AUB74636.1	hypothetical protein B195_007300 [Pseudomonas sp. Lz4W]
1297897866	hypothetical protein B195_007775 [Pseudomonas sp. Lz4W]	1297897918	hypothetical protein B195_008060 [Pseudomonas sp. Lz4W]	1297897868	hypothetical protein B195_007785 [Pseudomonas sp. Lz4W]							1297897866	AUB74729.1	hypothetical protein B195_007775 [Pseudomonas sp. Lz4W]
1297897868	hypothetical protein B195_007785 [Pseudomonas sp. Lz4W]	1297897947	hypothetical protein B195_008205 [Pseudomonas sp. Lz4W]	1297897918	hypothetical protein B195_008060 [Pseudomonas sp. Lz4W]							1297897868	AUB74731.1	hypothetical protein B195_007785 [Pseudomonas sp. Lz4W]
1297897918	hypothetical protein B195_008060 [Pseudomonas sp. Lz4W]	1297900693	hypothetical protein B195_008450 [Pseudomonas sp. Lz4W]	1297897947	hypothetical protein B195_008205 [Pseudomonas sp. Lz4W]							1297897918	AUB74781.1	hypothetical protein B195_008060 [Pseudomonas sp. Lz4W]
1297897947	hypothetical protein B195_008205 [Pseudomonas sp. Lz4W]	1297898238	hypothetical protein B195_009795 [Pseudomonas sp. Lz4W]	1297897979	hypothetical protein B195_008390 [Pseudomonas sp. Lz4W]							1297897947	AUB74810.1	hypothetical protein B195_008205 [Pseudomonas sp. Lz4W]
1297897979	hypothetical protein B195_008390 [Pseudomonas sp. Lz4W]	1297898324	hypothetical protein B195_010235 [Pseudomonas sp. Lz4W]	1297900693	hypothetical protein B195_008450 [Pseudomonas sp. Lz4W]							1297897979	AUB74842.1	hypothetical protein B195_008390 [Pseudomonas sp. Lz4W]
1297900693	hypothetical protein B195_008450 [Pseudomonas sp. Lz4W]	1297898620	hypothetical protein B195_011760 [Pseudomonas sp. Lz4W]	1297898238	hypothetical protein B195_009795 [Pseudomonas sp. Lz4W]							1297900693	AUB77556.1	hypothetical protein B195_008450 [Pseudomonas sp. Lz4W]
1297898238	hypothetical protein B195_009795 [Pseudomonas sp. Lz4W]	1297898788	hypothetical protein B195_012645 [Pseudomonas sp. Lz4W]	1297898620	hypothetical protein B195_011760 [Pseudomonas sp. Lz4W]							1297898238	AUB75101.1	hypothetical protein B195_009795 [Pseudomonas sp. Lz4W]
1297898324	hypothetical protein B195_010235 [Pseudomonas sp. Lz4W]	1297898789	hypothetical protein B195_012650 [Pseudomonas sp. Lz4W]	1297898673	hypothetical protein B195_012025 [Pseudomonas sp. Lz4W]							1297898324	AUB75187.1	hypothetical protein B195_010235 [Pseudomonas sp. Lz4W]
1297898673	hypothetical protein B195_012025 [Pseudomonas sp. Lz4W]	1297900727	hypothetical protein B195_012770 [Pseudomonas sp. Lz4W]	1297898788	hypothetical protein B195_012645 [Pseudomonas sp. Lz4W]							1297898673	AUB75536.1	hypothetical protein B195_012025 [Pseudomonas sp. Lz4W]
1297898788	hypothetical protein B195_012645 [Pseudomonas sp. Lz4W]	1297898894	hypothetical protein B195_013240 [Pseudomonas sp. Lz4W]	1297898789	hypothetical protein B195_012650 [Pseudomonas sp. Lz4W]							1297898788	AUB75651.1	hypothetical protein B195_012645 [Pseudomonas sp. Lz4W]
1297898789	hypothetical protein B195_012650 [Pseudomonas sp. Lz4W]	1297898905	hypothetical protein B195_013295 [Pseudomonas sp. Lz4W]	1297900727	hypothetical protein B195_012770 [Pseudomonas sp. Lz4W]							1297898789	AUB75652.1	hypothetical protein B195_012650 [Pseudomonas sp. Lz4W]
1297900727	hypothetical protein B195_012770 [Pseudomonas sp. Lz4W]	1297898928	hypothetical protein B195_013415 [Pseudomonas sp. Lz4W]	1297898808	hypothetical protein B195_012775 [Pseudomonas sp. Lz4W]							1297900727	AUB77590.1	hypothetical protein B195_012770 [Pseudomonas sp. Lz4W]
1297898894	hypothetical protein B195_013240 [Pseudomonas sp. Lz4W]	1297898929	hypothetical protein B195_013420 [Pseudomonas sp. Lz4W]	1297898894	hypothetical protein B195_013240 [Pseudomonas sp. Lz4W]							1297898894	AUB75757.1	hypothetical protein B195_013240 [Pseudomonas sp. Lz4W]
1297898928	hypothetical protein B195_013415 [Pseudomonas sp. Lz4W]	1297898983	hypothetical protein B195_013705 [Pseudomonas sp. Lz4W]	1297898928	hypothetical protein B195_013415 [Pseudomonas sp. Lz4W]							1297898928	AUB75791.1	hypothetical protein B195_013415 [Pseudomonas sp. Lz4W]
1297898929	hypothetical protein B195_013420 [Pseudomonas sp. Lz4W]	1297898984	hypothetical protein B195_013710 [Pseudomonas sp. Lz4W]	1297898929	hypothetical protein B195_013420 [Pseudomonas sp. Lz4W]							1297898929	AUB75792.1	hypothetical protein B195_013420 [Pseudomonas sp. Lz4W]
1297898983	hypothetical protein B195_013705 [Pseudomonas sp. Lz4W]	1297899075	hypothetical protein B195_014205 [Pseudomonas sp. Lz4W]	1297898933	hypothetical protein B195_013440 [Pseudomonas sp. Lz4W]							1297898983	AUB75846.1	hypothetical protein B195_013705 [Pseudomonas sp. Lz4W]
1297899075	hypothetical protein B195_014205 [Pseudomonas sp. Lz4W]	1297899091	hypothetical protein B195_014285 [Pseudomonas sp. Lz4W]	1297898981	hypothetical protein B195_013695 [Pseudomonas sp. Lz4W]							1297899075	AUB75938.1	hypothetical protein B195_014205 [Pseudomonas sp. Lz4W]
1297899091	hypothetical protein B195_014285 [Pseudomonas sp. Lz4W]	1297899128	hypothetical protein B195_014475 [Pseudomonas sp. Lz4W]	1297898983	hypothetical protein B195_013705 [Pseudomonas sp. Lz4W]							1297899091	AUB75954.1	hypothetical protein B195_014285 [Pseudomonas sp. Lz4W]
1297899128	hypothetical protein B195_014475 [Pseudomonas sp. Lz4W]	1297899130	hypothetical protein B195_014485 [Pseudomonas sp. Lz4W]	1297899012	hypothetical protein B195_013855 [Pseudomonas sp. Lz4W]							1297899128	AUB75991.1	hypothetical protein B195_014475 [Pseudomonas sp. Lz4W]
1297899130	hypothetical protein B195_014485 [Pseudomonas sp. Lz4W]	1297899131	hypothetical protein B195_014490 [Pseudomonas sp. Lz4W]	1297899075	hypothetical protein B195_014205 [Pseudomonas sp. Lz4W]							1297899130	AUB75993.1	hypothetical protein B195_014485 [Pseudomonas sp. Lz4W]
1297899461	hypothetical protein B195_016235 [Pseudomonas sp. Lz4W]	1297899631	hypothetical protein B195_017145 [Pseudomonas sp. Lz4W]	1297899130	hypothetical protein B195_014485 [Pseudomonas sp. Lz4W]							1297899461	AUB76324.1	hypothetical protein B195_016235 [Pseudomonas sp. Lz4W]
1297899631	hypothetical protein B195_017145 [Pseudomonas sp. Lz4W]	1297899681	hypothetical protein B195_017410 [Pseudomonas sp. Lz4W]	1297899131	hypothetical protein B195_014490 [Pseudomonas sp. Lz4W]							1297899631	AUB76494.1	hypothetical protein B195_017145 [Pseudomonas sp. Lz4W]
1297899681	hypothetical protein B195_017410 [Pseudomonas sp. Lz4W]	1297899717	hypothetical protein B195_017595 [Pseudomonas sp. Lz4W]	1297899158	hypothetical protein B195_014625 [Pseudomonas sp. Lz4W]							1297899681	AUB76544.1	hypothetical protein B195_017410 [Pseudomonas sp. Lz4W]
1297899717	hypothetical protein B195_017595 [Pseudomonas sp. Lz4W]	1297899721	hypothetical protein B195_017615 [Pseudomonas sp. Lz4W]	1297899461	hypothetical protein B195_016235 [Pseudomonas sp. Lz4W]							1297899717	AUB76580.1	hypothetical protein B195_017595 [Pseudomonas sp. Lz4W]
1297899735	hypothetical protein B195_017685 [Pseudomonas sp. Lz4W]	1297899735	hypothetical protein B195_017685 [Pseudomonas sp. Lz4W]	1297899584	hypothetical protein B195_016905 [Pseudomonas sp. Lz4W]							1297899735	AUB76598.1	hypothetical protein B195_017685 [Pseudomonas sp. Lz4W]
1297899887	hypothetical protein B195_018465 [Pseudomonas sp. Lz4W]	1297899967	hypothetical protein B195_018895 [Pseudomonas sp. Lz4W]	1297899681	hypothetical protein B195_017410 [Pseudomonas sp. Lz4W]							1297899887	AUB76750.1	hypothetical protein B195_018465 [Pseudomonas sp. Lz4W]
1297899967	hypothetical protein B195_018895 [Pseudomonas sp. Lz4W]	1297900033	hypothetical protein B195_019255 [Pseudomonas sp. Lz4W]	1297899717	hypothetical protein B195_017595 [Pseudomonas sp. Lz4W]							1297899967	AUB76830.1	hypothetical protein B195_018895 [Pseudomonas sp. Lz4W]
1297900033	hypothetical protein B195_019255 [Pseudomonas sp. Lz4W]	1297900146	hypothetical protein B195_019845 [Pseudomonas sp. Lz4W]	1297899887	hypothetical protein B195_018465 [Pseudomonas sp. Lz4W]							1297900033	AUB76896.1	hypothetical protein B195_019255 [Pseudomonas sp. Lz4W]
1297900034	hypothetical protein B195_019260 [Pseudomonas sp. Lz4W]	1297900152	hypothetical protein B195_019875 [Pseudomonas sp. Lz4W]	1297899967	hypothetical protein B195_018895 [Pseudomonas sp. Lz4W]							1297900034	AUB76897.1	hypothetical protein B195_019260 [Pseudomonas sp. Lz4W]
1297900096	hypothetical protein B195_019575 [Pseudomonas sp. Lz4W]	1297900319	hypothetical protein B195_020770 [Pseudomonas sp. Lz4W]	1297900032	hypothetical protein B195_019250 [Pseudomonas sp. Lz4W]							1297900096	AUB76959.1	hypothetical protein B195_019575 [Pseudomonas sp. Lz4W]
1297900152	hypothetical protein B195_019875 [Pseudomonas sp. Lz4W]	1297900452	hypothetical protein B195_021485 [Pseudomonas sp. Lz4W]	1297900034	hypothetical protein B195_019260 [Pseudomonas sp. Lz4W]							1297900152	AUB77015.1	hypothetical protein B195_019875 [Pseudomonas sp. Lz4W]
1297900319	hypothetical protein B195_020770 [Pseudomonas sp. Lz4W]	1297900532	hypothetical protein B195_021910 [Pseudomonas sp. Lz4W]	1297900152	hypothetical protein B195_019875 [Pseudomonas sp. Lz4W]							1297900319	AUB77182.1	hypothetical protein B195_020770 [Pseudomonas sp. Lz4W]
1297900452	hypothetical protein B195_021485 [Pseudomonas sp. Lz4W]	1297900583	hypothetical protein B195_022190 [Pseudomonas sp. Lz4W]	1297900319	hypothetical protein B195_020770 [Pseudomonas sp. Lz4W]							1297900452	AUB77315.1	hypothetical protein B195_021485 [Pseudomonas sp. Lz4W]
1297900484	hypothetical protein B195_021650 [Pseudomonas sp. Lz4W]			1297900452	hypothetical protein B195_021485 [Pseudomonas sp. Lz4W]							1297900484	AUB77347.1	hypothetical protein B195_021650 [Pseudomonas sp. Lz4W]
1297900532	hypothetical protein B195_021910 [Pseudomonas sp. Lz4W]			1297900484	hypothetical protein B195_021650 [Pseudomonas sp. Lz4W]							1297900532	AUB77395.1	hypothetical protein B195_021910 [Pseudomonas sp. Lz4W]
1297900583	hypothetical protein B195_022190 [Pseudomonas sp. Lz4W]			1297900532	hypothetical protein B195_021910 [Pseudomonas sp. Lz4W]							1297900583	AUB77446.1	hypothetical protein B195_022190 [Pseudomonas sp. Lz4W]
				1297900583	hypothetical protein B195_022190 [Pseudomonas sp. Lz4W]

## Sheet: MS data of common HPs
		Set A											Set B											Set C
Accession	Description	Score	Coverage	# Proteins	# Unique Peptides	# Peptides	# PSMs	Area	# AAs	MW [kDa]	calc. pI		Score	Coverage	# Proteins	# Unique Peptides	# Peptides	# PSMs	Area	# AAs	MW [kDa]	calc. pI		Score	Coverage	# Proteins	# Unique Peptides	# Peptides	# PSMs	Area	# AAs	MW [kDa]	calc. pI
1297896449	hypothetical protein B195_000260 [Pseudomonas sp. Lz4W]	3.94846	11.76	1	3	3	4	2.03442e+07	238	26.632	6.22705		0	11.76	1	3	3	4	1.44756e+07	238	26.632	6.22705		2.04439	11.76	1	3	3	3	1.94149e+07	238	26.632	6.22705
1297896459	hypothetical protein B195_000310 [Pseudomonas sp. Lz4W]	7.15399	11.74	1	11	11	11	7.15411e+07	903	100.844	5.35107		16.175	13.07	1	12	12	20	5.80922e+07	903	100.844	5.35107		8.67019	10.08	1	9	9	9	3.50616e+07	903	100.844	5.35107
1297896465	hypothetical protein B195_000340 [Pseudomonas sp. Lz4W]	11.7835	25.74	1	6	6	10	7.11003e+07	237	25.5009	8.86572		11.5664	29.54	1	7	7	12	6.66212e+07	237	25.5009	8.86572		13.3131	35.02	1	8	8	8	7.80851e+07	237	25.5009	8.86572
1297896702	hypothetical protein B195_001555 [Pseudomonas sp. Lz4W]	4.11509	25.65	1	5	5	9	1.29504e+08	191	20.5575	7.13721		11.4151	50.79	1	8	8	15	2.93767e+08	191	20.5575	7.13721		7.66021	26.18	1	5	5	5	1.84967e+08	191	20.5575	7.13721
1297896720	hypothetical protein B195_001645 [Pseudomonas sp. Lz4W]	2.40205	29.77	1	3	3	4	1.36627e+07	131	14.2996	7.86963		2.83598	21.37	1	2	2	2	1.837e+07	131	14.2996	7.86963		5.06677	38.17	1	4	4	4	1.533e+07	131	14.2996	7.86963
1297896776	hypothetical protein B195_001930 [Pseudomonas sp. Lz4W]	1.76482	34.05	1	5	5	5	4.55536e+07	185	18.4445	8.93896		4.14517	46.49	1	6	6	9	6.98458e+07	185	18.4445	8.93896		3.57024	27.03	1	4	4	4	5.6145e+07	185	18.4445	8.93896
1297896959	hypothetical protein B195_002915 [Pseudomonas sp. Lz4W]	1.88106	16.46	1	5	5	5	2.0583e+07	328	35.3252	9.56885		0	16.46	1	5	5	5	1.9877e+07	328	35.3252	9.56885		3.5563	11.59	1	4	4	4	2.14734e+07	328	35.3252	9.56885
1297896968	hypothetical protein B195_002960 [Pseudomonas sp. Lz4W]	18.265	26.87	1	6	6	15	1.6629e+08	201	22.1985	5.70654		24.9742	26.87	1	6	6	17	1.35955e+08	201	22.1985	5.70654		24.5578	26.87	1	6	6	6	1.52055e+08	201	22.1985	5.70654
1297896993	hypothetical protein B195_003095 [Pseudomonas sp. Lz4W]	3.85872	12.59	1	2	2	3	2.53938e+07	135	15.1501	9.59814		3.71671	12.59	1	2	2	3	1.77909e+07	135	15.1501	9.59814		2.19849	12.59	1	2	2	2	1.75319e+07	135	15.1501	9.59814
1297897066	hypothetical protein B195_003490 [Pseudomonas sp. Lz4W]	1.98895	12.42	1	2	2	2	43964678	153	16.6958	7.13721		3.61526	24.18	1	4	4	4	5.19971e+07	153	16.6958	7.13721		2.01223	13.07	1	2	2	2	1.94592e+07	153	16.6958	7.13721
1297897123	hypothetical protein B195_003805 [Pseudomonas sp. Lz4W]	10.6114	22.69	1	5	5	9	6.80475e+07	238	25.685	6.22705		10.9024	26.47	1	6	6	9	9.24103e+07	238	25.685	6.22705		9.18189	21.85	1	5	5	5	6.37651e+07	238	25.685	6.22705
1297897128	hypothetical protein B195_003830 [Pseudomonas sp. Lz4W]	0	42.11	1	3	3	3	2.18731e+07	95	11.0437	5.021		0	42.11	1	3	3	4	1.48761e+07	95	11.0437	5.021		0	42.11	1	3	3	3	2.21988e+07	95	11.0437	5.021
1297897131	hypothetical protein B195_003845 [Pseudomonas sp. Lz4W]	17.6414	31.44	1	6	6	12	1.71366e+08	194	20.5778	9.49561		22.0007	41.75	1	7	7	18	1.73474e+08	194	20.5778	9.49561		17.2994	31.44	1	6	6	6	1.84968e+08	194	20.5778	9.49561
1297897163	hypothetical protein B195_004020 [Pseudomonas sp. Lz4W]	10.1841	10.63	1	5	5	8	3.01085e+07	583	62.7944	6.40479		7.73071	13.72	1	6	6	8	2.78462e+07	583	62.7944	6.40479		6.36909	15.44	1	7	7	7	2.59043e+07	583	62.7944	6.40479
1297897360	hypothetical protein B195_005065 [Pseudomonas sp. Lz4W]	8.73065	25.27	1	8	8	13	9.85741e+07	376	39.1326	9.93506		10.5947	27.66	1	8	8	11	8.512e+07	376	39.1326	9.93506		10.2955	31.65	1	9	9	9	1.06929e+08	376	39.1326	9.93506
1297897362	hypothetical protein B195_005075 [Pseudomonas sp. Lz4W]	13.646	37.01	1	4	4	12	3.26915e+08	154	15.7163	9.81787		13.2284	37.01	1	4	4	14	2.42731e+08	154	15.7163	9.81787		7.82961	22.08	1	3	3	3	2.36209e+08	154	15.7163	9.81787
1297897402	hypothetical protein B195_005285 [Pseudomonas sp. Lz4W]	1.61595	19.85	1	3	3	3	3.13473e+07	136	14.5117	9.45166		0	30.15	1	4	4	4	3.17713e+07	136	14.5117	9.45166		1.73373	19.85	1	3	3	3	3.35781e+07	136	14.5117	9.45166
1297897408	hypothetical protein B195_005320 [Pseudomonas sp. Lz4W]	7.43182	46.41	1	8	8	14	5.59148e+07	153	17.5334	8.39697		13.9703	56.86	1	10	10	22	1.00771e+08	153	17.5334	8.39697		7.42979	50.98	1	9	9	9	6.62294e+07	153	17.5334	8.39697
1297897473	hypothetical protein B195_005665 [Pseudomonas sp. Lz4W]	3.52395	23.45	1	3	3	4	1.54026e+07	145	15.8712	8.5874		1.78011	23.45	1	3	3	3	2.09079e+07	145	15.8712	8.5874		3.2212	19.31	1	3	3	3	2.20995e+07	145	15.8712	8.5874
1297897520	hypothetical protein B195_005935 [Pseudomonas sp. Lz4W]	2.13468	3.73	1	2	2	2	1.79561e+07	510	57.0728	8.55811		2.17814	5.1	1	3	3	3	1.84557e+07	510	57.0728	8.55811		2.03732	3.73	1	2	2	2	1.8966e+07	510	57.0728	8.55811
1297897646	hypothetical protein B195_006625 [Pseudomonas sp. Lz4W]	4.05867	29.82	1	3	3	4	1.50231e+07	114	12.8589	11.605		1.71308	18.42	1	2	2	3	1.50864e+07	114	12.8589	11.605		4.16041	18.42	1	2	2	2	1.70106e+07	114	12.8589	11.605
1297897689	hypothetical protein B195_006855 [Pseudomonas sp. Lz4W]	31.7999	51.21	1	14	14	31	8.53103e+07	371	40.4806	5.26221		26.0201	29.38	1	10	10	25	7.326e+07	371	40.4806	5.26221		23.6462	38.01	1	12	12	12	8.4778e+07	371	40.4806	5.26221
1297897743	hypothetical protein B195_007145 [Pseudomonas sp. Lz4W]	3.42664	22.58	1	2	2	2	2.52223e+07	93	10.0131	8.48486		1.89404	24.73	1	2	2	2	5.83072e+07	93	10.0131	8.48486		3.36928	37.63	1	3	3	3	4.06925e+07	93	10.0131	8.48486
1297897761	hypothetical protein B195_007235 [Pseudomonas sp. Lz4W]	65.2749	38.55	1	4	4	43	7094153308	83	8.82151	8.1626		54.7006	38.55	1	4	4	37	3.49306e+09	83	8.82151	8.1626		57.7237	38.55	1	4	4	4	4412175882	83	8.82151	8.1626
1297897773	hypothetical protein B195_007300 [Pseudomonas sp. Lz4W]	0	21.31	1	3	3	5	1.32213e+07	122	13.7021	7.04932		1.8374	21.31	1	3	3	4	1.34975e+07	122	13.7021	7.04932		1.73589	16.39	1	2	2	2	1.48725e+07	122	13.7021	7.04932
1297897866	hypothetical protein B195_007775 [Pseudomonas sp. Lz4W]	15.9681	52.63	1	8	8	15	2.00045e+08	171	18.7938	9.23193		15.3911	45.61	1	7	7	15	3.14438e+08	171	18.7938	9.23193		12.1482	52.63	1	8	8	8	2.76988e+08	171	18.7938	9.23193
1297897868	hypothetical protein B195_007785 [Pseudomonas sp. Lz4W]	1.80219	10.9	1	3	3	4	2.11155e+07	312	35.3426	5.71924		0	7.37	1	2	2	2	1.89745e+07	312	35.3426	5.71924		0	7.37	1	2	2	2	1.7596e+07	312	35.3426	5.71924
1297897918	hypothetical protein B195_008060 [Pseudomonas sp. Lz4W]	2.02894	3.2	1	2	2	2	11992903	688	74.794	4.76709		3.65134	5.81	1	4	4	4	1.2983e+07	688	74.794	4.76709		1.98688	4.36	1	3	3	3	1.243e+07	688	74.794	4.76709
1297897947	hypothetical protein B195_008205 [Pseudomonas sp. Lz4W]	4.4204	37.63	1	3	3	5	1.30752e+08	93	10.2461	5.05908		6.97984	37.63	1	3	3	7	1.06887e+08	93	10.2461	5.05908		1.63968	56.99	1	4	4	4	116416300	93	10.2461	5.05908
1297897979	hypothetical protein B195_008390 [Pseudomonas sp. Lz4W]	4.67642	33.93	1	6	6	10	7.20226e+07	224	24.936	5.49072		2.72178	19.64	1	4	4	4	3.29743e+07	224	24.936	5.49072		0	13.39	1	3	3	3	2.44179e+07	224	24.936	5.49072
1297900693	hypothetical protein B195_008450 [Pseudomonas sp. Lz4W]	14.1201	41.42	1	6	6	20	243372695	169	18.6569	7.48877		20.2208	54.44	1	8	8	23	3.61245e+08	169	18.6569	7.48877		21.5543	41.42	1	6	6	6	2.63136e+08	169	18.6569	7.48877
1297898238	hypothetical protein B195_009795 [Pseudomonas sp. Lz4W]	1.63251	24.58	1	4	4	5	1.74964e+07	179	20.4297	9.39307		0	26.82	1	4	4	5	1.59478e+07	179	20.4297	9.39307		3.28879	21.79	1	3	3	3	1.63093e+07	179	20.4297	9.39307
1297898324	hypothetical protein B195_010235 [Pseudomonas sp. Lz4W]	16.5964	21.83	1	5	5	20	1.21288e+08	229	25.5778	5.05908		12.8379	30.57	1	6	6	20	9.86649e+07	229	25.5778	5.05908		14.6513	21.83	1	5	5	5	1.39067e+08	229	25.5778	5.05908
1297898673	hypothetical protein B195_012025 [Pseudomonas sp. Lz4W]	4.57056	37	1	3	3	5	2.51422e+07	100	11.4379	10.3452		1.92817	17	1	2	2	3	1.73109e+07	100	11.4379	10.3452		1.73058	17	1	2	2	2	1.82653e+07	100	11.4379	10.3452
1297898788	hypothetical protein B195_012645 [Pseudomonas sp. Lz4W]	1.86224	15.14	1	6	6	7	1.12228e+07	370	40.0489	8.83643		2.07754	12.97	1	5	5	6	1.47737e+07	370	40.0489	8.83643		3.44232	12.43	1	5	5	5	1.30363e+07	370	40.0489	8.83643
1297898789	hypothetical protein B195_012650 [Pseudomonas sp. Lz4W]	2.18838	13.1	1	2	2	4	2.54033e+07	145	16.5764	5.63037		2.02083	13.1	1	2	2	2	1.72442e+07	145	16.5764	5.63037		2.23194	13.1	1	2	2	2	1.557e+07	145	16.5764	5.63037
1297900727	hypothetical protein B195_012770 [Pseudomonas sp. Lz4W]	5.03247	23.42	1	12	12	22	8.49083e+07	568	61.8866	9.24658		6.8178	22.54	1	12	12	21	1.08241e+08	568	61.8866	9.24658		6.52926	22.36	1	12	12	12	9.66555e+07	568	61.8866	9.24658
1297898894	hypothetical protein B195_013240 [Pseudomonas sp. Lz4W]	3.28984	14.5	1	3	3	4	3.35239e+07	200	21.9381	8.08936		5.62246	14.5	1	3	3	5	2.43119e+07	200	21.9381	8.08936		1.73675	14.5	1	3	3	3	2.88808e+07	200	21.9381	8.08936
1297898928	hypothetical protein B195_013415 [Pseudomonas sp. Lz4W]	13.3599	6.19	1	16	20	25	1.15414e+08	4104	449.545	5.80811		19.3977	7.29	1	18	22	28	8.60806e+07	4104	449.545	5.80811		7.69151	6.19	1	15	19	19	7.71761e+07	4104	449.545	5.80811
1297898929	hypothetical protein B195_013420 [Pseudomonas sp. Lz4W]	8.00187	7.46	1	7	11	14	4.85752e+07	1690	184.533	5.78271		9.96665	6.86	1	5	10	14	4.24674e+07	1690	184.533	5.78271		5.78691	6.86	1	6	10	10	3.50915e+07	1690	184.533	5.78271
1297898983	hypothetical protein B195_013705 [Pseudomonas sp. Lz4W]	7.53893	29.61	1	4	4	9	1.19616e+08	179	18.789	5.021		10.2751	29.61	1	4	4	11	1.74562e+08	179	18.789	5.021		4.28086	29.61	1	4	4	4	1.26401e+08	179	18.789	5.021
1297899075	hypothetical protein B195_014205 [Pseudomonas sp. Lz4W]	3.2955	22.55	1	2	2	3	3.4086e+07	102	10.6706	8.32373		3.50534	22.55	1	2	2	3	1.90147e+07	102	10.6706	8.32373		3.59828	22.55	1	2	2	2	2.69649e+07	102	10.6706	8.32373
1297899091	hypothetical protein B195_014285 [Pseudomonas sp. Lz4W]	2.31797	32.26	1	3	3	4	4.88476e+07	124	12.7367	8.45557		2.48908	32.26	1	3	3	4	4.68365e+07	124	12.7367	8.45557		1.78207	32.26	1	3	3	3	4.69566e+07	124	12.7367	8.45557
1297899128	hypothetical protein B195_014475 [Pseudomonas sp. Lz4W]	8.05063	15.9	1	10	10	15	7.88407e+07	692	77.0014	6.62451		11.8525	16.76	1	11	11	17	7.56506e+07	692	77.0014	6.62451		12.6756	18.93	1	12	12	12	6.44758e+07	692	77.0014	6.62451
1297899130	hypothetical protein B195_014485 [Pseudomonas sp. Lz4W]	2.37772	10.23	1	2	2	4	3.07205e+07	176	18.7805	4.29736		2.38528	17.05	1	3	3	4	2.93471e+07	176	18.7805	4.29736		2.23652	10.23	1	2	2	2	3.71188e+07	176	18.7805	4.29736
1297899461	hypothetical protein B195_016235 [Pseudomonas sp. Lz4W]	5.86103	30.7	1	2	2	4	3.22543e+08	114	12.7715	4.61475		3.9567	30.7	1	2	2	4	2.60444e+08	114	12.7715	4.61475		8.73425	30.7	1	2	2	2	3.89344e+08	114	12.7715	4.61475
1297899631	hypothetical protein B195_017145 [Pseudomonas sp. Lz4W]	4.0722	23.81	1	2	2	2	2.26637e+07	84	10.262	4.7417		2.33471	23.81	1	2	2	2	2.07617e+07	84	10.262	4.7417		1.93057	23.81	1	2	2	2	2.4291e+07	84	10.262	4.7417
1297899681	hypothetical protein B195_017410 [Pseudomonas sp. Lz4W]	15.617	38.92	1	6	6	14	2.33586e+08	167	18.9162	9.42236		6.06699	39.52	1	7	7	17	4.4827e+08	167	18.9162	9.42236		9.85067	39.52	1	7	7	7	3.57933e+08	167	18.9162	9.42236
1297899717	hypothetical protein B195_017595 [Pseudomonas sp. Lz4W]	8.90522	34.75	1	8	8	13	2.41528e+07	259	28.2775	9.18799		4.2524	25.1	1	6	6	6	1.69299e+07	259	28.2775	9.18799		7.53217	34.75	1	8	8	8	2.00707e+07	259	28.2775	9.18799
1297899735	hypothetical protein B195_017685 [Pseudomonas sp. Lz4W]	4.27444	21.67	1	4	4	5	2.75338e+07	180	20.7756	5.30029		7.58841	29.44	1	5	5	7	5.27897e+07	180	20.7756	5.30029		2.64443	29.44	1	5	5	5	1.99749e+07	180	20.7756	5.30029
1297899887	hypothetical protein B195_018465 [Pseudomonas sp. Lz4W]	3.54864	23.12	1	4	4	8	6.59578e+07	173	20.0006	9.11475		13.1495	37.57	1	7	7	14	1.07452e+08	173	20.0006	9.11475		1.70537	33.53	1	6	6	6	6.83957e+07	173	20.0006	9.11475
1297899967	hypothetical protein B195_018895 [Pseudomonas sp. Lz4W]	3.56865	21.43	1	10	10	15	3.28049e+07	518	57.6778	6.07471		3.42189	20.85	1	9	9	12	3.11008e+07	518	57.6778	6.07471		3.24136	21.24	1	10	10	10	2.42457e+07	518	57.6778	6.07471
1297900033	hypothetical protein B195_019255 [Pseudomonas sp. Lz4W]	0	8.25	1	4	4	5	8.95646e+06	400	44.5052	6.29053		1.82737	7.75	1	3	3	4	1.22079e+07	400	44.5052	6.29053		1.65349	4.25	1	2	2	2	1.39333e+07	400	44.5052	6.29053
1297900034	hypothetical protein B195_019260 [Pseudomonas sp. Lz4W]	1.74925	11.87	1	6	6	12	1.80961e+07	556	62.0028	5.59229		2.00139	11.87	1	6	6	10	1.64949e+07	556	62.0028	5.59229		1.91436	10.07	1	5	5	5	1.60973e+07	556	62.0028	5.59229
1297900096	hypothetical protein B195_019575 [Pseudomonas sp. Lz4W]	2.15793	17.37	1	3	3	5	4.52032e+07	167	18.0806	9.53955		2.13212	17.37	1	3	3	5	3.77991e+07	167	18.0806	9.53955		2.11329	17.37	1	3	3	3	3.2802e+07	167	18.0806	9.53955
1297900152	hypothetical protein B195_019875 [Pseudomonas sp. Lz4W]	0	5.62	1	2	2	2	9.92461e+06	356	39.6243	6.63916		1.72604	8.43	1	3	3	3	8.88952e+06	356	39.6243	6.63916		2	13.2	1	4	4	4	2.16927e+07	356	39.6243	6.63916
1297900319	hypothetical protein B195_020770 [Pseudomonas sp. Lz4W]	4.94379	13.99	1	2	2	2	1.6452e+07	143	16.3526	9.53955		6.30471	13.99	1	2	2	3	9.87899e+06	143	16.3526	9.53955		3.98362	13.99	1	2	2	2	1.33841e+07	143	16.3526	9.53955
1297900452	hypothetical protein B195_021485 [Pseudomonas sp. Lz4W]	9.49686	21.78	1	8	8	12	2.71133e+08	427	46.4541	6.30322		1.71672	21.78	1	8	8	13	2.22017e+08	427	46.4541	6.30322		5.6033	21.78	1	8	8	8	2.18885e+08	427	46.4541	6.30322
1297900484	hypothetical protein B195_021650 [Pseudomonas sp. Lz4W]	1.7133	18.18	1	3	3	3	1.41107e+07	187	20.179	4.37354		1.95272	33.16	1	5	5	6	2.32712e+07	187	20.179	4.37354		1.79479	18.18	1	3	3	3	2.04269e+07	187	20.179	4.37354
1297900532	hypothetical protein B195_021910 [Pseudomonas sp. Lz4W]	2.94626	7.69	1	3	3	5	6.67769e+07	494	53.1338	4.93213		0	7.69	1	3	3	4	2.75188e+07	494	53.1338	4.93213		0	5.67	1	2	2	2	2.68169e+07	494	53.1338	4.93213
1297900583	hypothetical protein B195_022190 [Pseudomonas sp. Lz4W]	0	15.14	1	3	3	3	2.53211e+07	284	30.3481	8.71924		0	11.97	1	2	2	2	1.27166e+07	284	30.3481	8.71924		1.73355	20.77	1	4	4	4	1.58098e+07	284	30.3481	8.71924
Formula used to retrieve the MS data for each HP
Formula:	VLOOKUP(N2,$A$2:$C$952,3,FALSE)
	VLOOKUP(N2,$A$2:$D$952,4,FALSE)
	VLOOKUP(N2,$A$2:$E$952,5,FALSE)
	VLOOKUP(N2,$A$2:$F$952,6,FALSE)
	VLOOKUP(N2,$A$2:$G$952,7,FALSE)
	VLOOKUP(N2,$A$2:$H$952,8,FALSE)
	VLOOKUP(N2,$A$2:$I$952,9,FALSE)
	VLOOKUP(N2,$A$2:$J$952,10,FALSE)
	VLOOKUP(N2,$A$2:$K$652,11,FALSE)
	VLOOKUP(N2,$A$2:$L$952,12,FALSE)

## Sheet: Comparision
Accession	GenBank	UniProt ID	Gene name	Description	Score			Coverage			# Proteins			# Unique Peptides			# Peptides			# PSMs			Area			# Aas			MW [kDa]			calc. pI
					Set1	Set2	Set3	Set1	Set2	Set3	Set1	Set2	Set3	Set1	Set2	Set3	Set1	Set2	Set3	Set1	Set2	Set3	Set1	Set2	Set3	Set1	Set2	Set3	Set1	Set2	Set3	Set1	Set2	Set3
1297896449	AUB73312.1	A0A2H4VU37	B195_000260	hypothetical protein B195_000260 [Pseudomonas sp. Lz4W]	3.94846	0	2.04439	11.76	11.76	11.76	1	1	1	3	3	3	3	3	3	4	4	3	2.03442e+07	1.44756e+07	1.94149e+07	238	238	238	26.632	26.632	26.632	6.22705	6.22705	6.22705
1297896459	AUB73322.1	A0A2H4VU41	B195_000310	hypothetical protein B195_000310 [Pseudomonas sp. Lz4W]	7.15399	16.175	8.67019	11.74	13.07	10.08	1	1	1	11	12	9	11	12	9	11	20	9	7.15411e+07	5.80922e+07	3.50616e+07	903	903	903	100.844	100.844	100.844	5.35107	5.35107	5.35107
1297896465	AUB73328.1	A0A2H4VU50	B195_000340	hypothetical protein B195_000340 [Pseudomonas sp. Lz4W]	11.7835	11.5664	13.3131	25.74	29.54	35.02	1	1	1	6	7	8	6	7	8	10	12	8	7.11003e+07	6.66212e+07	7.80851e+07	237	237	237	25.5009	25.5009	25.5009	8.86572	8.86572	8.86572
1297896702	AUB73565.1	A0A2H4VUU7	B195_001555	hypothetical protein B195_001555 [Pseudomonas sp. Lz4W]	4.11509	11.4151	7.66021	25.65	50.79	26.18	1	1	1	5	8	5	5	8	5	9	15	5	1.29504e+08	2.93767e+08	1.84967e+08	191	191	191	20.5575	20.5575	20.5575	7.13721	7.13721	7.13721
1297896720	AUB73583.1	A0A2H4VUV2	B195_001645	hypothetical protein B195_001645 [Pseudomonas sp. Lz4W]	2.40205	2.83598	5.06677	29.77	21.37	38.17	1	1	1	3	2	4	3	2	4	4	2	4	1.36627e+07	1.837e+07	1.533e+07	131	131	131	14.2996	14.2996	14.2996	7.86963	7.86963	7.86963
1297896776	AUB73639.1	A0A2H4VV22	B195_001930	hypothetical protein B195_001930 [Pseudomonas sp. Lz4W]	1.76482	4.14517	3.57024	34.05	46.49	27.03	1	1	1	5	6	4	5	6	4	5	9	4	4.55536e+07	6.98458e+07	5.6145e+07	185	185	185	18.4445	18.4445	18.4445	8.93896	8.93896	8.93896
1297896959	AUB73822.1	A0A2H4VVI5	rlpA B195_002915	hypothetical protein B195_002915 [Pseudomonas sp. Lz4W]	1.88106	0	3.5563	16.46	16.46	11.59	1	1	1	5	5	4	5	5	4	5	5	4	2.0583e+07	1.9877e+07	2.14734e+07	328	328	328	35.3252	35.3252	35.3252	9.56885	9.56885	9.56885
1297896968	AUB73831.1	A0A2H4VVK8	lptE B195_002960	hypothetical protein B195_002960 [Pseudomonas sp. Lz4W]	18.265	24.9742	24.5578	26.87	26.87	26.87	1	1	1	6	6	6	6	6	6	15	17	6	1.6629e+08	1.35955e+08	1.52055e+08	201	201	201	22.1985	22.1985	22.1985	5.70654	5.70654	5.70654
1297896993	AUB73856.1	A0A2H4VVM1	B195_003095	hypothetical protein B195_003095 [Pseudomonas sp. Lz4W]	3.85872	3.71671	2.19849	12.59	12.59	12.59	1	1	1	2	2	2	2	2	2	3	3	2	2.53938e+07	1.77909e+07	1.75319e+07	135	135	135	15.1501	15.1501	15.1501	9.59814	9.59814	9.59814
1297897066	AUB73929.1	A0A2H4VVW4	B195_003490	hypothetical protein B195_003490 [Pseudomonas sp. Lz4W]	1.98895	3.61526	2.01223	12.42	24.18	13.07	1	1	1	2	4	2	2	4	2	2	4	2	43964678	5.19971e+07	1.94592e+07	153	153	153	16.6958	16.6958	16.6958	7.13721	7.13721	7.13721
1297897123	AUB73986.1	A0A2H4VW02	B195_003805	hypothetical protein B195_003805 [Pseudomonas sp. Lz4W]	10.6114	10.9024	9.18189	22.69	26.47	21.85	1	1	1	5	6	5	5	6	5	9	9	5	6.80475e+07	9.24103e+07	6.37651e+07	238	238	238	25.685	25.685	25.685	6.22705	6.22705	6.22705
1297897128	AUB73991.1	A0A2H4VW15	B195_003830	hypothetical protein B195_003830 [Pseudomonas sp. Lz4W]	0	0	0	42.11	42.11	42.11	1	1	1	3	3	3	3	3	3	3	4	3	2.18731e+07	1.48761e+07	2.21988e+07	95	95	95	11.0437	11.0437	11.0437	5.021	5.021	5.021
1297897131	AUB73994.1	A0A2H4VW21	B195_003845	hypothetical protein B195_003845 [Pseudomonas sp. Lz4W]	17.6414	22.0007	17.2994	31.44	41.75	31.44	1	1	1	6	7	6	6	7	6	12	18	6	1.71366e+08	1.73474e+08	1.84968e+08	194	194	194	20.5778	20.5778	20.5778	9.49561	9.49561	9.49561
1297897163	AUB74026.1	A0A2H4VW39	B195_004020	hypothetical protein B195_004020 [Pseudomonas sp. Lz4W]	10.1841	7.73071	6.36909	10.63	13.72	15.44	1	1	1	5	6	7	5	6	7	8	8	7	3.01085e+07	2.78462e+07	2.59043e+07	583	583	583	62.7944	62.7944	62.7944	6.40479	6.40479	6.40479
1297897360	AUB74223.1	A0A2H4VWR7	B195_005065	hypothetical protein B195_005065 [Pseudomonas sp. Lz4W]	8.73065	10.5947	10.2955	25.27	27.66	31.65	1	1	1	8	8	9	8	8	9	13	11	9	9.85741e+07	8.512e+07	1.06929e+08	376	376	376	39.1326	39.1326	39.1326	9.93506	9.93506	9.93506
1297897362	AUB74225.1	A0A2H4VWQ3	B195_005075	hypothetical protein B195_005075 [Pseudomonas sp. Lz4W]	13.646	13.2284	7.82961	37.01	37.01	22.08	1	1	1	4	4	3	4	4	3	12	14	3	3.26915e+08	2.42731e+08	2.36209e+08	154	154	154	15.7163	15.7163	15.7163	9.81787	9.81787	9.81787
1297897402	AUB74265.1	A0A2H4VWT9	B195_005285	hypothetical protein B195_005285 [Pseudomonas sp. Lz4W]	1.61595	0	1.73373	19.85	30.15	19.85	1	1	1	3	4	3	3	4	3	3	4	3	3.13473e+07	3.17713e+07	3.35781e+07	136	136	136	14.5117	14.5117	14.5117	9.45166	9.45166	9.45166
1297897408	AUB74271.1	A0A2H4VWW5	B195_005320	hypothetical protein B195_005320 [Pseudomonas sp. Lz4W]	7.43182	13.9703	7.42979	46.41	56.86	50.98	1	1	1	8	10	9	8	10	9	14	22	9	5.59148e+07	1.00771e+08	6.62294e+07	153	153	153	17.5334	17.5334	17.5334	8.39697	8.39697	8.39697
1297897473	AUB74336.1	A0A2H4VWZ7	B195_005665	hypothetical protein B195_005665 [Pseudomonas sp. Lz4W]	3.52395	1.78011	3.2212	23.45	23.45	19.31	1	1	1	3	3	3	3	3	3	4	3	3	1.54026e+07	2.09079e+07	2.20995e+07	145	145	145	15.8712	15.8712	15.8712	8.5874	8.5874	8.5874
1297897520	AUB74383.1	A0A2H4VX83	B195_005935	hypothetical protein B195_005935 [Pseudomonas sp. Lz4W]	2.13468	2.17814	2.03732	3.73	5.1	3.73	1	1	1	2	3	2	2	3	2	2	3	2	1.79561e+07	1.84557e+07	1.8966e+07	510	510	510	57.0728	57.0728	57.0728	8.55811	8.55811	8.55811
1297897646	AUB74509.1	A0A2H4VXH3	B195_006625	hypothetical protein B195_006625 [Pseudomonas sp. Lz4W]	4.05867	1.71308	4.16041	29.82	18.42	18.42	1	1	1	3	2	2	3	2	2	4	3	2	1.50231e+07	1.50864e+07	1.70106e+07	114	114	114	12.8589	12.8589	12.8589	11.605	11.605	11.605
1297897689	AUB74552.1	A0A2H4VXN7	B195_006855	hypothetical protein B195_006855 [Pseudomonas sp. Lz4W]	31.7999	26.0201	23.6462	51.21	29.38	38.01	1	1	1	14	10	12	14	10	12	31	25	12	8.53103e+07	7.326e+07	8.4778e+07	371	371	371	40.4806	40.4806	40.4806	5.26221	5.26221	5.26221
1297897743	AUB74606.1	A0A2H4VXS5	B195_007145	hypothetical protein B195_007145 [Pseudomonas sp. Lz4W]	3.42664	1.89404	3.36928	22.58	24.73	37.63	1	1	1	2	2	3	2	2	3	2	2	3	2.52223e+07	5.83072e+07	4.06925e+07	93	93	93	10.0131	10.0131	10.0131	8.48486	8.48486	8.48486
1297897761	AUB74624.1	A0A2H4VXV2	B195_007235	hypothetical protein B195_007235 [Pseudomonas sp. Lz4W]	65.2749	54.7006	57.7237	38.55	38.55	38.55	1	1	1	4	4	4	4	4	4	43	37	4	7094153308	3.49306e+09	4412175882	83	83	83	8.82151	8.82151	8.82151	8.1626	8.1626	8.1626
1297897773	AUB74636.1	A0A2H4VXV4	B195_007300	hypothetical protein B195_007300 [Pseudomonas sp. Lz4W]	0	1.8374	1.73589	21.31	21.31	16.39	1	1	1	3	3	2	3	3	2	5	4	2	1.32213e+07	1.34975e+07	1.48725e+07	122	122	122	13.7021	13.7021	13.7021	7.04932	7.04932	7.04932
1297897866	AUB74729.1	A0A2H4VY42	B195_007775	hypothetical protein B195_007775 [Pseudomonas sp. Lz4W]	15.9681	15.3911	12.1482	52.63	45.61	52.63	1	1	1	8	7	8	8	7	8	15	15	8	2.00045e+08	3.14438e+08	2.76988e+08	171	171	171	18.7938	18.7938	18.7938	9.23193	9.23193	9.23193
1297897868	AUB74731.1	A0A2H4VY66	trhO B195_007785	hypothetical protein B195_007785 [Pseudomonas sp. Lz4W]	1.80219	0	0	10.9	7.37	7.37	1	1	1	3	2	2	3	2	2	4	2	2	2.11155e+07	1.89745e+07	1.7596e+07	312	312	312	35.3426	35.3426	35.3426	5.71924	5.71924	5.71924
1297897918	AUB74781.1	A0A2H4VYB4	dnaX B195_008060	hypothetical protein B195_008060 [Pseudomonas sp. Lz4W]	2.02894	3.65134	1.98688	3.2	5.81	4.36	1	1	1	2	4	3	2	4	3	2	4	3	11992903	1.2983e+07	1.243e+07	688	688	688	74.794	74.794	74.794	4.76709	4.76709	4.76709
1297897947	AUB74810.1	A0A2H4VYB1	ppnP B195_008205	hypothetical protein B195_008205 [Pseudomonas sp. Lz4W]	4.4204	6.97984	1.63968	37.63	37.63	56.99	1	1	1	3	3	4	3	3	4	5	7	4	1.30752e+08	1.06887e+08	116416300	93	93	93	10.2461	10.2461	10.2461	5.05908	5.05908	5.05908
1297897979	AUB74842.1	A0A2H4VYJ4	B195_008390	hypothetical protein B195_008390 [Pseudomonas sp. Lz4W]	4.67642	2.72178	0	33.93	19.64	13.39	1	1	1	6	4	3	6	4	3	10	4	3	7.20226e+07	3.29743e+07	2.44179e+07	224	224	224	24.936	24.936	24.936	5.49072	5.49072	5.49072
1297900693	AUB77556.1	A0A2H4W6A6	B195_008450	hypothetical protein B195_008450 [Pseudomonas sp. Lz4W]	14.1201	20.2208	21.5543	41.42	54.44	41.42	1	1	1	6	8	6	6	8	6	20	23	6	243372695	3.61245e+08	2.63136e+08	169	169	169	18.6569	18.6569	18.6569	7.48877	7.48877	7.48877
1297898238	AUB75101.1	A0A2H4VZ73	B195_009795	hypothetical protein B195_009795 [Pseudomonas sp. Lz4W]	1.63251	0	3.28879	24.58	26.82	21.79	1	1	1	4	4	3	4	4	3	5	5	3	1.74964e+07	1.59478e+07	1.63093e+07	179	179	179	20.4297	20.4297	20.4297	9.39307	9.39307	9.39307
1297898324	AUB75187.1	A0A2H4VZE1	B195_010235	hypothetical protein B195_010235 [Pseudomonas sp. Lz4W]	16.5964	12.8379	14.6513	21.83	30.57	21.83	1	1	1	5	6	5	5	6	5	20	20	5	1.21288e+08	9.86649e+07	1.39067e+08	229	229	229	25.5778	25.5778	25.5778	5.05908	5.05908	5.05908
1297898673	AUB75536.1	A0A2H4W0E2	B195_012025	hypothetical protein B195_012025 [Pseudomonas sp. Lz4W]	4.57056	1.92817	1.73058	37	17	17	1	1	1	3	2	2	3	2	2	5	3	2	2.51422e+07	1.73109e+07	1.82653e+07	100	100	100	11.4379	11.4379	11.4379	10.3452	10.3452	10.3452
1297898788	AUB75651.1	A0A2H4W0S2	B195_012645	hypothetical protein B195_012645 [Pseudomonas sp. Lz4W]	1.86224	2.07754	3.44232	15.14	12.97	12.43	1	1	1	6	5	5	6	5	5	7	6	5	1.12228e+07	1.47737e+07	1.30363e+07	370	370	370	40.0489	40.0489	40.0489	8.83643	8.83643	8.83643
1297898789	AUB75652.1	A0A2H4W0U3	B195_012650	hypothetical protein B195_012650 [Pseudomonas sp. Lz4W]	2.18838	2.02083	2.23194	13.1	13.1	13.1	1	1	1	2	2	2	2	2	2	4	2	2	2.54033e+07	1.72442e+07	1.557e+07	145	145	145	16.5764	16.5764	16.5764	5.63037	5.63037	5.63037
1297900727	AUB77590.1	A0A2H4W6A7	B195_012770	hypothetical protein B195_012770 [Pseudomonas sp. Lz4W]	5.03247	6.8178	6.52926	23.42	22.54	22.36	1	1	1	12	12	12	12	12	12	22	21	12	8.49083e+07	1.08241e+08	9.66555e+07	568	568	568	61.8866	61.8866	61.8866	9.24658	9.24658	9.24658
1297898894	AUB75757.1	A0A2H4W111	B195_013240	hypothetical protein B195_013240 [Pseudomonas sp. Lz4W]	3.28984	5.62246	1.73675	14.5	14.5	14.5	1	1	1	3	3	3	3	3	3	4	5	3	3.35239e+07	2.43119e+07	2.88808e+07	200	200	200	21.9381	21.9381	21.9381	8.08936	8.08936	8.08936
1297898928	AUB75791.1	A0A2H4W154	B195_013415	hypothetical protein B195_013415 [Pseudomonas sp. Lz4W]	13.3599	19.3977	7.69151	6.19	7.29	6.19	1	1	1	16	18	15	20	22	19	25	28	19	1.15414e+08	8.60806e+07	7.71761e+07	4104	4104	4104	449.545	449.545	449.545	5.80811	5.80811	5.80811
1297898929	AUB75792.1	A0A2H4W178	B195_013420	hypothetical protein B195_013420 [Pseudomonas sp. Lz4W]	8.00187	9.96665	5.78691	7.46	6.86	6.86	1	1	1	7	5	6	11	10	10	14	14	10	4.85752e+07	4.24674e+07	3.50915e+07	1690	1690	1690	184.533	184.533	184.533	5.78271	5.78271	5.78271
1297898983	AUB75846.1	A0A2H4W1A8	B195_013705	hypothetical protein B195_013705 [Pseudomonas sp. Lz4W]	7.53893	10.2751	4.28086	29.61	29.61	29.61	1	1	1	4	4	4	4	4	4	9	11	4	1.19616e+08	1.74562e+08	1.26401e+08	179	179	179	18.789	18.789	18.789	5.021	5.021	5.021
1297899075	AUB75938.1	A0A2H4W1Q3	B195_014205	hypothetical protein B195_014205 [Pseudomonas sp. Lz4W]	3.2955	3.50534	3.59828	22.55	22.55	22.55	1	1	1	2	2	2	2	2	2	3	3	2	3.4086e+07	1.90147e+07	2.69649e+07	102	102	102	10.6706	10.6706	10.6706	8.32373	8.32373	8.32373
1297899091	AUB75954.1	A0A2H4W1N5	B195_014285	hypothetical protein B195_014285 [Pseudomonas sp. Lz4W]	2.31797	2.48908	1.78207	32.26	32.26	32.26	1	1	1	3	3	3	3	3	3	4	4	3	4.88476e+07	4.68365e+07	4.69566e+07	124	124	124	12.7367	12.7367	12.7367	8.45557	8.45557	8.45557
1297899128	AUB75991.1	A0A2H4W1Q4	B195_014475	hypothetical protein B195_014475 [Pseudomonas sp. Lz4W]	8.05063	11.8525	12.6756	15.9	16.76	18.93	1	1	1	10	11	12	10	11	12	15	17	12	7.88407e+07	7.56506e+07	6.44758e+07	692	692	692	77.0014	77.0014	77.0014	6.62451	6.62451	6.62451
1297899130	AUB75993.1	A0A2H4W1U9	B195_014485	hypothetical protein B195_014485 [Pseudomonas sp. Lz4W]	2.37772	2.38528	2.23652	10.23	17.05	10.23	1	1	1	2	3	2	2	3	2	4	4	2	3.07205e+07	2.93471e+07	3.71188e+07	176	176	176	18.7805	18.7805	18.7805	4.29736	4.29736	4.29736
1297899461	AUB76324.1	A0A2H4W2Q7	B195_016235	hypothetical protein B195_016235 [Pseudomonas sp. Lz4W]	5.86103	3.9567	8.73425	30.7	30.7	30.7	1	1	1	2	2	2	2	2	2	4	4	2	3.22543e+08	2.60444e+08	3.89344e+08	114	114	114	12.7715	12.7715	12.7715	4.61475	4.61475	4.61475
1297899631	AUB76494.1	A0A2H4W376	B195_017145	hypothetical protein B195_017145 [Pseudomonas sp. Lz4W]	4.0722	2.33471	1.93057	23.81	23.81	23.81	1	1	1	2	2	2	2	2	2	2	2	2	2.26637e+07	2.07617e+07	2.4291e+07	84	84	84	10.262	10.262	10.262	4.7417	4.7417	4.7417
1297899681	AUB76544.1	A0A2H4W3C6	B195_017410	hypothetical protein B195_017410 [Pseudomonas sp. Lz4W]	15.617	6.06699	9.85067	38.92	39.52	39.52	1	1	1	6	7	7	6	7	7	14	17	7	2.33586e+08	4.4827e+08	3.57933e+08	167	167	167	18.9162	18.9162	18.9162	9.42236	9.42236	9.42236
1297899717	AUB76580.1	A0A2H4W3E2	B195_017595	hypothetical protein B195_017595 [Pseudomonas sp. Lz4W]	8.90522	4.2524	7.53217	34.75	25.1	34.75	1	1	1	8	6	8	8	6	8	13	6	8	2.41528e+07	1.69299e+07	2.00707e+07	259	259	259	28.2775	28.2775	28.2775	9.18799	9.18799	9.18799
1297899735	AUB76598.1	A0A2H4W3K1	B195_017685	hypothetical protein B195_017685 [Pseudomonas sp. Lz4W]	4.27444	7.58841	2.64443	21.67	29.44	29.44	1	1	1	4	5	5	4	5	5	5	7	5	2.75338e+07	5.27897e+07	1.99749e+07	180	180	180	20.7756	20.7756	20.7756	5.30029	5.30029	5.30029
1297899887	AUB76750.1	A0A2H4W3Y2	B195_018465	hypothetical protein B195_018465 [Pseudomonas sp. Lz4W]	3.54864	13.1495	1.70537	23.12	37.57	33.53	1	1	1	4	7	6	4	7	6	8	14	6	6.59578e+07	1.07452e+08	6.83957e+07	173	173	173	20.0006	20.0006	20.0006	9.11475	9.11475	9.11475
1297899967	AUB76830.1	A0A2H4W456	B195_018895	hypothetical protein B195_018895 [Pseudomonas sp. Lz4W]	3.56865	3.42189	3.24136	21.43	20.85	21.24	1	1	1	10	9	10	10	9	10	15	12	10	3.28049e+07	3.11008e+07	2.42457e+07	518	518	518	57.6778	57.6778	57.6778	6.07471	6.07471	6.07471
1297900033	AUB76896.1	A0A2H4W4C0	B195_019255	hypothetical protein B195_019255 [Pseudomonas sp. Lz4W]	0	1.82737	1.65349	8.25	7.75	4.25	1	1	1	4	3	2	4	3	2	5	4	2	8.95646e+06	1.22079e+07	1.39333e+07	400	400	400	44.5052	44.5052	44.5052	6.29053	6.29053	6.29053
1297900034	AUB76897.1	A0A2H4W4C7	B195_019260	hypothetical protein B195_019260 [Pseudomonas sp. Lz4W]	1.74925	2.00139	1.91436	11.87	11.87	10.07	1	1	1	6	6	5	6	6	5	12	10	5	1.80961e+07	1.64949e+07	1.60973e+07	556	556	556	62.0028	62.0028	62.0028	5.59229	5.59229	5.59229
1297900096	AUB76959.1	A0A2H4W4H7	B195_019575	hypothetical protein B195_019575 [Pseudomonas sp. Lz4W]	2.15793	2.13212	2.11329	17.37	17.37	17.37	1	1	1	3	3	3	3	3	3	5	5	3	4.52032e+07	3.77991e+07	3.2802e+07	167	167	167	18.0806	18.0806	18.0806	9.53955	9.53955	9.53955
1297900152	AUB77015.1	A0A2H4W4N4	B195_019875	hypothetical protein B195_019875 [Pseudomonas sp. Lz4W]	0	1.72604	2	5.62	8.43	13.2	1	1	1	2	3	4	2	3	4	2	3	4	9.92461e+06	8.88952e+06	2.16927e+07	356	356	356	39.6243	39.6243	39.6243	6.63916	6.63916	6.63916
1297900319	AUB77182.1	A0A2H4W552	B195_020770	hypothetical protein B195_020770 [Pseudomonas sp. Lz4W]	4.94379	6.30471	3.98362	13.99	13.99	13.99	1	1	1	2	2	2	2	2	2	2	3	2	1.6452e+07	9.87899e+06	1.33841e+07	143	143	143	16.3526	16.3526	16.3526	9.53955	9.53955	9.53955
1297900452	AUB77315.1	A0A2H4W5I1	B195_021485	hypothetical protein B195_021485 [Pseudomonas sp. Lz4W]	9.49686	1.71672	5.6033	21.78	21.78	21.78	1	1	1	8	8	8	8	8	8	12	13	8	2.71133e+08	2.22017e+08	2.18885e+08	427	427	427	46.4541	46.4541	46.4541	6.30322	6.30322	6.30322
1297900484	AUB77347.1	A0A2H4W5N7	B195_021650	hypothetical protein B195_021650 [Pseudomonas sp. Lz4W]	1.7133	1.95272	1.79479	18.18	33.16	18.18	1	1	1	3	5	3	3	5	3	3	6	3	1.41107e+07	2.32712e+07	2.04269e+07	187	187	187	20.179	20.179	20.179	4.37354	4.37354	4.37354
1297900532	AUB77395.1	A0A2H4W5R3	B195_021910	hypothetical protein B195_021910 [Pseudomonas sp. Lz4W]	2.94626	0	0	7.69	7.69	5.67	1	1	1	3	3	2	3	3	2	5	4	2	6.67769e+07	2.75188e+07	2.68169e+07	494	494	494	53.1338	53.1338	53.1338	4.93213	4.93213	4.93213
1297900583	AUB77446.1	A0A2H4W5Z0	B195_022190	hypothetical protein B195_022190 [Pseudomonas sp. Lz4W]	0	0	1.73355	15.14	11.97	20.77	1	1	1	3	2	4	3	2	4	3	2	4	2.53211e+07	1.27166e+07	1.58098e+07	284	284	284	30.3481	30.3481	30.3481	8.71924	8.71924	8.71924

## Sheet: FASTA Sequences
FASTA sequences of 61 common HPs which are used for functional annotation
>gi|1297896449|gb|AUB73312.1| hypothetical protein B195_000260 [Pseudomonas sp. Lz4W]
MTDKPQSADLEMPAETPETATVAAYLQAHPDFFSQREELLLSLRIPHQRGDTISLVERQLELLRGRNIEM
RHRLSQLMDVARDNDRLFEKTRRLNLALMDATSLEELVIAVEDSLRQDFQVPFVSLVLFGDNPMPVGRWV
SSADAQRALGGLLTEGKAVSGSLREHELDFLFGEEQRKEIGSTAVVALNHLGLHGVLALASRDPQHYKSS
VGTLFLGYIAQVLGRVLPRFTNALRPVR
>gi|1297896459|gb|AUB73322.1| hypothetical protein B195_000310 [Pseudomonas sp. Lz4W]
MSNLTPEQIALSASWNAVYEGAGQALGWVDKSRVTAPKLDRDAADLKLGLYQARNMARNLGRVATTPMTT
GFFGLSQAGKSYLISALAAGANGALETQFGQQRMDFIENINPSGGGTEATGLVTRFSRLAKPSEDDNFPV
ELKLFREIELAKIFANTWFKDFDQEKVSFVIDDSVVRQALQPFEGRELGPLQPGVSAEDVVSLMDYLNQS
FEQSLKVLPHHYWPKVIDLAPRLNPQERGELFSILWGKQDGLTQVYQQLGAALNRLGMPDTVFAPLSVLA
ERVGDEFSRRNSIMNVDILERYGSATDVPVSVRPMVEGVLHNPGPISLVQLAALTAEMTFRLIEVPAAQI
VEQMDLLDFPGYRGRLNVTSIARENGQTNSISQLIRRGKVAYLFERYVDDQEMNALVVCTNSTKQSDVND
VGPVLTRWINATQGETPQERGARATGLIWTLTMFDLCISQSLNKKSRLELEEEWDGMMTRTMLERFKDYP
WMSNWQGAQAFNNTYLVRKPRHQAAFIGRTDGNESHFTEDSHSTLELMAQTLVERPNVKKYIKDAQQAWD
AMLTLNDGGITRFSESFTELANVDFKLKRIREQLNKVLNGKALHTLGSYYVADGADMVAIKRTQAQMILA
QLKRRGGVLGELINTLQLPNEEIRELYLNGVYEEDSVSETGDTAQDSARQSIVYASSNEFDFGDDFGDLS
VDFDAPASAPLPASKAPELQSNEHKFARAVFRNWVKYLRAVPEREGLMRALELDKTSIEALVQELILSGD
RLGLQDQLIRVVLKRAQSGSRRDQMVERQVLEVQRVLSDFVAWFGYTAEPLESRPKSHAGNREALFSFYG
DVARDALPQLPAQPINQAQQFLGDWLSGVAHITLDNASHGTGSEFTPEQNERLGHVLKAFEAR
>gi|1297896465|gb|AUB73328.1| hypothetical protein B195_000340 [Pseudomonas sp. Lz4W]
MMRSLWSSSKLLISSVLTGSLLLGGCASTGSSMVDPRLTQSSDAQFFSKSGYQACAMGVGTGVLACVLAD
SGNKTVCMIAAGVTACGVAMGANYYLDQRRSEYSNTSERLQKYNSDVQLDTQKVVSRTATAQQVIKDDQA
QIAQIKRDLASKKIDQAQAKKQIAMVDGNIAQLRQELDNMRVKVKGYNDVVQAERAQGNAPELKQIDANI
SKMNEKVASLQKEVDGLYSQRSAITLG
>gi|1297896702|gb|AUB73565.1| hypothetical protein B195_001555 [Pseudomonas sp. Lz4W]
MLKKTLAALALGTALLTAGQAMAADYTIDKEGQHAFIDWKISHLGFSFIHGTFKDWSGTFSWDAAKPADS
KIDVTLKTASLFSNHAERDKHIASKDFLDVSKYPEATFKSTKVVPTGDTTADVTGDLTLHGVTKPVTFKA
TFNGEGKDPWGGERAGFNATTTINLQDFGIKSPSKDQTLSLDISLEGVKAK
>gi|1297896720|gb|AUB73583.1| hypothetical protein B195_001645 [Pseudomonas sp. Lz4W]
MKLLSPLALLTVCSLLAAPLMAAEPAPELTGCAAKKQAISLQLEQARAHNNSGQIAGLEKALSEVTEHCT
DAGLKKERENKVLEAKHEVSQRQADLDKAMKKGDPEKIDKRKTKLAESRKELQEALDQLDK
>gi|1297896776|gb|AUB73639.1| hypothetical protein B195_001930 [Pseudomonas sp. Lz4W]
MKKLSAVALATFMTVAASPVFAGFSLSDVAGVAAQMQGANGNGATTDKSAQAVQLLSKVNELGVKPEQAA
GGVGAMLSLAKNQLTSSDYSELTKQVPGVNKLAGAGALGQLSQLGGLLGKTNGVSETATSAVSNVANTSQ
LDAAFSALGMQDGMVAKFAPVLLDYFKGQNVSTSLLSKLGSAWGV
>gi|1297896959|gb|AUB73822.1| hypothetical protein B195_002915 [Pseudomonas sp. Lz4W]
MPFLAIRTPLKLATCAAIALLVVSCTSSRPNSPQKPTAVVSKPGLDINRAHKDGAPWWDVDVSRIPDATP
TLHSGPYKAAPYSVLGKTYFPMQESKTYVASGTASWYGTKFHGQNTANGEVYDLYGMSAAHKTLPLPSYV
KVTNLDNGKAVVLRVNDRGPFYSDRIIDLSYAAAKKLGYAETGTARVKVEGIDPQAWWAQRGRPAPLMLN
EPKVAQNTAPTVTTGKVEQWTPPAQQHAADVVPVSPMVKGQGTYLQVGAFANPDAAELLRSKLSGMVSAP
VFISSVVRNQQTLHRVRMGPIASVNEVQQTQNSVRLANLGQPSVVTDQ
>gi|1297896968|gb|AUB73831.1| hypothetical protein B195_002960 [Pseudomonas sp. Lz4W]
MIKRNLLVMGLAVLLSACGFQLRGTGTNQLTITELDLTARNAYGDTVRELRQTLENSGVKITASAPYKLI
LTNEQESQRAASYAGTGNSVEYELTNVLNYEIQGNNNLALLNNKLEVHKIYLQDPSNITGSAQEAAMARK
EMRRDLVQQMVLRLEQLTPERLADLQKVADEKARAEAAALDAARKAQEATPQQSPLELQNQ
>gi|1297896993|gb|AUB73856.1| hypothetical protein B195_003095 [Pseudomonas sp. Lz4W]
MAGEGVEACVQAFERLKTGKPNLAVHVGLDPSKITAGIVSFEAGFDRGYLKKKRPSHQPLIAQIEAYRTS
FGTVSASKSQQIKRANEKVDKARSELEIVQEQLYHVMSQNVQLVERVRFLEVQAKKYNNVKEIKT
>gi|1297897066|gb|AUB73929.1| hypothetical protein B195_003490 [Pseudomonas sp. Lz4W]
MRLISGLLGLMLAMPLLASAEEIGTVSTVFKFVGPNDRIVVEAFDDPKVDGVTCYLSRAKTGGMKGGLGL
AEDRAEASIACRQTGAISFKGDLKDGEEVFKERTSLVFKTMQVVRFLDKKRNTLVYLVYSDRLIEGSPQN
AVTAIPILPWPHE
>gi|1297897123|gb|AUB73986.1| hypothetical protein B195_003805 [Pseudomonas sp. Lz4W]
MSTFQPTAALLTLSLGALASLPALAEEVHYNQVSLRAEASQEVPRDLMIVTLYTEAQNTDSAKLAAEITT
AMNKAIGEAKQVKAVTLRQGNRSSYPIYDNKTQKITGWRERAELRLESTDFAVLSKLTGDLMQTLKMGNM
QFTVANATRKTSEDALLKDAVNAFKARAQLATDALGGKGYKIVNLNLNTNGYPQPYMRSAMMMKAAAPAM
DSAPTPDVEAGTSEVSMSADGVIEVQMQ
>gi|1297897128|gb|AUB73991.1| hypothetical protein B195_003830 [Pseudomonas sp. Lz4W]
MRKDKKQLIGDEIGDEQIKLFLDFEPVDATSPSLHKLIKAYRGLRIDDFERFLTFFKEAGYDLDGKDEQG
QTFVEIIKDQRHAADYIELIDNARG
>gi|1297897131|gb|AUB73994.1| hypothetical protein B195_003845 [Pseudomonas sp. Lz4W]
MLQRLLFGLITVTSLTLVGCAHSPQQLSPQPKLTAQLAPVGRGQPVVVRVVDGRPGPTLGTRGGMYPETS
AISVSSADLIPKLQAQAEAAVRLLGYTPTSNAMNAPTLTVTLAELKYQSPKDTMYVTEATIGATFRSDVK
NGGRTYSGRYGASLDQRFGMAPNQETNTKLVSDVLSDALTRVFKDPAIGRLLGE
>gi|1297897163|gb|AUB74026.1| hypothetical protein B195_004020 [Pseudomonas sp. Lz4W]
MIACLRLFTALCLAALLAACASSPSSSLGELPRTPDASLEQLLQQASETKNPEKAALLRLSAADLAMGQN
NDQRAAQILAQVPLDQLKPAQQVFASTLTAELAMKRNDPKAAVAALNHPSVSRIGELPNDLQVRTHTVHA
RALEADGQTLAAARERVAMSPILTGDAANSNNDAIWTLVAALPVEQLQAQSNDVLGGWMSLALAVKSAGT
VQDQQNAIDQWRAQNPNHPAAIQLPAPLIKLKELASQPLTKIALLLPQDGQLASVSKALRDGFMAAHYQA
QQAGQNPPSIQFYDSSRLVSLDDFYNKAQADGVQLVIGPLEKSLVKQLSARPQLPITTLALNYSESAHGP
AQLFQFGLAAEDEAREVARRARADGLTHAGAMVPKGEWGERVLNAFRQEWVAHGGSIVGIEYIDKPVALA
QQVGDLVQLRKNAAEPLQFLFLAATPQQAQQIKPTLNYQYAGDLPVYATSHVFSASGNQDQYKDMNGVRF
CETPWLLEPGNPLRQQVAAQWPQASSSMGRLYAMGVDAYTLASRLGQLKALPDSRIDGLSGSLSMSPTQH
VERQLPWAEFVNGQIQRLPDTPN
>gi|1297897360|gb|AUB74223.1| hypothetical protein B195_005065 [Pseudomonas sp. Lz4W]
MSSNKTLALALCLAITGCAQTPQNDAAGGHKWWQLGSSDQASTPSDKSASAPSKPADTKVTAPVAKTAAA
PATPAVAEAKESAFSWWPFGSDSAKKDAPAEKEKVVVGAAAPATTSTKNWWWPFDSAAKDSKPATVGVIP
MPDPKITQAWLDEYEPRLRAAIKDTNLQLERRESLLVIVASADSSFKATRPDLLMPSMLGPFTRVAKVVE
GDPKTAVLVLGHADATGAMAANTRLSLDRAKSVAAIFRMSGLQSNRLTLRGMGSVMPRAANDSNEGRALN
RRVEILMTPQATMVALVSKYSQPALSPSDLVAVQPAVAPSIAKKAAAPAKKAVVAKKGAPAKAPAKKAVK
AAPAKKPVVAKADTSKKVAANDQAKN
>gi|1297897362|gb|AUB74225.1| hypothetical protein B195_005075 [Pseudomonas sp. Lz4W]
MRKSVLLVAAFSTMTVLLGGCTSSLTGDTYSRDEARRVQTVRMGTIVALRPVQIEGTKTPIGAATGAVIG
GVGGSAIGGGRGSIVTAVIGAVAGGLLGSAAESGLTKTQGVEITVREDDGSTRAYVQQVEPNQVFRTGER
VRIMTVDGTSRVTQ
>gi|1297897402|gb|AUB74265.1| hypothetical protein B195_005285 [Pseudomonas sp. Lz4W]
MLRTIIPAVALLLALPLGAQAASLAEFNLNKNLQQVAEKSNEGKPRAINADLLDKGFTVDGTVLINNLEA
SPTLAAQMRSAPEAAVPQLGRSVCSNPNFRKLMAKGATMRFAITEYKTGKSVLVQDIGADNCQRKN
>gi|1297897408|gb|AUB74271.1| hypothetical protein B195_005320 [Pseudomonas sp. Lz4W]
MIHNDVLRSVRYMLDISDNKVVEIIKLGGLDVTKEDVLTYLKKDEEEGFVRCPDEVMAHFLDGLVIFKRG
KDDSRPAVKIEVPVTNNVILKKLRVAFELKEDDMHAILKASEFPVSKPELSALFRKFGHTNYRTCGDQLL
RNFLKGLTLRIRG
>gi|1297897473|gb|AUB74336.1| hypothetical protein B195_005665 [Pseudomonas sp. Lz4W]
MVEHDFRYSLLNPQHTLIECRALAPGLYQVTGNGGSIQTGDVLIVTLKGSKDLSMRLTVDKVRHLINPRG
QWVAVTKGPVFGELAIHQWQVNCDACGKELKFEFAVDAKLGTKAQKPAASLRIAELGWSTEGSKHQCPQC
QKAAL
>gi|1297897520|gb|AUB74383.1| hypothetical protein B195_005935 [Pseudomonas sp. Lz4W]
MRALTLHLKILITVLVVLGISITAYQIFALGIPVTEDATDDLWNIDAKVEFVASSKDPVKIQMFVPPLNR
DYVSLNESFISNNYGVSVNRVDGNRKVTWSARRVSGKQTLYYRLVLTKRYSGDKTKLKGPVFRDSIAVEG
PEKIAAEALLAPIRQHSADVETFISETIKRVNNPNDDNVKLLLAGDPSTPHKAQVIELLLSIAHVPMEKV
HTIRLVADQPQNPELWLRSFNGNDWLYFNPETGEQGLPSDRLLWWIGDEPMVTVDGGKKPNVTFSLNNSE
MNAIRLAKLTDENTDANFLEYSLYGLPLQTQQTFMIMVMIPIGVLVILVLRNLIGLQTLGTFTPVLIALA
FRETQLEFGIILFTVITALGLMLRSYLEHLKLQMLPRLSVVLTFVVILIAAISLFSHKLGLERGLSVALF
PMVILTMTIERLSITWEERGGGHAMKVAVGTLFAATLAYLIMSIPELVYFIFTFPAVLLILVGFMLAMGR
YRGYRLTELVRFKAFLKADS
>gi|1297897646|gb|AUB74509.1| hypothetical protein B195_006625 [Pseudomonas sp. Lz4W]
MSHPEMPQNASRREMRKLLIRLRMEMHRQEIRHESQQLLQPLQKVRGMASNWQENLGIKHGSLWAVGLVS
VLGFLTGRSAKSKGSDGTSRWIGLTTGLLPLIKMVIQAASSRKP
>gi|1297897689|gb|AUB74552.1| hypothetical protein B195_006855 [Pseudomonas sp. Lz4W]
MKRLAGLSALAVIISSTSGCGWLWGPDGYFRDRGSDYLEAQQTAPMKLPPGVVTDKRLVPLLPIPSNVPD
DTVKGEFEVPRPLPLATVAGASDYTLQRSGDSRWVMAQHVPSEVWPVAMQFFQDNGFRIDEQRPQTGEFT
TTWQRADELSAPMARHLGTSGLAADSETRVRVRIEPGVQRNTSEIYVVSANRPAGSTANVDFGQRSVNTG
LDAALVDEMLISMSRSAEKGGSVSLLAARDFDTPTRVSLSEDGSGNPVLSLTEDLDRAWSGVGRALEQGE
WRVEDINRTLGLYYINLAEKAEKKDEKPGFFSSLFGSKPAKEEVEARAQRYQVRLSKVGDSVQVTVEENI
NKVAPPEVARKVLGVIQDNLG
>gi|1297897743|gb|AUB74606.1| hypothetical protein B195_007145 [Pseudomonas sp. Lz4W]
MKAWLCVPLIALALAGCAGNKAAYRDSCATQLDAAWHELDLAKAEGFAGTVSYSKALSLLTGAKTQQQFE
AFEGCTTKAEKARFYIRESRAGR
>gi|1297897761|gb|AUB74624.1| hypothetical protein B195_007235 [Pseudomonas sp. Lz4W]
MNNVLKFSALALAAVLATGCSSVSKETEARLTATEDAAARSQARADEAYRKADEALAAAQKAQQTADEAN
ERALRMLEKASRK
>gi|1297897773|gb|AUB74636.1| hypothetical protein B195_007300 [Pseudomonas sp. Lz4W]
MNVRISRQHWDGLLAELDKARQQRHLLTYRALLERLQLPSPAMLTLTAALEHLAAMDAKADQPLRSSLVI
SQGASRLPRTGFFECVERLGRFAGPPDGVAAASWHASEVVRVFEYTYEHEEA
>gi|1297897866|gb|AUB74729.1| hypothetical protein B195_007775 [Pseudomonas sp. Lz4W]
MTRLRAICTAVALVCASGQVFADTASHAATAETFLKLAHADKLGTPVYMQVQQMFAQRFEQTKAPASKKA
LLETYQAKANTALDQAIGWDKLKPDMVKLYTTNFSESELKDLVAFYQSPLGKKVLEKMPQLTQQSAQMTQ
AKLESAVPVVNKLLEDMTVQLEPKAAPAKKK
>gi|1297897868|gb|AUB74731.1| hypothetical protein B195_007785 [Pseudomonas sp. Lz4W]
MTAPIVVAALYKFVTLEDYVELREPLLKAMVDNGVKGTLLIAEEGINGTVSGSREGIDGLMAWLRSDPRM
VDIDHKESYCDDQPFYRTKVKLKKEIVTLGVEGVDPNKKVGTYVDPENWNALISDPEVLLIDTRNDYEVS
IGTFEGAIDPKTTSFREFPDYIKANFDPAKHKKVAMFCTGGIRCEKASSYMLSQGFDEVYHLKGGILKYL
EEVPLEETKWQGDCFVFDNRVTVRHDLSEGEYDQCHACRTPISIADRESEHYQPGISCPHCWDKLSEKTR
RSAIDRQKQIDLAKARNQPHPIGHNYRKPAEA
>gi|1297897918|gb|AUB74781.1| hypothetical protein B195_008060 [Pseudomonas sp. Lz4W]
MSYQVLARKWRPRSFREMVGQTHVLKALINALDSQRLHHAYLFTGTRGVGKTTIARIIAKCLNCETGITS
TPCGTCSVCREIDEGRFVDLIEIDAASRTKVEDTRELLDNVQYAPSRGRFKVYLIDEVHMLSSHSFNALL
KTLEEPPPYVKFILATTDPQKLPATILSRCLQFSLKNMTPERVVEHLSHVLSVENVPFEDDALWLLGRAA
DGSMRDAMSLTDQAIAFGEGKVLAADVRTMLGTLDHGQVFDLLHALIEGDARGLLEAVRHLAEQGPDWNG
VLSEILNVFHRVAIAQALPEGVDNGHGDRDRVLALAKVLPAEDVQFYYQMGLIGRRDLPLAPDPRGGFEM
VLLRMLAFRPADATDSPSQPLKPVGISQATVDSAQTVAGPTAVAPVVAAPAPAPAAVAVVEVPRSEPEPA
PAPVAAPRAPAVPVVDLPWNEPAVAVIEEPLAPQAMLDTLGEQPELPPMPLPTPDSVVPDAPQWEDAPVP
EPTPEQVDSALSGLDRDDEPPLDEDYIEPDMDSAAYSYLDELASEHGGEPAPEPEPLPAAEPATGLALEW
LNMFPKLPVSGMTASIGANCTLISVDGDDWLLHLDPAHSALFNATQQRRLNDALNQYHQRTLKVTIELIK
PEQETPAQAASRFRAERQRLAEESIYADPLVQQMIEQFGAAVRDDTIQPVDVVEAQAS
>gi|1297897947|gb|AUB74810.1| hypothetical protein B195_008205 [Pseudomonas sp. Lz4W]
MFKVNEYFDGTVKSIAFAQAEGKATIGVMAPGEYEFGTAEREIMHVVSGELSVKLPGSEQFQTFATGSQF
NVPANSKFQLKVVVETAYLCEYR
>gi|1297897979|gb|AUB74842.1| hypothetical protein B195_008390 [Pseudomonas sp. Lz4W]
MESPASQSTENPQIESDTGPRLNSIEIRILGSLIEKQATHPETYPLTLNALLLACNQKTSREPVMSLTQG
QVGQSLRALEGRGFTRLVMGSRADRWEHKVDKALELVPAQVILLGLLFLRGPQTLNELLTRSSRMHDFED
TEQVQHQLERLIARDLALLVPRQSGQREDRYMHALGDPADIETIISARQQPAERSSASAGVSLERFEALE
ARIAALEARLAELE
>gi|1297900693|gb|AUB77556.1| hypothetical protein B195_008450 [Pseudomonas sp. Lz4W]
MTISLYAASIPVFKQMLNALSGVLTKAEAHATAKNIDPSVFLQARLAPDMFPLVRQVQIAVDFAKGVSGR
LAEIELPKYDDSEVTFADLQALISKVLTFVDGIKPEQIDGKEGIEIITRQGTPKEKRFTGQAYLLTYGLP
QFFFHVTTAYAILRHNGVEVGKRDYMGAF
>gi|1297898238|gb|AUB75101.1| hypothetical protein B195_009795 [Pseudomonas sp. Lz4W]
MKWLKSIILGLALLAVGAVALGLFYFLPQHDVVMVTGVEVKRVDHNGVINAENPADGPTRDVYFINTENP
DTKNVMVYRNEDTGWSFPWYFKFDSADIQAKAQGYSRDAEQLALIRYYGWRIKILSVFPNITAIESTTSR
TEPFPWFNTIFLGGLTLVVIFIAVSLRRRFKRRNQVPAH
>gi|1297898324|gb|AUB75187.1| hypothetical protein B195_010235 [Pseudomonas sp. Lz4W]
MRWTDRLAQICVCAGVAMVPFTANAATEDDPWEGVNRVIFKFNEKLDTYALKPLAQGYQFITPQFLEDGI
HNMYRNIGDVRNLANDVLQAKPQAAGVDTARLLMNTTLGVAGFFDVGTKMGLQRNAEDFGQTLGYWGVPS
GPYVMLPVLGPSTVRDAVAIYPDTFAEPYRYMNDIPARNMAIGMDVIDTRASLLSAEKLITGDRYVFIRN
AYLQNREFKIKDGQVEDDF
>gi|1297898673|gb|AUB75536.1| hypothetical protein B195_012025 [Pseudomonas sp. Lz4W]
MKFIHQREHLNEDDIVVIECSQPCNIRLMSDAHFRSFKNGGRHSYHGGAFKDFPARITAPSTGFWNITID
TVTSRAISVTRKPSFQPTIKIVRRSSSKLR
>gi|1297898788|gb|AUB75651.1| hypothetical protein B195_012645 [Pseudomonas sp. Lz4W]
MKMKKSSGLKRSLNCFFSLLVTCPVVVFAGEGAACRLPAQNALSGQVELDGSCTYTQSLRLPASNTHLNC
KGATLDGGNNIPIGIVIGGGKKKIENVTVENCRIQNFKNRGISITSGFRIKDLSADRNANYDVAPSHIVI
DNVTVLNSGRGGVYFDSYTTDSTLKNSTIQDSGNVGVYLEQGTQRLNIVNNTIQGNGKAGKREGLSVDSS
AHNTIEGNRFIGNTRGGVLMYKNCGENFLSGKSALRWQSSDFNTVRNNTFTNERVGVWIASRQGKDLSKW
GCGDPAVDPSGKYYKDYANNNVVEDNVFCHTKTAVRVEGDNNKIMRNRIGGASREPVLEPYKYTKKPDGQ
NTQGNTVEGNDTVECSPEGK
>gi|1297898789|gb|AUB75652.1| hypothetical protein B195_012650 [Pseudomonas sp. Lz4W]
MRFDEDTVSRLLESRWWELDPTDMNGVDFNDIDAALNEIESRRAFYKKLISQSLLTTLKNSSTSKNGVIW
FDIEKSYAEPEILRDFDSVNIIESGFGSGNFKIEKAWHNPEKNHFALKINGVPKTIPAGTVTFTFKKNPD
PQAKN
>gi|1297900727|gb|AUB77590.1| hypothetical protein B195_012770 [Pseudomonas sp. Lz4W]
MFGALLGRKGSDLTGTQVISVLNRLSATAGGVTRAALNRAGVLGRSGLNSYVVSIDYDSGLANSVEVLRR
DGRLDPDVLVFNLFFYYGALSESLAKLKKKPPLSKLSVTPALPVPVRRSRFIGATELQSVEFFNSAGVIF
ARELLDKAGNSVSFQLNISPALTYTFKAREDACTHWLEELSENGSHTVVIADASTASDVVTNIKSKKTSK
VLTLHGNHFSDPYVYGSSVKPRSQLIIDNAKVCDSLVLLTESQKVDIGRQFGDSQKISVIPNSTTIFKDD
FVVKRKPKLFVVVARLDAVKSIGRVIRSFKLAVESDPELVLEIWGRGSLEGELKALILELGLSGSVFMKG
YTRNPDTVFRRARASLSSSLSEGFGLSLLESMSVGTPVISFDANYGPKEIIQNGENGFLVNSEQECAAKI
VKLAQDNSLFDYLAKGGIESSNRYSPDLVGQKWLGLVKNLSGGESYNNDFGERTVFENTNSSSSGSIFIS
ASEIAGRPLDCVRRVEIVRIDRTKVFNDQYSKLEPGVYRVHSITHEPGSFRYAIKIAHGGRQHKGVIPLK
SLTFKLLS
>gi|1297898894|gb|AUB75757.1| hypothetical protein B195_013240 [Pseudomonas sp. Lz4W]
MRALYVFALLGTLLLTGCAGNPMTPVADQTLPAAAPDMAQVVFMRDAFTGKAITSSLYDVTDGKTRFIGV
MANGTKIAHPVTAGKHTFMVVSEAADFMEADLVAGKTYYALVTPRMGLWKARFSLWPVSNDPDASHSLKS
KNFKDWVEDTDLVTNSPKSLAWYERVKASVEKKRAEYWPVWQEKSAEAVAERTLKPGDGL
>gi|1297898928|gb|AUB75791.1| hypothetical protein B195_013415 [Pseudomonas sp. Lz4W]
MNDLSQARGPSHRDDPLRPLAERLNALPGEKQRLFLQQLREKGIDARRLPIVPAPAGAAGALSYSQHRLW
LLWQLEPTSSAYHITGGLQLTGELNEAALDAALADIVARHAVLRSDFPEEGGEPRVRVHDAAECGLVFAR
EDLSELSPRARDAALMRLAQDQARQPFDLTLGPLLRLCLVRCAEQRHALLVTLHHIVADGVSMELFVQEM
ASGYARHLGGDASPLPDLDVQYSDYARWQRLWLESGESEQQLAYWRERLGSEEPVLELPVDHLRPGLPSY
RGARVGKTLPDATSSRLRQFAREQQATPFMVLLAAYGVWLSRLCGQGQLRVGIPVANRQAQATQGLIGCF
VNTQVWPLQISRRQSFIDQLKAVREQALQAQAHQDLPFEQLVEALQPQRSLGRNPLFQVLYNHLQRGDSQ
LQAGGLVFERLEQAAETAQLDLALTTEENPQGQITATFSYATDLFEASTVHAWHTHFLYLLEQLLEQPQR
ALHELQPLTAAEQQQLTGWNATREDYPQYPSLPALIAEQVLTTPDALALVYGDTQLSYGELDARANQLAH
WLQGQGIGPDVPVAVCAERSVELVVALLGVIKAGGAYLPLDPDLPLERLQGMLADSGSPLLLTQNHLLEK
WSGAADVAVHALENLALATQPQTAPKVDIAPENLVYCLYTSGSTGKPKAVGNRHAGLLNRLQWMQAEYGL
NASDRVLQKTPYSFDVSVWEFFWPLLSGAALVMAPPGAHRDPQALRELIVAHRITTLHFVPSMLQAFVTA
GELPLCTSLKRIICSGEALPAELQRQVLGQTASELHNLYGPTEAAIDVTSWACREDGNSVPIGRPIANTQ
IHILDPDLNPLPVGVAGELYIAGVNLARGYQGRPALTAERFVANPYGAPGERMYRSGDLARWRADGAIDY
LGRLDHQVKLRGLRIELGEIEALLLSHANVQESVVIARDDKLIGYWVGAAIEEDVLKAHLARHLPEYMVP
WRLLQLPAMPLSANGKLDRKQLPQPQGQVTEDYLAPGSEIEQTLATIWAEVLGQDQVGLGDNFFELGGDS
ILSLQVISRVRQAGWQLSPRDLFLHPTLAALARAARCVTQGGELQQAVTVGPAPLTPIQQYFFGQDIPQR
QHWNQSALLRPLQALQVEPLRASLAALAQQHASLRLRYEQDAMGVWQQGYSEHCAEDWLVEVDAPDAEVF
LREAERLQTSLDLGRGPLLRAALLTLGDGSQRLLIVVHHLVVDGVSWRVLVEDLQQAYRQLTAGQSVTLA
PVGASFAQWGQRLQAFAASPALLDELHYWCAQTAGQPLMALGCEGQAVERRLRLPAELTRRLQKEAPAAY
RTRLDELLLVALARVLCRQSAQDGLSVELEGHGRDALPAPFGEGLDIERSVGWFTSLYPVRLSPGPGDLG
SAIKAIKEQLRQVPNKGIGYGALRYLGPASARALLEAQPRPQVMFNYLGQYDTSLDGQRLFALAGEPQGR
QRDDAAPLSHALTLNARLVEGQLQFDGRADARHYSAAQLEALLDDLRAELSLLGAYCLIPENAALTPADV
PLAGLSQARLDALPLAARDVEDLYPLSPLQQGLLFHSLQGDARSAYVNQIDVVLEGLDLQRFLQAWETTV
EQHATLRSLFLWESGLDTPLQAVLRRGPAVAQLHDARGLSQQELDDWARRERAEGFELDRLPLQRVQLLR
LDATRCRMIWTFHHILLDGWSSARLIGEVLQHYAGERPRAPRSQYRDYIAWLGAQDEQAAEAWWQGRLAT
LDGPTLLAQSLPPRDTRDLAQALGHGVIRGGLSAADSQRLRQFARRQRVTLNTLVQGAWILLLQTYTGQS
RVVFGTTVSGRPAALDDAEAVVGLFINTVPVIAGGAPAQPVGDWLRELQASSADAGEFEHTPLADIQRWA
GLSGQSLFDSLLVFENYPVDHAMRQRSGVRIEASSTLEATHYPLSLAIFAGETLDITFGYRRDAFAPERV
EALAGHLQQLLLGLCADALQPLAALSPLSAGEQAQLMAWSRSDYAAPAFTSVQQRIAAHAAADPQRIALI
CEGQQLSRGELEAQANRLAHALIARGIGPEVRVGVALQRSNRLLVALLAVAKAGAAFVPLALDYPRERLG
FVLADSGMSLLLTEGMALDRLPQTPGLAMLDLDRLDLDNYSDQVPGVQVHAQNLAYLIYTSGSSGTPKGV
AVAHGPLAMHCDATAPLYDMSAESREFHFISFAFDGAHERWLTALTCGASLVLRDEELWSAARTLQTLEE
QQVTNAGFPPVYLTQLAAEARARGRAPALDLYSFGGEAMPQANFELIRQTLAPRTLINGYGPTETVVTPL
VWKVPASQACLSAYAPIGRPVGDRRAYILDARLQPVPAGVSGELYLGGSGLAREYHRHPAMSAERFVPDP
FGAPGARMYRTGDRVLWGVDGVIEYVGRIDQQIKIRGYRIEPGEVEAHIQQHPQVQTCVVLALPSPTGPR
LVAYGVASTPAAEPGLEARVKQALVGHLPDYMIPARLIWLEQLPVTPNGKLDRSALPTPDWQVQDGEFVA
PLGEVETVLAGIWQQLLGTARVGASDNFFELGGDSIVSLQLVGRARQAGVLLTPKDVFEQQTIRALAQVA
RVAPSVARVQGPVTGPAALTPIQAWFFDSPITVRQHWNQSVLLQPRENLDPLLLERALQALLAQHDALRL
RFTRDAQGVWQQSHADTAAVPLEQVRVSAPAQLASVCSIVQAGLNLSEGPLLRGLLLDTGDGQRLLLAAH
HLVVDGVSWRILLEDLQRAYGQLQAGQALDLGNKSSAFQRWGEVLQAEVPARLAEMDFWRATLAPGAVSL
PLLDPAGSRRRDQVRECQVRLDQSLTRQLLTRAPLAYRSRVDELLLTALTRVVLRETGGESLLVGLEGHG
REVPAGCSDVDLSRSVGWFTSLYPVRLQTDPGVAAGVAIRGIKEQLRQVPDQGMGYGLLRYLGEPGVRAE
LADAAQPSITFNYLGQTDRGLDHQALFSIAAERGGDDQAADAPLGNELIINAQVRQGELQMNWQYSGARL
SRAWVEGLAAACRDELQGLIEHCLSPDAQRFTPSDFPLAALDQEALERLQLPADTELLYPLSPLQQGMLF
HALQAPGESHYLNQLSLAIDGLDATRFAQAWDSTVARHDVLRTGFLWEGLDQPLQAVRRSVPSPVRLLDW
RERSDRVTAVEDLAREEREDGFDLARAPLLRVLLVRLEDERYQLILSSHHLLLDGWSSSRLIAEVLQHYR
GTPPAEVAGRFVDYLQWLQQRHPAQRQAFWRERLAGLDAPTLLANSVEGAAVGSGHRQHHWQCDAQQTAR
LVAIARRERVTLNTLVQGAWSLLLQRYSGQATVAFGATVAGRPAQLVDAERTLGLFINTLPVIQTPPAQQ
PLGDWLRQLQAFNSALREHEHTPLFEIQGWAGQGGQALFDTLLVFENYPVEQALGEASGLAFSPLQRHET
THYPLTLVIHAGAQLQIEFSYRRDAFAEADVVRFSEHLGGLLQQFEDSTRALASLTLLSPGETRQIQTWN
ATANRYPEHPHLAAMIGEQVRATPDALALVYGDMQLSYGELDARANQLAHWLQTQGVGPDVPVAVCAERS
VELVVALLGVIKAGGAYLPLDPDHPRERLQGMLTDSGSPLLLTQAHLLDSWSGAAGVPMHALENLALATQ
PQTAPKVDIGPENLVYCLYTSGSTGKPKAVGNRHAGLLNRLQWMQAEYGLNPGDRVLQKTPYSFDVSVWE
FFWPLLSGAALVMAPPGAHRDPQILRELIVEHGITTLHFVPSMLQAFVSAGELPLCTSLKRIICSGEALP
AELQRQVLGQTASQLHNLYGPTEAAIDVTSWACREDGNSVPIGRPIANTQIHILDADLNPVPVGVAGELY
IAGVNLARGYLGRPGLTGERFVANPYGAPGERMYRSGDLARWRADGAIDYLGRLDHQVKLRGQRIELGEI
EAVLLAHAAVHECVVIARDNQLLGYWVGTDVDEAALKFHLGQHVPEYMVPWRLLQLPAMPLSANGKLDRK
QLPQPEGQGASSGHVAPGSDAERALVAIWLEVLGLEQIGVTDSFFELGGHSLSVMQVRAQLQQRHGCHLP
INAFFDHVTVQKLALQLPGDLFAAAVEHRERLDDMARWLDEIEV
>gi|1297898929|gb|AUB75792.1| hypothetical protein B195_013420 [Pseudomonas sp. Lz4W]
MRGLRIELGEIEALLLSHANVQESVVIARDDKLIGYWVGAAIEEDALKAHLARHLPEYMVPWRLLQLEAM
PLSANGKLDRKQLPQPQGQVTEDYVAPASEIQQALATIWAEVLGQEQVGISDNFFELGGDSILSLQVISR
MRRAGWQLNPRDLFEHQTIAALARVAVPLEQASADSGPVQGAAPVTPIQAHFFAQAVPVAGHWNQALLLR
PLHSLEPAALDEALTALFAHHDALRLQFRQLDGQWSASHGTDAPGLLECLTLSRPEAISAVCEAAQRGFQ
LGQGPLFKAVLMQLGDGQQRLLLVAHHLVVDGVSWRILLEDLAQLYTQALAGSALHLAARTSSFKAWGEH
LASWQRQGLGDSELAYWQAYAETTATPLRVPRPQGSRALGATARVQVQLDPARTRALLGAAHAAYRTRID
ELLLAALARTLCQWSGQPALDILLESHGRTPGPDAPDQLDLSRSVGWFTALYPLRLAPGSRAPGEAIKAI
KEQVRQVPGQGLGYGVLRYLGEDDLARRLASRTAPQITFNYLGQFDPGRLADGLFDLAGEHLGASLDPSA
DADSEWVITGQVRDGCLQLSWRYGCERFDSELVQGLAEDYLASLGTLIDHCLSPGAAGVTPSDFPLASIS
QAQLDALPVAAADLEDLYPLSPLQQGMLFHALQGAAGSAYVNQVCVPLSDVDGLRFAAAWERVSHEHGIL
RAGFAWEGDLPQPLQWIHRQLPSPVRHLDWRERGAEQARLELAELADAERDQGFDLRRPPLQRVLLVRLG
ESAYQLIWTRHHILLDGWATARLIEEVLLHYRGQTPAAGASRYRDYLAWLGRQEGASSQQFWSQQLCELE
QPTLLADALPAVPARSGHGDLRLQLAPDVTSALGAFARRERVTLNTLLQGAWSLLLQRYSGQRSVAFGAT
VAGRPTALADAERVLGLFINTLPIIQAPGPQRLLGDWLRDLQSLNLAVREHEHTPLFDIQRWAGQGGRAL
FDTVLVFENYPVDSALRSGSGVQFGQVISRETTHYPLTVVIHAGDTLDLQLSYLLSAFDPASVARLGEHL
QNLLLAMAAEAQGPSKVRLGQLQMLDNAEQQRLSQWNATRFNYAQYPSLPALIAEQVRATPDALALVYGD
TQLSYGELDARANQLAHWLQTQGVGPDVPVAVCAERSVELVVALLGVIKAGGAYLPLDPDHPRERLQSML
TDSGSPLLLTQAHLLDSWSGAAGVPVHALENLALTTQPQTAPKVDINPENLVYCLYTSGSTGKPKAVGNR
HAGLLNRLQWMQDEYGLNASDRVLQKTPYSFDVSVWEFFWPLLSGAALVMAPPGAHRDPRALRELIVEHG
ITTLHFVPSMLQAFVSAGELPLCTSLKRIICSGEALPAELQRQVLGQTASQLHNLYGPTEAAIDVTSWAC
REDGNSVPIGRPIANTQIHILDADLNPVPVGVAGELYIAGVNLARGYQGRPALTAERFVANPYGAPGERM
YRSGDLARWRADGAIDYLGRLDHQVKLRGQRIELGEIEAVLLAHAAVHECVVIARDNQLLGYWVGTDADE
AALKFHLGQHVPEYMVPWRLLQLPAMPLSANGKLDRKQLPQVEAQAAATGYVEPRNDAERALARIWSEVL
GVERVGVTDDFFELGGHSLLATRLASQIRHQLGVQIHLGAVFETPTVEALARHLEHIPAHAPEDEVDAMT
QLLNELERIE
>gi|1297898983|gb|AUB75846.1| hypothetical protein B195_013705 [Pseudomonas sp. Lz4W]
MSDLIVVGFSDTEVADRALTKMVSLSKEHLVELEDAVIVVRNADGKIHIKQSVNLTALGATSGLVTGGLW
GALVGLLFLNPLAGFAIGGALGAGTGALSGSLSDYGIDDQFIKSLSETIPNDSSALFLLLRKFQPEKVLQ
ELEDSNFKGKVLRTSLSPEQEQKLQDALSKTAAVGTTTV
>gi|1297899075|gb|AUB75938.1| hypothetical protein B195_014205 [Pseudomonas sp. Lz4W]
MSWKLVTLGSLLAVVALSGCSTPGTAKEPVAEANSGRCDAKAAAFVIGQKASPGLLEQARVKAGAQNARI
LLPHDIMTLEYRSDRLNLNADDNAIITRVNCG
>gi|1297899091|gb|AUB75954.1| hypothetical protein B195_014285 [Pseudomonas sp. Lz4W]
MSAVLLKKILNTAALLTLLAGAGSASAHAHLQQSTPAADSTVATANEVRLTFSEGVEEKFTKVTLSHDGA
PVAVSSIKTEPGNKKVLIVTPAQALPAGKYSVDWKAVSVDTHNSAGQYGFTVGN
>gi|1297899128|gb|AUB75991.1| hypothetical protein B195_014475 [Pseudomonas sp. Lz4W]
MANPDAPKQQHAATRVLQPTVKSHLAFTLLCALIMMLMFTLLRVALLVYNREMILDTPASTFLEAFANGL
RFDLRIVVYLSIPLLLAILSVKAMTMRAVMRLWLTAACSLALFLGLMEMDFYREFHQRLNGLVFQYVKED
PKTVMSMLWYGFPVVRYLLAWAVGTLILYFAFRGADRLTRSRTTAAVAGTARAVAPWYGRVAVFVVVLLV
CVVAARGTLRQGPPLRWGDAYTTDSNFANQLGLNGSLSLIAAAKSRFSDERSNIWKATLEDPVAQQTVRD
MLLTENDKLVDPDTAPVRRDTTPPAEKTLPIKNVVVILMESFAGHSVGALGRPGNVTPYFDNLSKEGLLF
ERFFSNGTHTHQGMFATMACFPNLPGFEYLMQTPEGSHKLSGLPELLSARKFDDVYVYNGDFAWDNQSGF
FSNQGMTTFVGRNDYVDPVFSDPTWGVSDQDMFNRGLEELKKREGKEPFYALLQTLSNHTPYALPTPLPV
EPVTDRGSLNEHLTAMRYSDWALGQFFEKARKEPYFKETLFVVVGDHGFGNEQQISEMDLGRFNVPLLLI
GPGIQEKFGARNDTVGTQVDIVPTIMGRLGGEFRQQCWGRDLLTLPEGDKGTGVIKPSGSDQTVAVISGD
HLLVQPKDMPAKVWQYKLGANPEAKVVTDSPDEAELKKKLESFLQTATKSLMDNTAGVEDPK
>gi|1297899130|gb|AUB75993.1| hypothetical protein B195_014485 [Pseudomonas sp. Lz4W]
MKTTLVELISKISSGCMDDDDIATIATEAAQAYADPVAFLAANPDINYDDSFPIALGEWVVIGSLPDTVL
FQADTYMELFAQIVASFGPGVAFNIKPKQLAKTEALTALNRIQIQMGSMNPDKGGYVLMNLSQPMDDEIQ
VVLVFGNDVPRVLELCAEAGISAAPSLEALKVAVHV
>gi|1297899461|gb|AUB76324.1| hypothetical protein B195_016235 [Pseudomonas sp. Lz4W]
MATNRSQRLRKKLCVDEFQELGFELNLDFKEDLSEEAIDAFLAAFLKEAMEANGLGYVGGDDYGLVCLQK
RGSVSEEQRAAVEAWLKARPELTSVEVSPLLDVWYPEKPINPVA
>gi|1297899631|gb|AUB76494.1| hypothetical protein B195_017145 [Pseudomonas sp. Lz4W]
MVEDVELNRLYWHSRRGMLELDVLLVPFVKEVYATLNDVDRECYRKLLECEDQDMFGWFMERAESEDPEL
QRMVRMILDRVQPK
>gi|1297899681|gb|AUB76544.1| hypothetical protein B195_017410 [Pseudomonas sp. Lz4W]
MRKLTQLVLLASVLVAGPAFADMKIAVLNYQMALLESDAAKRYAVDAEKKFGPQLTKLKSLESSAKGIQD
RLVKGGDKMQQGERERLELEFKQKARDFQFQSKELNEAKAVADREMLKQLKPKLDSAVEEVIKKGAFDLV
FERGAVIDVKPQYDITRQVIERMNQLK
>gi|1297899717|gb|AUB76580.1| hypothetical protein B195_017595 [Pseudomonas sp. Lz4W]
MRNQVLIPALLALSVGLAACSHQPNVNLENAQTNFSALQANPQATKVAALETKDASEWLDKAQKAYMDKE
DDSKVDQLAYLTNQRVEVAKQTIALRTAENQLNNSAAARSQALLDARDAQIKQLQGMNAKQTERGTLVTF
GDVLFDFDKASLKPNSRDSITTLSNYLIKNPDRKVIVEGYTDSKGSASYNQNLSERRANAVKAALVRAGV
DPTRIVAQGYGKEYPVADNNSNSGRAQNRRVEVTISNDNQPVAPRSSMK
>gi|1297899735|gb|AUB76598.1| hypothetical protein B195_017685 [Pseudomonas sp. Lz4W]
MAQPSTTYKFELNLTDLDRGVYESVKQTIARHPSETEERMTVRLLAYAFWYNEQLAFGRGLSDVDEPALW
EKSLDDRVLHWIEVGQPDADRLTWCSRRTERTSLLAYGSLRVWEGKVIPAIKNLKNVNIAAVPQEILEVL
AKDMPRVIKWDVMISEGTIFVTDDRGQHEVQLQWLQGDRG
>gi|1297899887|gb|AUB76750.1| hypothetical protein B195_018465 [Pseudomonas sp. Lz4W]
MVDSYDDAFDGEKSKTQVKKELHALVDLGERLTTLKPDLLKKLPLTDALRKALADAPKHTANIARKRHMM
FIGKLMRDQPIDEILALIDQVDASSRQYNERFHGLERWRDRLIAGSDDVLEKFVADFPETDRQQLRSLVR
QAQHELAHNKAPAASRKLFKYIRDLDEVQRGLR
>gi|1297899967|gb|AUB76830.1| hypothetical protein B195_018895 [Pseudomonas sp. Lz4W]
MSQNLIAALKNPDLYPHEVDGFQVIETHISWVILTGPYAYKMKKPVNFGFLDFTELSAREHFCNEELRLN
QRLTEGLYLDVLPITGTPEAPVLGGEGPALEYVLKMRQFPQSQLLSTLQANSELTAAHIDEMAQQIARFH
SQAPLVPQEHYQGTPEAVMDPVRQNFEQIRPFLSDKADLLQLDALQAWAEASFTRLKPLIEQRKTEGFIR
ECHGDIHLGNATIIDGKVVIFDCIEFNEPFRFTDVYADTAFLAMDLEDRGLKSLARRFVSQYLELTGDYQ
GLELLNFYKAYRALVRAKVSLFSMPAEASPVQRKATLQQYRKYANLAESYSTIPSRFLTITHGVSAVGKS
SVAMRLVESLGAIRLRSDVVRKQLFGQQTAENAVGDGIYNADASVATYNKLHELAGTVLRAGFPVVIDAT
YLKREQRDAAAKVAEATGVPCLILDCTAPDAVIEGWLAHRKSIGTDPSDATLEVVKAQQASREALSADEI
LRSKRVETHNSKSLDTLIADIRQRLPGL
>gi|1297900033|gb|AUB76896.1| hypothetical protein B195_019255 [Pseudomonas sp. Lz4W]
MTGIEHEIAEPKSGDAKKPKQSKAEPKSVEQILTEAFAITMDKDKNIKPASITKADLKSLMTYPQDTRLS
SELAESITAAACKTDPELKVLSLITLAAFKCQRDGLRHQLMAFCVRLASSLWIQRHRGSLDLYRDIMEAD
KGLDSSPLTFLSNAITEQYRKRIDSVGRQASEAPSPSTSNAEANESTALDVLSKKELAAQRNNILLIGAL
WLMAQGKTDLNAAIEFFSGLLNEQTSPTQSPRAVAVFLAEQYANQDSLLADTIDYFKKQFTELAGQQKFL
QSKHNAQEVELKALQTKVMTQITAIADKDQQIARLMAEVEQLKLAQHEQQLDERATRTHLRDNAGQAKAK
AFNLLTEDVLEPLKLSLAALQREKPKTEVAVHQIELAVESIERDIKWFSE
>gi|1297900034|gb|AUB76897.1| hypothetical protein B195_019260 [Pseudomonas sp. Lz4W]
MRYEGEKVICGKKARDKLEKLVIGVLGNTVRGPKKLLGSEHINVDGRIMTPVEVIADYIKYLVADADDSD
IDQIADLTRAVVTIPVALDGRGRQTLREAMLNAGVYVETFVHEPLAALYGYFKDQPNTRDVLAYYDGKMV
LVFDWGGGTLDLTLCKIVNGSIVQVLNRGNNLVGGDYLDDAILSHVTDEHARKFGLSAESKLTTNPGMRA
KLITQCEQAKITLSTRDKTNIFLPNYFQGTDEESEIDIWLTRETLESICNRLINQGIDEIDSLLDKADVD
PQTLALCLATGGMVNMPVIKNKLTEKFGVSALHISEKGDRIISEGAAWIAHDNLELALAKPFELAEARNS
LLTVIHEGTRLPQRGESIQKQQSMYCSDPRDGKAIFTFKRPQMVQKSAAADPRTNYGSLVVEVNPDFPPL
EERIELTITIDDNLILHARAMAEDFREPAVEEYYDLEFSLVVKKAADDSIEKKNRLRQAVKKSGPAQLFV
RANVTNDKDRWDTVPGELLKEYNAKYVYLQKPMTRVQNEEDVRYQPCSGCGAKWRKNCCTAGSFTG
>gi|1297900096|gb|AUB76959.1| hypothetical protein B195_019575 [Pseudomonas sp. Lz4W]
MRVLTQRYLQFFSAVLLLAMLSLTGCQTAPPKGLTPAQIAVLKQQGFELTDEGWAFGLSGKVLFGSDLEV
LNPQSQEIVERIGKALLAADIQRVRVDGHTDSSGSNAYNEQLSVRRANSVVKVLTKVGMQPENVEVRGLG
SRVPVASNSTRSGRTENRRVAIVVIAE
>gi|1297900152|gb|AUB77015.1| hypothetical protein B195_019875 [Pseudomonas sp. Lz4W]
MLDWKKREGSSARESVRETRAPSRGYFTSILFSRSIAVLVGIFVVVCLGLGWYWSQEPDLFPVQQNAQLA
AERDGKQMVPGFTTVETLKTVAGTLLNKPGGYLSNDRFPPGVFLDNIPSWEYGVLVQVRDLTRGLRKDFA
RSQSQSAEDADLAKAEPRFNFDNKSWMLPSSESEYQEGINSLSRYQARLSDPNQKNALFYARADNLNNWL
GDVGTRLGSLSQRLSASVGRVKLNGALKTESLKPGQVPVVDEEIEETPWMQIDNVFYEARGQAWALSHLL
RAIEVDFADVLAKKNATVSVRQIIRELEAAQEPVWSPMILNGSGYGVLANHSLVMANYISRANAAVMDLR
QLLSQG
>gi|1297900319|gb|AUB77182.1| hypothetical protein B195_020770 [Pseudomonas sp. Lz4W]
MSYLLRVTLIALALLSTVSCSSKPMQTPDRTLHASIHADRAQMQQAIVKSLVGRGWTVQKITPDLVQAQI
TVREQYHAEIDIPYSASHYQIIYRNSSGLDYKDGKIHKNYIRWVRLLDRDIVRDLKDKQNERTAQQLSEA
AAK
>gi|1297900452|gb|AUB77315.1| hypothetical protein B195_021485 [Pseudomonas sp. Lz4W]
MLNKRIGLLALGVLTATQAMANDQADAKGFVEDSHLNVLARNAYISRDYKNHKQDKAEWGQGFLGTFSSG
FTQGTVGVGVDAFGIYALRLDGGRGKSGAGGIDFFKQGADGKAADDISKAGAAVKFRVSNTVLKYGDQMP
ALPVLMYDNSRLMPESFTGTLLTSKEINGLELNVGRFTAESRKSADARDSGDLKSINVFGGSYKFTDNLS
ASLYGSQMEDELNKQYVGVNYVMPLQDKQSLTFDFNGYRTHVKEDYARDVLKVDGQDNKIWSLATTYAFG
AHTLTLAYQSSTGEIGYPYGGYRNAGGVGDGGNTILLANSYWSDFNAKDERSWQLGYGFDFGAVGIPGLT
YNIAYVRGTNIDDGSDRGRGTEREIFNQAKYVVQSGPVKDLSVRLRGSWLRVSNNASDYNVGGNEVRVFV
DYPISIF
>gi|1297900484|gb|AUB77347.1| hypothetical protein B195_021650 [Pseudomonas sp. Lz4W]
MPIQNSPYQAFATLLTSSGHNVSPAELHGLLLGRSAAGAGFDHDGWLADAKELFQSENEISDNVRNALIG
LQEMVKGELTGDDMTVVLLLPTDDAPLTERAIALGEWCQGFLAGFGLNYRDNALSLEGKEVLNDLAAISQ
VQDALEESEDGESDYMEVMEYLRVAPLLLFTETKKTAEPAAAKPSLH
>gi|1297900532|gb|AUB77395.1| hypothetical protein B195_021910 [Pseudomonas sp. Lz4W]
MNKPLGVLVGIVVIAGALNTAGAWYTGTKLEDVLKTSIQEANKELASQLQGTTTHGTIELVSLDRHLYSS
TAHYRVNLQDDAAGPDAQPVELLFVDNIEHGPLPWSRIKTFKWMPVMATSNYSLEKTPYTEKWFAAAKDQ
SPLKGQVTLGYNRSVDGNMELLPFEAQVDENSSISFSGLTMDGQTDAEGINLKAKGYMDHLVLQAATPGQ
PPVRVELNGLTLASDLTKSSYGFYLGQNVLELSEGQLTFGERQSVAKIKNFEYAGSASANGSLMSGRLSY
NVGDITLDDKPVGSAQMIMTASSLDIPAMQSLLQIYQTKFEPQADGTMPMAQLTPAEQAQMQAEVEKLLA
AKPQLALEKLTLKTTNGESQFNLAVSLAQPTSFEQPPIEVTKQTLTSLDAKLQLSKPMIADLSAVQAQLA
GQTDPQTIAKMASANSEMAGVMAVQTGLAKVDGNNILASLNYAAGEVDFNGQKMSLEDFINVMMTRFGSG
PDHL
>gi|1297900583|gb|AUB77446.1| hypothetical protein B195_022190 [Pseudomonas sp. Lz4W]
MKRFLSIAMALCIGLTMSLDANAKRFGGGKSFGSAPSHQTRQAAPAAAAPAAAGAAGAAAKAGGASRWLG
PLAGLAAGGLLASMFMGGGFQGMQFFDILIMAVIAFLIFRFIAARRRKQQSEMMAPAGHAPMQREAFDAK
PAASIFGGGSAAPAARPVINAPAWFNEQNFLEAARNHFQSLQQHWDANEMDKIAEFVTPQMLDFLKRERA
DLGDGFQSTYIDNLTVQLDGLDDRADKTIATLTFSGLSKSSRFDQGEAFSESWNMERQQGDNQPWLVAGI
RQNG
