# Supplementary material for: Investigating the Functional Role of Hypothetical Proteins From an Antarctic Bacterium Pseudomonas sp. Lz4W: Emphasis on Identifying Proteins Involved in Cold Adaptation
Source: Front Genet. 2022 Mar 11;13:825269. doi: 10.3389/fgene.2022.825269 (PMC8963723; doi:10.3389/fgene.2022.825269)
Supplement: Supplementary file 4 [file Table9.xlsx]

## Sheet: STRING
Table S9: Protein-protein interactions of 25 hypothetical proteins
									Predicted Functions from PPIs
Query	Accession No.	STRING protein	Annotation	Identity	Bitscore	e-value	COG No.	COG Category	STRING protein	Annotation	Confidence Score
1297896459	AUB73322.1	B195_00690	HopL1 protein; COG4458 Uncharacterized protein conserved in bacteria, putative virulence factor	1	1793.9	0	COG4458	Uncharacterized protein	B195_00695	COG4457 Uncharacterized protein conserved in bacteria, putative virulence factor	0.988
									B195_00680	annotation not available	0.975
									B195_00685	annotation not available	0.975
									B195_00665	Uncharacterized protein	0.974
									B195_00670	COG0577 ABC-type antimicrobial peptide transport system, permease component	0.974
									B195_00700	annotation not available	0.968
									B195_00675	ABC transporter ATP-binding protein; COG1136 ABC-type antimicrobial peptide transport system, ATPase component	0.959
									B195_00660	Putative lipoprotein; COG0419 ATPase involved in DNA repair	0.958
									B195_00655	annotation not available	0.945
									B195_00650	COG2304 Uncharacterized protein containing a von Willebrand factor type A (vWA) domain	0.914
1297896702	AUB73565.1	B195_14525	UPF0312 protein B195_14525	1	382.1	2.6e-107	COG2353	Polyisoprenoid-binding periplasmic protein YceI	B195_14520	COG3038 Cytochrome B561	0.944
									B195_22055	Belongs to the UPF0312 family.	0.537
									bioA	Catalyzes the transfer of the alpha-amino group from S- adenosyl-L-methionine (SAM) to 7-keto-8-aminopelargonic acid (KA	0.514
1297896959	AUB73822.1	B195_13166	Lytic transglycosylase with a strong preference for naked glycan strands that lack stem peptides	1	657.1	7.3e-190	COG3087	Cell division protein FtsN	mrdB	Peptidoglycan polymerase that is essential for cell wall elongation	0.965
									mrdA	Catalyzes cross-linking of the peptidoglycan cell wall.	0.942
									B195_13171	COG2951 Membrane-bound lytic murein transglycosylase B	0.936
									B195_13136	COG2951 Membrane-bound lytic murein transglycosylase B	0.904
									B195_03113	COG0860 N-acetylmuramoyl-L-alanine amidase	0.872
									B195_13161	Belongs to the peptidase S11 family.	0.868
									rlmH	Specifically methylates the pseudouridine at position 1915 (m3Psi1915) in 23S rRNA	0.866
									rsfS	Functions as a ribosomal silencing factor. Interacts with ribosomal protein L14 (rplN), blocking formation of intersubunit bridge B8. Prevents association of the 30S and 50S ribosomal subunits and the formation of functional ribosomes, thus repressing translation.	0.865
									B195_06125	Putative lipoprotein; COG0739 Membrane proteins related to metalloendopeptidases	0.857
									ftsA	Cell division protein that is involved in the assembly of the Z ring. May serve as a membrane anchor for the Z ring.	0.836
1297896968	AUB73831.1	lptE	Together with LptD, is involved in the assembly of lipopolysaccharide (LPS) at the surface of the outer membrane. Required for the proper assembly of LptD. Binds LPS and may serve as the LPS recognition site at the outer membrane	1	369	2.4e-103	COG2980	Outer membrane lipoprotein LptE/RlpB (LPS assembly)	lptD	Together with LptE, is involved in the assembly of lipopolysaccharide (LPS) at the surface of the outer membrane.	0.999
									B195_06925	annotation not available	0.933
									lptC	Involved in the assembly of lipopolysaccharide (LPS). Required for the translocation of LPS from the inner membrane to the outer membrane. Facilitates the transfer of LPS from the inner membrane to the periplasmic protein LptA. Could be a docking site for LptA.	0.851
									holA	COG1466 DNA polymerase III, delta subunit	0.816
									leuS	Belongs to the class-I aminoacyl-tRNA synthetase family.	0.791
									B195_05011	Lipopolysaccharide ABC transporter ATP-binding protein LptB; COG1137 ABC-type (unclassified) transport system, ATPase	0.762
									lptA	Involved in the assembly of lipopolysaccharide (LPS). Required for the translocation of LPS from the inner membrane to the outer membrane. May form a bridge between the inner membrane and the outer membrane, via interactions with LptC and LptD, thereby facilitating LPS transfer across the periplasm	0.736
									B195_19693	Lipoprotein; COG3317 Uncharacterized lipoprotein	0.728
1297897163	AUB74026.1	B195_12066	LppC family lipoprotein; COG3107 Putative lipoprotein	1	1124	0	COG3107	Outer membrane lipoprotein LpoA, binds and activates PBP1a	B195_02613	Penicillin-binding protein 1A; COG5009 Membrane carboxypeptidase/penicillin-binding protein	0.929
									B195_12071	Belongs to the UPF0102 family	0.904
									B195_04547	Cell wall formation. Synthesis of cross-linked peptidoglycan from the lipid intermediates. The enzyme has a penicillin-insensitive transglycosylase N-terminal domain (formation of linear glycan strands) and a penicillin-sensitive transpeptidase C-terminal domain (cross- linking of the peptide subunits)	0.783
									zipA	Essential cell division protein that stabilizes the FtsZ protofilaments by cross-linking them and that serves as a cytoplasmic	0.743
									B195_13166	Lytic transglycosylase with a strong preference for naked glycan strands that lack stem peptides	0.729
									B195_12081	COG2823 Predicted periplasmic or secreted lipoprotein	0.714
									B195_02583	Protein FtsN; COG3087 Cell division protein	0.707
1297897360	AUB74223.1	B195_11021	OmpA family protein; COG2885 Outer membrane protein and related peptidoglycan-associated (lipo)proteins	1	501.5	5.9e-143	COG2885	Outer membrane protein OmpA and related peptidoglycan-associated (lipo)proteins(Porin; COG3047 Outer membrane protein W)	nuoI	NDH-1 shuttles electrons from NADH, via FMN and iron-sulfur (Fe-S) centers, to quinones in the respiratory chain.	0.925
									B195_13326	B12 family TonB-dependent receptor; COG4206 Outer membrane cobalamin receptor protein	0.869
1297897402	AUB74265.1	B195_10791	annotation not available	1	259.2	1.8e-70	NOG185921	Putative quorum-sensing-regulated virulence factor	B195_10996	Lipoprotein; COG3650 Predicted membrane protein	0.783
1297897761	AUB74624.1	B195_20073	annotation not available	1	69.7	1.3e-13	NOG52408	Alanine-zipper, major outer membrane lipoprotein	B195_20138	annotation not available	0.783
1297897868	AUB74731.1	B195_20625	Belongs to the UPF0176 family	1	597.8	5e-172	COG1054	Predicted sulfurtransferase	B195_20630	Thioredoxin; COG3531 Predicted protein-disulfide isomerase	0.893
									B195_20635	ABC transporter permease; COG1132 ABC-type multidrug transport system, ATPase and permease components	0.893
									B195_15332	COG0625 Glutathione S-transferase	0.749
									B195_20620	Belongs to the BolA/IbaG family.	0.706
1297897918	AUB74781.1	dnaX	DNA polymerase III is a complex, multichain enzyme responsible for most of the replicative synthesis in bacteria. This DNA polymerase also exhibits 3' to 5' exonuclease activity.	1	1219.5	0	COG2812	DNA polymerase III, gamma/tau subunits	B195_01000	Confers DNA tethering and processivity to DNA polymerases and other proteins. Acts as a clamp, forming a ring around D	0.999
							COG2256	Replication-associated recombination protein RarA (DNA-dependent ATPase)	B195_05531	COG2927 DNA polymerase III, chi subunit	0.999
									dnaE	COG0587 DNA polymerase III, alpha subunit	0.999
									dnaQ	DNA polymerase III is a complex, multichain enzyme responsible for most of the replicative synthesis in bacteria. The epsilo	0.999
									B195_09866	DNA polymerase III subunit delta; COG0470 ATPase involved in DNA replication	0.999
									holA	COG1466 DNA polymerase III, delta subunit	0.999
									rnt	Trims short 3' overhangs of a variety of RNA species, leaving a one or two nucleotide 3' overhang. Responsible for the end-tu	0.927
									B195_12851	COG0847 DNA polymerase III, epsilon subunit and related 3'-5' exonucleases	0.919
									B195_14115	Putative DNA poymerase; COG0847 DNA polymerase III, epsilon subunit and related 3'-5' exonucleases	0.919
									B195_18046	Protein UmuC; COG0389 Nucleotidyltransferase/DNA polymerase involved in DNA repair	0.919
1297897947	AUB74810.1	ppnP	Catalyzes the phosphorolysis of diverse nucleosides, yielding D-ribose 1-phosphate and the respective free bases. Can use uridine, adenosine, guanosine, cytidine, thymidine, inosine and xanthosine as substrates. Also catalyzes the reverse reactions	1	187.2	6.1e-49	COG3123	Uncharacterized conserved protein YaiE, UPF0345 family	apt	Catalyzes a salvage reaction resulting in the formation of AMP, that is energically less costly than de novo synthesis.	0.873
									B195_03793	Catalyzes the hydrolytic deamination of adenine to hypoxanthine. Plays an important role in the purine salvage pathway and in nitrogen catabolism	0.872
									xpt	Converts the preformed base xanthine, a product of nucleic acid breakdown, to xanthosine 5'-monophosphate (XMP), so it c	0.868
									upp	Catalyzes the conversion of uracil and 5-phospho-alpha-D- ribose 1-diphosphate (PRPP) to UMP and diphosphate	0.867
									amn	Catalyzes the hydrolysis of the N-glycosidic bond of AMP to form adenine and ribose 5-phosphate. Involved in regulation of AMP concentrations	0.862
									B195_20103	annotation not available	0.829
									B195_17204	annotation not available	0.796
									B195_21050	Exonuclease; COG5018 Inhibitor of the KinA pathway to sporulation, predicted exonuclease	0.732
1297898324	AUB75187.1	B195_15262	VacJ family lipoprotein; COG2853 Surface lipoprotein	1	473.8	8e-135	COG2853	ABC-type transporter Mla maintaining outer membrane lipid asymmetry, lipoprotein component MlaA	B195_05051	Toluene tolerance protein; COG2854 ABC-type transport system involved in resistance to organic solvents, auxiliary compo	0.67
1297900727	AUB77590.1	B195_18201	Putative glycosyl transferase; COG0438 Glycosyltransferase	1	1102	0	COG0438	Glycosyltransferase involved in cell wall bisynthesis	B195_02943	O-Antigen Polymerase family protein; COG3307 Lipid A core - O-antigen ligase and related enzymes (O-antigen - a lipopolysaccharide found in the outer membrane in Gram-negative bacteria)	0.762
									B195_21785	Putative trehalose synthase protein; COG0366 Glycosidases	0.752
									glgB	Glycogen branching enzyme; Catalyzes the formation of the alpha-1,6-glucosidic linkages in glycogen by scission of a 1,4-alpha-linked oligosaccharide fr	0.707
									B195_21840	Malto-oligosyltrehalose trehalohydrolase; COG0296 1,4-alpha-glucan branching enzyme	0.707
1297898928	AUB75791.1	B195_15637	COG1020 Non-ribosomal peptide synthetase modules and related proteins	1	6294.1	0	COG1020	Non-ribosomal peptide synthetase component	B195_10491	4'-phosphopantetheinyl transferase; Belongs to the P-Pant transferase superfamily.	0.955
									B195_18176	Beta-ketoacyl synthase-like protein; COG3321 Polyketide synthase modules and related proteins	0.936
									B195_15702	MbtH domain-containing protein; COG3251 Uncharacterized protein conserved in bacteria	0.918
									B195_15627	L-ornithine N5-oxygenase; COG3486 Lysine/ornithine N-monooxygenase	0.909
									B195_15632	Amino acid adenylation domain-containing protein; COG1020 Non-ribosomal peptide synthetase modules and related prote	0.889
									B195_15672	Thioesterase; COG3208 Predicted thioesterase involved in non-ribosomal peptide biosynthesis	0.867
									B195_15677	Pyoverdine synthetase E, pdvE; COG4615 ABC-type siderophore export system, fused ATPase and permease components	0.779
									B195_15667	Pyoverdine biosynthesis regulatory protein; COG1884 Methylmalonyl-CoA mutase, N-terminal domain/subunit	0.765
									B195_05356	Belongs to the membrane-bound acyltransferase family.	0.75
									B195_18629	COG4771 Outer membrane receptor for ferrienterochelin and colicins	0.701
1297898929	AUB75792.1	B195_15647	Pyoverdine sidechain peptide synthetase IV, D-Asp-L-Ser component; COG1020 Non-ribosomal peptide synthetase modules and related proteins	1	3380.1	0	COG1020	Non-ribosomal peptide synthetase component	B195_10491	4'-phosphopantetheinyl transferase; Belongs to the P-Pant transferase superfamily.	0.955
									B195_18176	Beta-ketoacyl synthase-like protein; COG3321 Polyketide synthase modules and related proteins	0.933
									B195_15672	Thioesterase; COG3208 Predicted thioesterase involved in non-ribosomal peptide biosynthesis	0.928
									B195_15702	MbtH domain-containing protein; COG3251 Uncharacterized protein conserved in bacteria	0.918
									B195_15667	Pyoverdine biosynthesis regulatory protein; COG1884 Methylmalonyl-CoA mutase, N-terminal domain/subunit	0.911
									B195_15642	Amino acid adenylation domain-containing protein; COG1020 Non-ribosomal peptide synthetase modules and related proteins	0.853
									B195_15652	COG1020 Non-ribosomal peptide synthetase modules and related proteins	0.853
									B195_15662	Non ribosomal peptide synthase; COG0318 Acyl-CoA synthetases (AMP-forming)/AMP-acid ligases II	0.829
									B195_15677	Pyoverdine synthetase E, pdvE; COG4615 ABC-type siderophore export system, fused ATPase and permease components	0.783
									B195_15657	Amino acid adenylation domain-containing protein; COG1020 Non-ribosomal peptide synthetase modules and related proteins	0.776
1297899091	AUB75954.1	B195_09147	COG2372 Uncharacterized protein, homolog of Cu resistance protein CopC	1	233	1.3e-62	COG2372	Copper-binding protein CopC (methionine-rich)	B195_09152	annotation not available	0.982
1297899128	AUB75991.1	B195_08957	Putative sulfatase; COG1368 Phosphoglycerol transferase and related proteins, alkaline phosphatase superfamily	1	1383.2	0	COG1368	Phosphoglycerol transferase MdoB or a related enzyme of AlkP superfamily	B195_10656	COG0642 Signal transduction histidine kinase	0.533
									B195_02893	COG0515 Serine/threonine protein kinase	0.522
									B195_10646	annotation not available	0.489
									murG	Cell wall formation. Catalyzes the transfer of a GlcNAc subunit on undecaprenyl-pyrophosphoryl-MurNAc-pentapeptide (lipid	0.488
1297899631	AUB76494.1	B195_06290	TPR repeat region protein	1	176	1.3e-45	COG2938	Succinate dehydrogenase flavin-adding protein, antitoxin component of the CptAB toxin-antitoxin module	sdhA	Belongs to the FAD-dependent oxidoreductase 2 family. FRD/SDH subfamily	0.937
									B195_07105	Catalyzes the reversible hydration of fumarate to (S)-malate.	0.881
									B195_06295	annotation not available	0.845
									nfuA	Involved in iron-sulfur cluster biogenesis. Binds a 4Fe-4S cluster, can transfer this cluster to apoproteins, and thereby intervenes in the maturation of Fe/S proteins. Could also act as a scaffold/chaperone for damaged Fe/S proteins	0.729
									B195_06285	Glycine cleavage T protein; COG0354 Predicted aminomethyltransferase related to GcvT	0.713
									B195_20285	Membrane-anchoring subunit of succinate dehydrogenase (SDH).	0.694
1297899681	AUB76544.1	B195_06025	COG2825 Outer membrane protein	1	306.2	1.6e-84	COG2825	Periplasmic chaperone for outer membrane proteins, Skp family	lpxD	Catalyzes the N-acylation of UDP-3-O-acylglucosamine using 3- hydroxyacyl-ACP as the acyl donor.	0.97
									bamA	Part of the outer membrane protein assembly complex, which is involved in assembly and insertion of beta-barrel proteins	0.935
									lpxA	Involved in the biosynthesis of lipid A, a phosphorylated glycolipid that anchors the lipopolysaccharide to the outer membrane of the cell	0.746
									B195_00370	annotation not available	0.744
									fabZ	Involved in unsaturated fatty acids biosynthesis. Catalyzes the dehydration of short chain beta-hydroxyacyl-ACPs and long chain saturated and unsaturated beta-hydroxyacyl-ACPs	0.706
1297899717	AUB76580.1	B195_05840	OmpA/MotB domain-containing protein; COG2885 Outer membrane protein and related peptidoglycan-associated (lipo)proteins; Belongs to the ompA family	1	486.9	1e-138	COG2885	Outer membrane protein OmpA and related peptidoglycan-associated (lipo)proteins	nuoI	NDH-1 shuttles electrons from NADH, via FMN and iron-sulfur (Fe-S) centers, to quinones in the respiratory chain. The immediate electron acceptor for the enzyme in this species is believed to be ubiquinone. Couples the redox reaction to proton translocation (for every two electrons transferred, four hydrogen ions are translocated across the cytoplasmic membrane), and thus conserves the redox ener…	0.925
1297899967	AUB76830.1	B195_04542	COG2187 Uncharacterized protein conserved in bacteria	1	1020.4	5.2e-299	COG0645	Predicted kinase	B195_04537	Pentapeptide repeat domain-containing protein; COG1357 Uncharacterized low-complexity proteins	0.848
							COG2187	Aminoglycoside phosphotransferase family enzyme	guaB	Catalyzes the conversion of inosine 5'-phosphate (IMP) to xanthosine 5'-phosphate (XMP), the first committed and rate-limiting step in the biosynthesis of guanine	0.846
									cysN	May be the GTPase, regulating ATP sulfurylase activity.	0.786
									B195_04547	Cell wall formation. Synthesis of cross-linked peptidoglycan from the lipid intermediates. The enzyme has a penicillin-insens	0.759
1297900034	AUB76897.1	B195_04187	Belongs to the heat shock protein 70 family	1	1115.1	0	COG0443	Molecular chaperone DnaK (HSP70)	grpE	Participates actively in the response to hyperosmotic and heat shock by preventing the aggregation of stress-denatured proteins, in association with DnaK and GrpE. It is the nucleotide exchange factor for DnaK and may function as a thermosensor. Unfolded proteins bind initially to DnaJ; upon interaction with the DnaJ-bound protein, DnaK hydrolyzes its bound ATP, resulting in the formation of a st…	0.99
									dnaJ	Participates actively in the response to hyperosmotic and heat shock by preventing the aggregation of stress-denatured proteins and by disaggregating proteins, also in an autonomous, DnaK-independent fashion. Unfolded proteins bind initially to DnaJ; upon interaction with the DnaJ-bound protein, DnaK hydrolyzes its bound ATP, resulting in the formation of a stable complex. GrpE releases ADP from …	0.984
									groEL	Prevents misfolding and promotes the refolding and proper assembly of unfolded polypeptides generated under stress conditions.	0.977
									B195_03353	COG2214 DnaJ-class molecular chaperone	0.97
									gyrB	A type II topoisomerase that negatively supercoils closed circular double-stranded (ds) DNA in an ATP-dependent manner to modulate DNA topology and maintain chromosomes in an underwound state. Negative supercoiling favors strand separation, and DNA replication, transcription, recombination and repair, all of which involve strand separation. Also able to catalyze the interconversion of other topol…	0.958
									fusA	Catalyzes the GTP-dependent ribosomal translocation step during translation elongation. During this step, the ribosome cha	0.949
									B195_07660	Serine/threonine protein kinase; COG4886 Leucine-rich repeat (LRR) protein	0.94
									htpG	Molecular chaperone. Has ATPase activity	0.935
									parE	Topoisomerase IV is essential for chromosome segregation. It relaxes supercoiled DNA. Performs the decatenation events required during the replication of a circular DNA molecule	0.934
									hscB	Co-chaperone involved in the maturation of iron-sulfur cluster-containing proteins. Seems to help targeting proteins to be folded toward HscA	0.924
1297900096	AUB76959.1	B195_03862	OmpA family lipoprotein; COG2885 Outer membrane protein and related peptidoglycan-associated (lipo)proteins; Belongs to the ompA family	1	317.4	7e-88	COG2885	Outer membrane protein OmpA and related peptidoglycan-associated (lipo)proteins	B195_03852	annotation not available	0.978
									B195_03857	Diguanylate cyclase (GGDEF) domain-containing protein, YfiN family; COG2199 FOG: GGDEF domain	0.958
									nuoI	NDH-1 shuttles electrons from NADH, via FMN and iron-sulfur (Fe-S) centers, to quinones in the respiratory chain. The immediate electron acceptor for the enzyme in this species is believed to be ubiquinone. Couples the redox reaction to proton translocation (for every two electrons transferred, four hydrogen ions are translocated across the cytoplasmic membrane), and thus conserves the redox ener…	0.925
1297900452	AUB77315.1	B195_01960	annotation not available	1	855.5	1.8e-249	NOG284732	outer membrane porin, OprD family	B195_06465	Porin; COG3659 Carbohydrate-selective porin	0.544
									B195_11391	Porin; COG3659 Carbohydrate-selective porin	0.537
									B195_10651	Methyltransferase domain-containing protein; COG0500 SAM-dependent methyltransferases	0.514
									B195_19903	COG0500 SAM-dependent methyltransferases	0.498
									B195_13421	OmpW family protein; COG3047 Outer membrane protein W	0.497
									B195_09504	Porin; COG3659 Carbohydrate-selective porin	0.454
1297900583	AUB77446.1	B195_01275	Import inner membrane translocase, subunit Tim44; COG4395 Uncharacterized protein conserved in bacteria	1	487.3	8.7e-139	COG4395	Predicted lipid-binding transport protein, Tim44 family	B195_01270	annotation not available	0.567
									B195_08887	COG2840 Uncharacterized protein conserved in bacteria	0.563
									uvrD	DNA helicase; COG0210 Superfamily I DNA and RNA helicases	0.427
			Database of Clusters of Orthologous Genes (COGs)		https://www.ncbi.nlm.nih.gov/research/cog
			Cells highlighted: Interaction evidence from experiments

## Sheet: Summary
Accession	Predicted Functional Partners	Score	Experimental evidence
AUB73322.1	annotation not available	0.988
AUB73565.1	COG3038 Cytochrome B561	0.944
AUB73822.1	Peptidoglycan polymerase that is essential for cell wall elongation	0.965	Yes
AUB73831.1	Together with LptE, is involved in the assembly of lipopolysaccharide (LPS) at the surface of the outer membrane.	0.999	Yes
AUB74026.1	Penicillin-binding protein 1A; COG5009 Membrane carboxypeptidase/penicillin-binding protein	0.929	Yes
AUB74223.1	NDH-1 shuttles electrons from NADH, via FMN and iron-sulfur (Fe-S) centers, to quinones in the respiratory chain.	0.925	Yes
AUB74265.1	Lipoprotein; COG3650 Predicted membrane protein	0.783
AUB74624.1	annotation not available	0.783
AUB74731.1	Thioredoxin; COG3531 Predicted protein-disulfide isomerase	0.893
AUB74781.1	Confers DNA tethering and processivity to DNA polymerases and other proteins. Acts as a clamp, forming a ring around D	0.999	Yes
AUB74810.1	Catalyzes a salvage reaction resulting in the formation of AMP, that is energically less costly than de novo synthesis.	0.873
AUB75187.1	Toluene tolerance protein; COG2854 ABC-type transport system involved in resistance to organic solvents, auxiliary compo	0.67	Yes
AUB77590.1	Glycosyltransferase involved in cell wall bisynthesis	0.762
AUB75791.1	P-Pant transferase superfamily	0.918
AUB75792.1	P-Pant transferase superfamily	0.918
AUB75954.1	annotation not available	0.982
AUB75991.1	COG0642 Signal transduction histidine kinase	0.533
AUB76494.1	Belongs to the FAD-dependent oxidoreductase 2 family. FRD/SDH subfamily	0.937	Yes
AUB76544.1	Catalyzes the N-acylation of UDP-3-O-acylglucosamine using 3- hydroxyacyl-ACP as the acyl donor.	0.97	Yes
AUB76580.1	NDH-1 shuttles electrons from NADH, via FMN	0.925	Yes
AUB76830.1	Pentapeptide repeat domain-containing protein	0.848
AUB76897.1	Participates actively in the response to hyperosmotic and heat shock	0.99	Yes
AUB76959.1	NDH-1 shuttles electrons from NADH, via FMN and iron-sulfur (Fe-S) centers	0.978	Yes
AUB77315.1	Porin; COG3659 Carbohydrate-selective porin	0.544
AUB77446.1	annotation not available	0.567
