# Supplementary material for: Investigating the Functional Role of Hypothetical Proteins From an Antarctic Bacterium Pseudomonas sp. Lz4W: Emphasis on Identifying Proteins Involved in Cold Adaptation
Source: Front Genet. 2022 Mar 11;13:825269. doi: 10.3389/fgene.2022.825269 (PMC8963723; doi:10.3389/fgene.2022.825269)
Supplement: Supplementary file 5 [file Table6.xlsx]

## Sheet: Gene Ontology
Table S6. List of GO terms represented by 25 HPs.
		Gene Ontology
Accession	GenBank ID	Biological process	Molecular function	Cellular component
1297896459	AUB73322.1
1297896702	AUB73565.1			GO:0042597 - periplasmic space
1297896959	AUB73822.1	GO:0000270 - peptidoglycan metabolic process	GO:0000270 - peptidoglycan metabolic process
		GO:0008932 - lytic endotransglycosylase activity	GO:0008932 - lytic endotransglycosylase activity
		GO:0016829 - lyase activity	GO:0016829 - lyase activity
		GO:0042834 - peptidoglycan binding	GO:0042834 - peptidoglycan binding
		GO:0071555 - cell wall organization	GO:0071555 - cell wall organization
1297896968	AUB73831.1	GO:0009279 - cell outer membrane		GO:0009279 - cell outer membrane
		GO:0043165 - Gram-negative-bacterium-type cell outer membrane assembly		GO:0043165 - Gram-negative-bacterium-type cell outer membrane assembly"
1297897163	AUB74026.1
1297897360	AUB74223.1			GO:0016020 - membrane
1297897402	AUB74265.1
1297897761	AUB74624.1
1297897868	AUB74731.1	GO:0006400 - tRNA modification	GO:0006400 - tRNA modification
		GO:0016705 - oxidoreductase activity, acting on paired donors, with incorporation or reduction of molecular oxygen	GO:0016705 - oxidoreductase activity, acting on paired donors, with incorporation or reduction of molecular oxygen
1297897918	AUB74781.1	GO:0003677 - DNA binding	GO:0003677 - DNA binding	GO:0003677 - DNA binding
		GO:0003887 - DNA-directed DNA polymerase activity	GO:0003887 - DNA-directed DNA polymerase activity	GO:0003887 - DNA-directed DNA polymerase activity
		GO:0005524 - ATP binding	GO:0005524 - ATP binding	GO:0005524 - ATP binding
		GO:0006260 - DNA replication	GO:0006260 - DNA replication	GO:0006260 - DNA replication
		GO:0009360 - DNA polymerase III complex	GO:0009360 - DNA polymerase III complex	GO:0009360 - DNA polymerase III complex
1297897947	AUB74810.1		GO:0004731 - purine-nucleoside phosphorylase activity
			GO:0004850 - uridine phosphorylase activity
			GO:0009032 - thymidine phosphorylase activity
			GO:0016154 - pyrimidine-nucleoside phosphorylase activity
			GO:0047975 - guanosine phosphorylase activity
1297898324	AUB75187.1			GO:0016020 - membrane
1297900727	AUB77590.1		GO:0016757 - glycosyltransferase activity
1297898928	AUB75791.1		GO:0003824 - catalytic activity
			GO:0031177 - phosphopantetheine binding
1297898929	AUB75792.1		GO:0003824 - catalytic activity
			GO:0031177 - phosphopantetheine binding
1297899091	AUB75954.1	GO:0005507 - copper ion binding	GO:0005507 - copper ion binding	GO:0005507 - copper ion binding
		GO:0006825 - copper ion transport	GO:0006825 - copper ion transport	GO:0006825 - copper ion transport
		GO:0042597 - periplasmic space	GO:0042597 - periplasmic space	GO:0042597 - periplasmic space
		GO:0046688 - response to copper ion	GO:0046688 - response to copper ion	GO:0046688 - response to copper ion"
1297899128	AUB75991.1		GO:0005886 - plasma membrane	GO:0005886 - plasma membrane
			GO:0008484 - sulfuric ester hydrolase activity	GO:0008484 - sulfuric ester hydrolase activity
			GO:0016021 - integral component of membrane	GO:0016021 - integral component of membrane
			GO:0046872 - metal ion binding	GO:0046872 - metal ion binding"
1297899631	AUB76494.1			GO:0005737 - cytoplasm
1297899681	AUB76544.1		GO:0051082 - unfolded protein binding
1297899717	AUB76580.1			GO:0009279 - cell outer membrane
				GO:0016021 - integral component of membrane
1297899967	AUB76830.1
1297900034	AUB76897.1		GO:0005524 - ATP binding
			GO:0016887 - ATP hydrolysis activity
1297900096	AUB76959.1			GO:0016021 - integral component of membrane
1297900452	AUB77315.1			GO:0016021 - integral component of membrane
1297900583	AUB77446.1			GO:0016021 - integral component of membrane

## Sheet: Molecular function
Ontology	GO term	Hits	Locus tags				Ontology	Hits
ATP binding	GO:0005524	2	AUB74781.1; AUB76897.1				ATP binding	2
ATP hydrolysis activity	GO:0016887	1	AUB76897.1				ATP hydrolysis activity	1
Catalytic activity	GO:0003824	2	AUB75791.1; AUB75792.1				Catalytic activity	2
Copper ion binding	GO:0005507	1	AUB75954.1				Copper ion binding	1
DNA binding	GO:0003677	1	AUB74781.1				DNA binding	1
DNA-directed DNA polymerase activity	GO:0003887	1	AUB74781.1				DNA-directed DNA polymerase activity	1
Glycosyltransferase activity	GO:0016757	1	AUB77590.1				Glycosyltransferase activity	1
Guanosine phosphorylase activity	GO:0047975	1	AUB74810.1				Guanosine phosphorylase activity	1
Lyase activity	GO:0016829	1	AUB73822.1				Lyase activity	1
Lytic endotransglycosylase activity	GO:0008932	1	AUB73822.1				Lytic endotransglycosylase activity	1
Metal ion binding	GO:0046872	1	AUB75991.1				Metal ion binding	1
Oxidoreductase activity, acting on paired donors, with incorporation or reduction of molecular oxygen	GO:0016705	1	AUB74731.1				Oxidoreductase activity	1
Peptidoglycan binding	GO:0042834	1	AUB73822.1				Peptidoglycan binding	1
Phosphopantetheine binding	GO:0031177	2	AUB75791.1; AUB75792.1				Phosphopantetheine binding	2
Purine-nucleoside phosphorylase activity	GO:0004731	1	AUB74810.1				Purine-nucleoside phosphorylase activity	1
Pyrimidine-nucleoside phosphorylase activity	GO:0016154	1	AUB74810.1				Pyrimidine-nucleoside phosphorylase activity	1
Sulfuric ester hydrolase activity	GO:0008484	1	AUB75991.1				Sulfuric ester hydrolase activity	1
Thymidine phosphorylase activity	GO:0009032	1	AUB74810.1				Thymidine phosphorylase activity	1
Unfolded protein binding	GO:0051082	1	AUB76544.1				Unfolded protein binding	1
Uridine phosphorylase activity	GO:0004850	1	AUB74810.1				Uridine phosphorylase activity	1

## Sheet: Cellular component
Ontology	GO term	Hits	Locus tags								Ontology	Hits
Cell outer membrane	GO:0009279	2	AUB73831.1; AUB76580.1								Cell outer membrane	2
Cytoplasm	GO:0005737	1	AUB76494.1								Cytoplasm	1
DNA polymerase III complex	GO:0009360	1	AUB74781.1								DNA polymerase III complex	1
Integral component of membrane	GO:0016021	5	AUB75991.1; AUB76580.1; AUB76959.1; AUB77315.1; AUB77446.1								Integral component of membrane	5
Membrane	GO:0016020	2	AUB74223.1; AUB75187.1								Membrane	2
Periplasmic space	GO:0042597	2	AUB73565.1; AUB75954.1								Periplasmic space	2
Plasma membrane	GO:0005886	1	AUB75991.1								Plasma membrane	1

## Sheet: Biological process
Ontology	GO term	Hits	Locus tags
Cell wall organization	GO:0071555	1	AUB73822.1
Copper ion transport	GO:0006825	1	AUB75954.1
DNA replication	GO:0006260	1	AUB74781.1
Gram-negative-bacterium-type cell outer membrane assembly	GO:0043165	1	AUB73831.1
Peptidoglycan metabolic process	GO:0000270	1	AUB73822.1
Response to copper ion	GO:0046688	1	AUB75954.1
tRNA modification	GO:0006400	1	AUB74731.1

## Sheet: Bar chart
Ontology	Hits
ATP binding	2
ATP hydrolysis activity	1
Catalytic activity	2
Copper ion binding	1
DNA binding	1
DNA-directed DNA polymerase activity	1
Glycosyltransferase activity	1
Guanosine phosphorylase activity	1
Lyase activity	1
Lytic endotransglycosylase activity	1
Metal ion binding	1
Oxidoreductase activity, acting on paired donors, with incorporation or reduction of molecular oxygen	1
Peptidoglycan binding	1
phosphopantetheine binding	2
purine-nucleoside phosphorylase activity	1
pyrimidine-nucleoside phosphorylase activity	1
sulfuric ester hydrolase activity	1
thymidine phosphorylase activity	1
unfolded protein binding	1
uridine phosphorylase activity	1
Cell wall organization	1
Copper ion transport	1
DNA replication	1
Gram-negative-bacterium-type cell outer membrane assembly	1
Peptidoglycan metabolic process	1
Response to copper ion	1
tRNA modification	1
Cell outer membrane	2
Cytoplasm	1
DNA polymerase III complex	1
Integral component of membrane	5
Membrane	2
Periplasmic space	2
Plasma membrane	1
