# Supplementary material for: Investigating the Functional Role of Hypothetical Proteins From an Antarctic Bacterium Pseudomonas sp. Lz4W: Emphasis on Identifying Proteins Involved in Cold Adaptation
Source: Front Genet. 2022 Mar 11;13:825269. doi: 10.3389/fgene.2022.825269 (PMC8963723; doi:10.3389/fgene.2022.825269)
Supplement: Supplementary file 7 [file Table4.xlsx]

## Sheet: 61 Proteins
Table S4: Protein information retrieved from UniProt for all the 61 common HPs
GI number	Gene name/Locus_tag	Description from GenBank	GenBank ID	UniProt ID	Protein name as mentioned in UniProt	Status in UniProt	UniProt Annotation
1297896449	B195_000260	hypothetical protein B195_000260 [Pseudomonas sp. Lz4W]	AUB73312.1	A0A2H4VU37	Uncharacterized protein	Unreviewed	Protein predicted
1297896459	B195_000310	hypothetical protein B195_000310 [Pseudomonas sp. Lz4W]	AUB73322.1	A0A2H4VU41	Uncharacterized protein	Unreviewed	Protein predicted
1297896465	B195_000340	hypothetical protein B195_000340 [Pseudomonas sp. Lz4W]	AUB73328.1	A0A2H4VU50	Uncharacterized protein	Unreviewed	Protein predicted
1297896702	B195_001555	hypothetical protein B195_001555 [Pseudomonas sp. Lz4W]	AUB73565.1	A0A2H4VUU7	UPF0312 protein B195_001555	Unreviewed	Protein inferred from homology
1297896720	B195_001645	hypothetical protein B195_001645 [Pseudomonas sp. Lz4W]	AUB73583.1	A0A2H4VUV2	Uncharacterized protein	Unreviewed	Protein predicted
1297896776	B195_001930	hypothetical protein B195_001930 [Pseudomonas sp. Lz4W]	AUB73639.1	A0A2H4VV22	Uncharacterized protein	Unreviewed	Protein predicted
1297896959	rlpA B195_002915	hypothetical protein B195_002915 [Pseudomonas sp. Lz4W]	AUB73822.1	A0A2H4VVI5	Endolytic peptidoglycan transglycosylase RlpA	Unreviewed	Protein inferred from homology
1297896968	lptE B195_002960	hypothetical protein B195_002960 [Pseudomonas sp. Lz4W]	AUB73831.1	A0A2H4VVK8	LPS-assembly lipoprotein LptE	Unreviewed	Protein inferred from homology
1297896993	B195_003095	hypothetical protein B195_003095 [Pseudomonas sp. Lz4W]	AUB73856.1	A0A2H4VVM1	Uncharacterized protein	Unreviewed	Protein predicted
1297897066	B195_003490	hypothetical protein B195_003490 [Pseudomonas sp. Lz4W]	AUB73929.1	A0A2H4VVW4	Uncharacterized protein	Unreviewed	Protein predicted
1297897123	B195_003805	hypothetical protein B195_003805 [Pseudomonas sp. Lz4W]	AUB73986.1	A0A2H4VW02	Uncharacterized protein	Unreviewed	Protein predicted
1297897128	B195_003830	hypothetical protein B195_003830 [Pseudomonas sp. Lz4W]	AUB73991.1	A0A2H4VW15	Uncharacterized protein	Unreviewed	Protein predicted
1297897131	B195_003845	hypothetical protein B195_003845 [Pseudomonas sp. Lz4W]	AUB73994.1	A0A2H4VW21	Uncharacterized protein	Unreviewed	Protein predicted
1297897163	B195_004020	hypothetical protein B195_004020 [Pseudomonas sp. Lz4W]	AUB74026.1	A0A2H4VW39	Uncharacterized protein	Unreviewed	Protein predicted
1297897360	B195_005065	hypothetical protein B195_005065 [Pseudomonas sp. Lz4W]	AUB74223.1	A0A2H4VWR7	OmpA-like domain-containing protein	Unreviewed	Protein predicted
1297897362	B195_005075	hypothetical protein B195_005075 [Pseudomonas sp. Lz4W]	AUB74225.1	A0A2H4VWQ3	Rick_17kDa_Anti domain-containing protein	Unreviewed	Protein predicted
1297897402	B195_005285	hypothetical protein B195_005285 [Pseudomonas sp. Lz4W]	AUB74265.1	A0A2H4VWT9	Uncharacterized protein	Unreviewed	Protein predicted
1297897408	B195_005320	hypothetical protein B195_005320 [Pseudomonas sp. Lz4W]	AUB74271.1	A0A2H4VWW5	Uncharacterized protein	Unreviewed	Protein predicted
1297897473	B195_005665	hypothetical protein B195_005665 [Pseudomonas sp. Lz4W]	AUB74336.1	A0A2H4VWZ7	Uncharacterized protein	Unreviewed	Protein predicted
1297897520	B195_005935	hypothetical protein B195_005935 [Pseudomonas sp. Lz4W]	AUB74383.1	A0A2H4VX83	Uncharacterized protein	Unreviewed	Protein predicted
1297897646	B195_006625	hypothetical protein B195_006625 [Pseudomonas sp. Lz4W]	AUB74509.1	A0A2H4VXH3	Uncharacterized protein	Unreviewed	Protein predicted
1297897689	B195_006855	hypothetical protein B195_006855 [Pseudomonas sp. Lz4W]	AUB74552.1	A0A2H4VXN7	Uncharacterized protein	Unreviewed	Protein predicted
1297897743	B195_007145	hypothetical protein B195_007145 [Pseudomonas sp. Lz4W]	AUB74606.1	A0A2H4VXS5	Uncharacterized protein	Unreviewed	Protein predicted
1297897761	B195_007235	hypothetical protein B195_007235 [Pseudomonas sp. Lz4W]	AUB74624.1	A0A2H4VXV2	Uncharacterized protein	Unreviewed	Protein predicted
1297897773	B195_007300	hypothetical protein B195_007300 [Pseudomonas sp. Lz4W]	AUB74636.1	A0A2H4VXV4	Uncharacterized protein	Unreviewed	Protein predicted
1297897866	B195_007775	hypothetical protein B195_007775 [Pseudomonas sp. Lz4W]	AUB74729.1	A0A2H4VY42	DUF2059 domain-containing protein	Unreviewed	Protein predicted
1297897868	trhO B195_007785	hypothetical protein B195_007785 [Pseudomonas sp. Lz4W]	AUB74731.1	A0A2H4VY66	tRNA uridine(34) hydroxylase	Unreviewed	Protein inferred from homology
1297897918	dnaX B195_008060	hypothetical protein B195_008060 [Pseudomonas sp. Lz4W]	AUB74781.1	A0A2H4VYB4	DNA polymerase III subunit gamma/tau	Unreviewed	Protein inferred from homology
1297897947	ppnP B195_008205	hypothetical protein B195_008205 [Pseudomonas sp. Lz4W]	AUB74810.1	A0A2H4VYB1	Pyrimidine/purine nucleoside phosphorylase	Unreviewed	Protein inferred from homology
1297897979	B195_008390	hypothetical protein B195_008390 [Pseudomonas sp. Lz4W]	AUB74842.1	A0A2H4VYJ4	UPF0502 protein B195_008390	Unreviewed	Protein inferred from homology
1297900693	B195_008450	hypothetical protein B195_008450 [Pseudomonas sp. Lz4W]	AUB77556.1	A0A2H4W6A6	Uncharacterized protein	Unreviewed	Protein predicted
1297898238	B195_009795	hypothetical protein B195_009795 [Pseudomonas sp. Lz4W]	AUB75101.1	A0A2H4VZ73	Uncharacterized protein	Unreviewed	Protein predicted
1297898324	B195_010235	hypothetical protein B195_010235 [Pseudomonas sp. Lz4W]	AUB75187.1	A0A2H4VZE1	Uncharacterized protein	Unreviewed	Protein inferred from homology
1297898673	B195_012025	hypothetical protein B195_012025 [Pseudomonas sp. Lz4W]	AUB75536.1	A0A2H4W0E2	DUF1883 domain-containing protein	Unreviewed	Protein predicted
1297898788	B195_012645	hypothetical protein B195_012645 [Pseudomonas sp. Lz4W]	AUB75651.1	A0A2H4W0S2	Mannuronan 5-epimerase	Unreviewed	Protein inferred from homology
1297898789	B195_012650	hypothetical protein B195_012650 [Pseudomonas sp. Lz4W]	AUB75652.1	A0A2H4W0U3	Uncharacterized protein	Unreviewed	Protein predicted
1297900727	B195_012770	hypothetical protein B195_012770 [Pseudomonas sp. Lz4W]	AUB77590.1	A0A2H4W6A7	Glycos_transf_1 domain-containing protein	Unreviewed	Protein predicted
1297898894	B195_013240	hypothetical protein B195_013240 [Pseudomonas sp. Lz4W]	AUB75757.1	A0A2H4W111	Uncharacterized protein	Unreviewed	Protein predicted
1297898928	B195_013415	hypothetical protein B195_013415 [Pseudomonas sp. Lz4W]	AUB75791.1	A0A2H4W154	Uncharacterized protein	Unreviewed	Protein predicted
1297898929	B195_013420	hypothetical protein B195_013420 [Pseudomonas sp. Lz4W]	AUB75792.1	A0A2H4W178	Uncharacterized protein	Unreviewed	Protein predicted
1297898983	B195_013705	hypothetical protein B195_013705 [Pseudomonas sp. Lz4W]	AUB75846.1	A0A2H4W1A8	Uncharacterized protein	Unreviewed	Protein predicted
1297899075	B195_014205	hypothetical protein B195_014205 [Pseudomonas sp. Lz4W]	AUB75938.1	A0A2H4W1Q3	Uncharacterized protein	Unreviewed	Protein predicted
1297899091	B195_014285	hypothetical protein B195_014285 [Pseudomonas sp. Lz4W]	AUB75954.1	A0A2H4W1N5	CopC domain-containing protein	Unreviewed	Protein inferred from homology
1297899128	B195_014475	hypothetical protein B195_014475 [Pseudomonas sp. Lz4W]	AUB75991.1	A0A2H4W1Q4	Sulfatase domain-containing protein	Unreviewed	Protein predicted
1297899130	B195_014485	hypothetical protein B195_014485 [Pseudomonas sp. Lz4W]	AUB75993.1	A0A2H4W1U9	Uncharacterized protein	Unreviewed	Protein predicted
1297899461	B195_016235	hypothetical protein B195_016235 [Pseudomonas sp. Lz4W]	AUB76324.1	A0A2H4W2Q7	Uncharacterized protein	Unreviewed	Protein predicted
1297899631	B195_017145	hypothetical protein B195_017145 [Pseudomonas sp. Lz4W]	AUB76494.1	A0A2H4W376	FAD assembly factor SdhE	Unreviewed	Protein inferred from homology
1297899681	B195_017410	hypothetical protein B195_017410 [Pseudomonas sp. Lz4W]	AUB76544.1	A0A2H4W3C6	Uncharacterized protein	Unreviewed	Protein inferred from homology
1297899717	B195_017595	hypothetical protein B195_017595 [Pseudomonas sp. Lz4W]	AUB76580.1	A0A2H4W3E2	OmpA-like domain-containing protein	Unreviewed	Protein predicted
1297899735	B195_017685	hypothetical protein B195_017685 [Pseudomonas sp. Lz4W]	AUB76598.1	A0A2H4W3K1	Uncharacterized protein	Unreviewed	Protein predicted
1297899887	B195_018465	hypothetical protein B195_018465 [Pseudomonas sp. Lz4W]	AUB76750.1	A0A2H4W3Y2	Uncharacterized protein	Unreviewed	Protein predicted
1297899967	B195_018895	hypothetical protein B195_018895 [Pseudomonas sp. Lz4W]	AUB76830.1	A0A2H4W456	APH domain-containing protein	Unreviewed	Protein predicted
1297900033	B195_019255	hypothetical protein B195_019255 [Pseudomonas sp. Lz4W]	AUB76896.1	A0A2H4W4C0	Uncharacterized protein	Unreviewed	Protein predicted
1297900034	B195_019260	hypothetical protein B195_019260 [Pseudomonas sp. Lz4W]	AUB76897.1	A0A2H4W4C7	Uncharacterized protein	Unreviewed	Protein inferred from homology
1297900096	B195_019575	hypothetical protein B195_019575 [Pseudomonas sp. Lz4W]	AUB76959.1	A0A2H4W4H7	OmpA-like domain-containing protein	Unreviewed	Protein predicted
1297900152	B195_019875	hypothetical protein B195_019875 [Pseudomonas sp. Lz4W]	AUB77015.1	A0A2H4W4N4	Uncharacterized protein	Unreviewed	Protein predicted
1297900319	B195_020770	hypothetical protein B195_020770 [Pseudomonas sp. Lz4W]	AUB77182.1	A0A2H4W552	Uncharacterized protein	Unreviewed	Protein predicted
1297900452	B195_021485	hypothetical protein B195_021485 [Pseudomonas sp. Lz4W]	AUB77315.1	A0A2H4W5I1	Uncharacterized protein	Unreviewed	Protein inferred from homology
1297900484	B195_021650	hypothetical protein B195_021650 [Pseudomonas sp. Lz4W]	AUB77347.1	A0A2H4W5N7	Uncharacterized protein	Unreviewed	Protein predicted
1297900532	B195_021910	hypothetical protein B195_021910 [Pseudomonas sp. Lz4W]	AUB77395.1	A0A2H4W5R3	Uncharacterized protein	Unreviewed	Protein predicted
1297900583	B195_022190	hypothetical protein B195_022190 [Pseudomonas sp. Lz4W]	AUB77446.1	A0A2H4W5Z0	Tim44 domain-containing protein	Unreviewed	Protein predicted

## Sheet: 25 Proteins
Table S4: Protein information retrieved from UniProt for the 25 HPs that are found to have functional domains
GI number	Gene name/Locus_tag	Description	GenBank_Protein ID	UniProt ID	Protein name	Status	Annotation Score
1297896459	B195_000310	hypothetical protein B195_000310 [Pseudomonas sp. Lz4W]	AUB73322.1	A0A2H4VU41	Uncharacterized protein	Unreviewed	Protein predicted
1297896959	rlpA B195_002915	hypothetical protein B195_002915 [Pseudomonas sp. Lz4W]	AUB73822.1	A0A2H4VVI5	Endolytic peptidoglycan transglycosylase RlpA	Unreviewed	Protein inferred from homology
1297896968	lptE B195_002960	hypothetical protein B195_002960 [Pseudomonas sp. Lz4W]	AUB73831.1	A0A2H4VVK8	LPS-assembly lipoprotein LptE	Unreviewed	Protein inferred from homology
1297897163	B195_004020	hypothetical protein B195_004020 [Pseudomonas sp. Lz4W]	AUB74026.1	A0A2H4VW39	Uncharacterized protein	Unreviewed	Protein predicted
1297896702	B195_001555	hypothetical protein B195_001555 [Pseudomonas sp. Lz4W]	AUB73565.1	A0A2H4VUU7	UPF0312 protein B195_001555	Unreviewed	Protein inferred from homology
1297897360	B195_005065	hypothetical protein B195_005065 [Pseudomonas sp. Lz4W]	AUB74223.1	A0A2H4VWR7	OmpA-like domain-containing protein	Unreviewed	Protein predicted
1297897402	B195_005285	hypothetical protein B195_005285 [Pseudomonas sp. Lz4W]	AUB74265.1	A0A2H4VWT9	Uncharacterized protein	Unreviewed	Protein predicted
1297897761	B195_007235	hypothetical protein B195_007235 [Pseudomonas sp. Lz4W]	AUB74624.1	A0A2H4VXV2	Uncharacterized protein	Unreviewed	Protein predicted
1297897868	trhO B195_007785	hypothetical protein B195_007785 [Pseudomonas sp. Lz4W]	AUB74731.1	A0A2H4VY66	tRNA uridine(34) hydroxylase	Unreviewed	Protein inferred from homology
1297897918	dnaX B195_008060	hypothetical protein B195_008060 [Pseudomonas sp. Lz4W]	AUB74781.1	A0A2H4VYB4	DNA polymerase III subunit gamma/tau	Unreviewed	Protein inferred from homology
1297897947	ppnP B195_008205	hypothetical protein B195_008205 [Pseudomonas sp. Lz4W]	AUB74810.1	A0A2H4VYB1	Pyrimidine/purine nucleoside phosphorylase	Unreviewed	Protein inferred from homology
1297898324	B195_010235	hypothetical protein B195_010235 [Pseudomonas sp. Lz4W]	AUB75187.1	A0A2H4VZE1	Uncharacterized protein	Unreviewed	Protein inferred from homology
1297900727	B195_012770	hypothetical protein B195_012770 [Pseudomonas sp. Lz4W]	AUB77590.1	A0A2H4W6A7	Glycos_transf_1 domain-containing protein	Unreviewed	Protein predicted
1297898928	B195_013415	hypothetical protein B195_013415 [Pseudomonas sp. Lz4W]	AUB75791.1	A0A2H4W154	Uncharacterized protein	Unreviewed	Protein predicted
1297898929	B195_013420	hypothetical protein B195_013420 [Pseudomonas sp. Lz4W]	AUB75792.1	A0A2H4W178	Uncharacterized protein	Unreviewed	Protein predicted
1297899091	B195_014285	hypothetical protein B195_014285 [Pseudomonas sp. Lz4W]	AUB75954.1	A0A2H4W1N5	CopC domain-containing protein	Unreviewed	Protein inferred from homology
1297899128	B195_014475	hypothetical protein B195_014475 [Pseudomonas sp. Lz4W]	AUB75991.1	A0A2H4W1Q4	Sulfatase domain-containing protein	Unreviewed	Protein predicted
1297899631	B195_017145	hypothetical protein B195_017145 [Pseudomonas sp. Lz4W]	AUB76494.1	A0A2H4W376	FAD assembly factor SdhE	Unreviewed	Protein inferred from homology
1297899681	B195_017410	hypothetical protein B195_017410 [Pseudomonas sp. Lz4W]	AUB76544.1	A0A2H4W3C6	Uncharacterized protein	Unreviewed	Protein inferred from homology
1297899717	B195_017595	hypothetical protein B195_017595 [Pseudomonas sp. Lz4W]	AUB76580.1	A0A2H4W3E2	OmpA-like domain-containing protein	Unreviewed	Protein predicted
1297899967	B195_018895	hypothetical protein B195_018895 [Pseudomonas sp. Lz4W]	AUB76830.1	A0A2H4W456	APH domain-containing protein	Unreviewed	Protein predicted
1297900034	B195_019260	hypothetical protein B195_019260 [Pseudomonas sp. Lz4W]	AUB76897.1	A0A2H4W4C7	Uncharacterized protein	Unreviewed	Protein inferred from homology
1297900096	B195_019575	hypothetical protein B195_019575 [Pseudomonas sp. Lz4W]	AUB76959.1	A0A2H4W4H7	OmpA-like domain-containing protein	Unreviewed	Protein predicted
1297900452	B195_021485	hypothetical protein B195_021485 [Pseudomonas sp. Lz4W]	AUB77315.1	A0A2H4W5I1	Uncharacterized protein	Unreviewed	Protein inferred from homology
1297900583	B195_022190	hypothetical protein B195_022190 [Pseudomonas sp. Lz4W]	AUB77446.1	A0A2H4W5Z0	Tim44 domain-containing protein	Unreviewed	Protein predicted
