# Supplementary material for: Investigating the Functional Role of Hypothetical Proteins From an Antarctic Bacterium Pseudomonas sp. Lz4W: Emphasis on Identifying Proteins Involved in Cold Adaptation
Source: Front Genet. 2022 Mar 11;13:825269. doi: 10.3389/fgene.2022.825269 (PMC8963723; doi:10.3389/fgene.2022.825269)
Supplement: Supplementary file 8 [file Table10.xlsx]

## Sheet: Sheet1
Table S10. Summary of the functional annotation of 25 HPs
Protein ID	Annotation methods	Annotation results	Sub-cellular Localization	Inferred function	Role in cold adaptation
AUB73322.1	Domain Analysis	Virulence factor
	Gene ontology	No associated GO term
	Sequence homology	virulence factor SrfC family protein
	Protein-protein interactions	Uncharacterized protein
AUB73565.1	Domain Analysis	YceI-like domain	1 TMH	YceI family protein participating in ETC	Not known
	Gene ontology	GO:0042597 - periplasmic space
	Sequence homology	YceI family protein
	Protein-protein interactions	Cytochrome B561
AUB73822.1	Domain Analysis	Endolytic peptidoglycan transglycosylase (RlpA)	Periplasmic	Peptidoglycan transglycosylase involved in cell wall biosynthesis	Cell wall biosynthesis
	Gene ontology	GO:0000270 - peptidoglycan metabolic process
		GO:0008932 - lytic endotransglycosylase activity
		GO:0016829 - lyase activity
		GO:0042834 - peptidoglycan binding
		GO:0071555 - cell wall organization
	Sequence homology	MULTISPECIES: septal ring lytic transglycosylase RlpA family protein
	Protein-protein interactions	Peptidoglycan polymerase that is essential for cell wall elongation
AUB73831.1	Domain Analysis	Lipopolysaccharide-assembly lipoprotein (LptE)		Lipopolysaccharide-assembly lipoprotein (LptE) involved In the assemly of lipopolysaccharide	Membrane structure and stability
	Gene ontology	GO:0009279 - cell outer membrane
		GO:0043165 - Gram-negative-bacterium-type cell outer membrane assembly
	Sequence homology	hypothetical protein
	Protein-protein interactions	Together with LptE, is involved in the assembly of lipopolysaccharide (LPS) at the surface of the outer membrane
AUB74026.1	Domain Analysis	Lipoprotein		Lipoprotein	Peptidoglycan biosynthesis
	Gene ontology	No associated GO term
	Sequence homology	penicillin-binding protein activator
	Protein-protein interactions	Penicillin-binding protein
AUB74223.1	Domain Analysis	Outer membrane protein	1TMH	OmpA family protein	Outer membrane protein involved in electron transport in the respiratory chain. Couples the redox reaction to proton translocation and thus conserves the redox energy in a proton gradient
	Gene ontology	GO:0016020 - membrane
	Sequence homology	MULTISPECIES: OmpA family protein
	Protein-protein interactions	NDH-1 shuttles electrons from NADH, via FMN and iron-sulfur (Fe-S) centers, to quinones in the respiratory chain.
AUB74265.1	Domain Analysis	Putative quorum-sensing-regulated virulence factor	1TMH
	Gene ontology	No associated GO term
	Sequence homology	NADPH-quinone reductase
	Protein-protein interactions	Lipoprotein
AUB74624.1	Domain Analysis	Lipoprotein with Alanine-zipper	1TMH
	Gene ontology	No associated GO term
	Sequence homology	outer membrane lipoprotein OprI
	Protein-protein interactions	annotation not available
AUB74731.1	Domain Analysis	Thiosulfate sulfurtransferase	Cytoplasmic	Thiosulfate sulfurtransferase	Not known
	Gene ontology	GO:0006400 - tRNA modification
		GO:0016705 - oxidoreductase activity, acting on paired donors, with incorporation or reduction of molecular oxygen
	Sequence homology	MULTISPECIES: rhodanese-related sulfurtransferase
	Protein-protein interactions	Thioredoxin
AUB74781.1	Domain Analysis	ATPase activity	Cytoplasmic, 1TMH	ATPase involved in DNA replication	DNA replication machinery
	Gene ontology	GO:0003677 - DNA binding
		GO:0003887 - DNA-directed DNA polymerase activity
		GO:0005524 - ATP binding
		GO:0006260 - DNA replication
		GO:0009360 - DNA polymerase III complex
	Sequence homology	DNA polymerase III subunit gamma/tau
	Protein-protein interactions	Confers DNA tethering and processivity to DNA polymerases and other proteins. Acts as a clamp, forming a ring around D
AUB74810.1	Domain Analysis	Pyrimidine/purine nucleoside phosphorylase		Pyrimidine/purine nucleoside phosphorylase involved in AMP biosynthesis	Not known
	Gene ontology	GO:0004731 - purine-nucleoside phosphorylase activity
		GO:0004850 - uridine phosphorylase activity
		GO:0009032 - thymidine phosphorylase activity
		GO:0016154 - pyrimidine-nucleoside phosphorylase activity
		GO:0047975 - guanosine phosphorylase activity
	Sequence homology	pyrimidine/purine nucleoside phosphorylase
	Protein-protein interactions	Catalyzes a salvage reaction resulting in the formation of AMP, that is energically less costly than de novo synthesis.
		Catalyzes the hydrolysis of the N-glycosidic bond of AMP to form adenine and ribose 5-phosphate. Involved in regulation of AMP concentrations
AUB75187.1	Domain Analysis	Intermembrane phospholipid transport system lipoprotein (MlaA)
	Gene ontology	GO:0016020 - membrane
	Sequence homology	MULTISPECIES: VacJ family lipoprotein
	Protein-protein interactions	Less confidence score
AUB77590.1	Domain Analysis	Glycosyl transferases group 1	Outer membrane	Glycosyltransferase	Not known
	Gene ontology	GO:0016757 - glycosyltransferase activity
	Sequence homology	glycosyltransferase
	Protein-protein interactions	Catalyzes the formation of the alpha-1,6-glucosidic linkages in glycogen by scission of a 1,4-alpha-linked oligosaccharide
AUB75791.1	Domain Analysis	Ligase, Condensation domain		Phosphopantetheinyl transferase involved in posttranslation modifications of fatty acid synthases (FAS), polyketide synthases (PKS), and non-ribosomal peptide syntethases (NRPS)	Fatty acid biosynthesis to maintain membrane fluidity
	Gene ontology	GO:0003824 - catalytic activity
		GO:0031177 - phosphopantetheine binding
	Sequence homology	non-ribosomal peptide synthetase
	Protein-protein interactions	Belongs to the P-Pant transferase superfamily; Beta-ketoacyl synthase-like protein
AUB75792.1	Domain Analysis	Ligase, Condensation domain		Phosphopantetheinyl transferase involved in posttranslation modifications of fatty acid synthases (FAS), polyketide synthases (PKS), and non-ribosomal peptide syntethases (NRPS)	Fatty acid biosynthesis to maintain membrane fluidity
	Gene ontology	GO:0003824 - catalytic activity
		GO:0031177 - phosphopantetheine binding
	Sequence homology	amino acid adenylation domain-containing protein
	Protein-protein interactions	Belongs to the P-Pant transferase superfamily; Beta-ketoacyl synthase-like protein
AUB75954.1	Domain Analysis	Copper resistance protein C (CopC), Copper transport protein	Periplasmic	Copper resistance protein C involved in copper homeostasis	Not known
	Gene ontology	GO:0005507 - copper ion binding
		GO:0006825 - copper ion transport
		GO:0042597 - periplasmic space
		GO:0046688 - response to copper ion
	Sequence homology	MULTISPECIES: copper homeostasis periplasmic binding protein CopC
	Protein-protein interactions	annotation not available
AUB75991.1	Domain Analysis	Sulfatase	5TMH
	Gene ontology	GO:0005886 - plasma membrane
		GO:0008484 - sulfuric ester hydrolase activity
		GO:0016021 - integral component of membrane
		GO:0046872 - metal ion binding
	Sequence homology	MULTISPECIES: LTA synthase family protein
	Protein-protein interactions	Less confidence score
AUB76494.1	Domain Analysis	Flavinator of succinate dehydrogenase	Cytoplasmic	Flavinator of succinate dehydrogenase	Cellular respiration
	Gene ontology	GO:0005737 - cytoplasm
	Sequence homology	MULTISPECIES: succinate dehydrogenase assembly factor 2
	Protein-protein interactions	Belongs to the FAD-dependent oxidoreductase 2 family. FRD/SDH subfamily; Catalyzes the reversible hydration of fumarate to (S)-malate.
AUB76544.1	Domain Analysis	Outer membrane chaperone (skp)	1TMH	Chaperone (skp)	Assembly and insertion of beta-barrel proteins in outer membrane
	Gene ontology	GO:0051082 - unfolded protein binding
	Sequence homology	MULTISPECIES: OmpH family outer membrane protein
	Protein-protein interactions	Catalyzes the N-acylation of UDP-3-O-acylglucosamine using 3- hydroxyacyl-ACP as the acyl donor; Part of the outer membrane protein assembly complex, which is involved in assembly and insertion of beta-barrel proteins
AUB76580.1	Domain Analysis	Outer membrane protein (OmpA)	Outer membrane	Outer membrane protein (OmpA) involved in respiratory chain	Energy metabolism
	Gene ontology	GO:0009279 - cell outer membrane
		GO:0016021 - integral component of membrane
	Sequence homology	MULTISPECIES: OmpA family protein
	Protein-protein interactions	NDH-1 shuttles electrons from NADH, via FMN and iron-sulfur (Fe-S) centers, to quinones in the respiratory chain. Couples the redox reaction to proton translocation (for every two electrons transferred, four hydrogen ions are translocated across the cytoplasmic membrane), and thus conserves the redox energy in a proton gradient
AUB76830.1	Domain Analysis	Aminoglycoside phosphotransferase (APH)	Cytoplasmic	Aminoglycoside phosphotransferase (APH)	Not known
	Gene ontology	No associated GO term
	Sequence homology	MULTISPECIES: bifunctional aminoglycoside phosphotransferase/ATP-binding protein
	Protein-protein interactions	Catalyzes the conversion of inosine 5'-phosphate (IMP) to xanthosine 5'-phosphate (XMP), the first committed and rate-limiting step in the biosynthesis of guanine
AUB76897.1	Domain Analysis	HSP70 family of molecular chaperone	Cytoplasmic	Molecular chaperone	Proper folding and assembly of stress-denatured proteins
	Gene ontology	GO:0005524 - ATP binding
		GO:0016887 - ATP hydrolysis activity
	Sequence homology	MULTISPECIES: Hsp70 family protein
	Protein-protein interactions	Participates actively in the response to hyperosmotic and heat shock by preventing the aggregation of stress-denatured proteins
AUB76959.1	Domain Analysis	Outer membrane protein (OmpA)	Outer membrane, 1TMH	Outer membrane protein (OmpA) involved in respiratory chain	Energy metabolism
	Gene ontology	GO:0016021 - integral component of membrane
	Sequence homology	MULTISPECIES: OmpA family protein
	Protein-protein interactions	annotation not available / NDH-1 shuttles electrons from NADH, via FMN and iron-sulfur (Fe-S) centers, to quinones in the respiratory chain.
AUB77315.1	Domain Analysis	Outer membrane porin (OprD)	Outer membrane	Outer membrane Porin	Transport across the outer membrane
	Gene ontology	GO:0016021 - integral component of membrane
	Sequence homology	MULTISPECIES: OprD family porin
	Protein-protein interactions	Less confidence score (porin)
AUB77446.1	Domain Analysis	Tim 44 like domain
	Gene ontology	GO:0016021 - integral component of membrane	4TMH
	Sequence homology	MULTISPECIES: Tim44 domain-containing protein
	Protein-protein interactions	Less confidence score (annotation not available)
	Cells highlighted in blue:	Functions inferred from the ineractions with experimental evidence
