# Supplementary material for: Investigating the Functional Role of Hypothetical Proteins From an Antarctic Bacterium Pseudomonas sp. Lz4W: Emphasis on Identifying Proteins Involved in Cold Adaptation
Source: Front Genet. 2022 Mar 11;13:825269. doi: 10.3389/fgene.2022.825269 (PMC8963723; doi:10.3389/fgene.2022.825269)
Supplement: Supplementary file 9 [file Table5.xlsx]

## Sheet: Functional Annotation
Table S5. Functional annotation results for the 61 hypothetical proteins submitted to the workflow with SMART, CDD, CATH, Pfam, SUPERFAMILY and InterPro
	Domain analysis			Family				Inference
GenBank_Protein ID	SMART	CDD	CATH	SUPERFAMILY	Pfam	InterPro	PROSITE
AUB73312.1	GAF domain, Domain present in phytochromes and cGMP-specific phosphodiesterases - adenylyl cyclases, FhlA and guanylyl cyclases	GAF superfamily	GAF Domain with Unknown Function	GAF domain	DUF484; Protein of unknown function, DUF484	DUF 484; This family consists of several proteins of uncharacterised function.	No hit!	Domain with unknown function
AUB73322.1	virulence factor	Putative bacterial virulence factor; Their exact function is, as yet, unknown	No matches	no hit	Virul_Fac; Putative bacterial virulence factor	Virulence effector, SrfC; The function of this family is not known	PS00589 - PTS_HPR_SER; PTS HPR domain serine phosphorylation site signature	Virulence factor
AUB73328.1	Signal peptide, Transmembrane region, coiled coil	Smc, Chromosome segregation ATPase; Cell cycle control, cell division, chromosome partitioning	No matches	HBL-like; Hemolysin BL (HBL) binding component B	no significant match	None predicted	PS51257 - PROKAR_LIPOPROTEIN; Prokaryotic membrane lipoprotein lipid attachment site profile	None
AUB73565.1	E.coli YceI-like domain(lipid-binding protein), polyisoprenoid-binding protein TTHA0802 from Thermus thermophilus; signal peptide	YceI-like domain; E. coli YceI is a base-induced periplasmic protein. Binds to poly-isoprenoid.	Lipid/polyisoprenoid-binding, YceI-like	YceI-like Family	YceI; YceI-like domain	Uncharacterised protein family UPF0312/YceI; This entry represents the uncharacterised protein family UPF0312 and the lipid-binding protein YceI from Escherichia coli and its homologues.	no hit	YceI, Lipid binding protein
AUB73583.1	DUF	DUF1090; Protein of unknown function	No matches	no hit	DUF1090; Protein of unknown function (DUF1090)	DUF1090; bacterial proteins of unknown function	no hit	Domain of unknown function
AUB73639.1	DUF, Signal peptide, Transmembrane region	DUF2780, Protein of unknown function	No matches	no hit	DUF2780; Protein of unknown function VcgC/VcgE (DUF2780)	bacterial family of uncharacterised proteins	no hit	Domain of unknown function
AUB73822.1	Signal peptide	1. RlpA (Rare lipoprotein A), peptidoglycan hydrolase digesting "naked" glycans, contains C-terminal SPOR domain [Cell wall/membrane/envelope biogenesis]; Lipoproteins [Cell envelope biogenesis, outer membrane] 2. SPOR(Superfamily), 398628, cl38177, Sporulation related domain; This 70 residue domain is composed of two 35 residue repeats found in proteins involved in sporulation and cell division …	RlpA like domain; Endolytic peptidoglycan transglycosylase RlpA	Sporulation related repeat; Cell division protein FtsN	DPBB_1; Lytic transglycolase	Endolytic peptidoglycan transglycosylase RlpA; In Pseudomonas aeruginosa, RlpA is a lytic transglycosylase with preference for naked glycan strands that is needed for efficient separation of daughter cells and maintenance of rod shape; lyase acivity	PS51257 - PROKAR_LIPOPROTEIN; Prokaryotic membrane lipoprotein lipid attachment site profile; PS51724 - SPOR SPOR domain profile	RlpA, endolytic peptidoglycan transglycosylase
AUB73831.1	Signal peptide	LptE; Lipopolysaccharide-assembly; LptE (formerly known as RplB) is involved in lipopolysaccharide-assembly on the outer membrane of Gram-negative organisms.	Lipoprotein like domain; LPS-assembly lipoprotein LptE;	no hit	LptE; Lipopolysaccharide-assembly	LPS-assembly lipoprotein LptE; is involved in the assembly of LPS in the outer leaflet of the outer membrane; https://www.ebi.ac.uk/interpro/entry/InterPro/IPR007485/	PS51257 - PROKAR_LIPOPROTEIN; Prokaryotic membrane lipoprotein lipid attachment site profile	Lipopolysaccharide-assembly lipoprotein LptE
AUB73856.1	Coiled coil		No matches	no hit	no significant matches	None predicted	no hit!	None
AUB73929.1	signal peptide, bacterial CreA proteins	CreA protein; function unknown	No matches	no hit	CreA; CreA protein	Uncharacterised protein family CreA; bacterial CreA proteins, the function of which is unknown.	no hit!	None
AUB73986.1	Members of this family have been found in bacteria, archaea and animals. A mouse family member has been named SIMPL (signalling molecule that associates with mouse pelle-like kinase). In bacteria its function is unknown, but it is thought to be located in the periplasm or outer membrane.	SIMPL; Protein of unknown function	No matches	no hit	SIMPL; Protein of unknown function (DUF541)	Protein of unknown function DUF541; In bacteria its function is unknown, but it is thought to be located in the periplasm or outer membrane.	no hit!	Domain of unknown function
AUB73991.1	No matches	gamma_NF038106; uncharacterized	No matches	no hit	no match	None predicted	no hit!	None
AUB73994.1	signal peptide, presumed lipoprotein, function unknown	Uncharacterized lipoprotein	No matches	no hit	Lipoprotein_16; Uncharacterized lipoprotein	Uncharacterised protein family, YajG; The function of this presumed lipoprotein is unknown.	PS51257 - PROKAR_LIPOPROTEIN Prokaryotic membrane lipoprotein lipid attachment site profile	Uncharacterized lipoprotein
AUB74026.1	LppC domain, acts as a regulator of peptidoglycan synthesis	LppC putative lipoprotein; bacterial outer membrane antigens, whose molecular function is unknown	Response regulator; This domain can perform several functions such as ligand recognition, sugar binding, DNA binding, protein phosphorylation, chemotaxis, quorum sensing, signal transduction; Penicillin-binding protein activator	Periplasmic binding protein-like I; L-arabinose binding protein-like	LppC; LppC putative lipoprotein	Penicillin-binding protein activator LpoA; acts as a regulator of peptidoglycan synthesis that is essential for the function of penicillin-binding protein 1A (PBP1a).	PS51257 - PROKAR_LIPOPROTEIN Prokaryotic membrane lipoprotein lipid attachment site profile	lipoprotein
AUB74223.1	Outer membrane protein, OmpA-like domain, responsible for non-covalent interactions with peptidoglycan	OmpA_C-like; Peptidoglycan binding domain; Escherichia coli OmpA protein have been shown to non-covalently associate with peptidoglycan	OmpA-like domain; Outer membrane protein OmpA	OmpA-like; Peptidoglycan-associated lipoprotein, PAL, periplasmic domain	OmpA; OmpA family	None predicted	PS51257 - PROKAR_LIPOPROTEIN Prokaryotic membrane lipoprotein lipid attachment site profile; PS51123 - OMPA_2 OmpA-like domain profile	Outer membrane protein (OmpA)
AUB74225.1	signal peptide, outer membrane protein	Rick_17kDa_AntI, Glycine zipper 2TM domain	No matches	no hit	Rick_17kDa_Anti; Glycine zipper 2TM domain	None predicted	PS51257 - PROKAR_LIPOPROTEIN Prokaryotic membrane lipoprotein lipid attachment site profile	None
AUB74265.1	signal peptide, QSregVF, up-regulated in quorum-sensing, and is predicted to be a virulence factor	QSregVF; Putative quorum-sensing-regulated virulence factor; up-regulated in quorum-sensing, and is predicted to be a virulence factor	GMP Synthetase; Chain A, domain 3; putative quorum sensing-regulated protein	no hit	QSregVF; Putative quorum-sensing-regulated virulence factor	Putative quorum-sensing-regulated virulence factor, QSregVF; QSregVF is certainly up-regulated in quorum-sensing, and is predicted to be a virulence factor	no hit!	Putative quorum-sensing-regulated virulence factor
AUB74271.1	DUF	DUF1456 family	No matches	no hit	DUF1456; Protein of unknown function (DUF1456)	None predicted	no hit!	Domain of unknown function
AUB74336.1	No matches	No conserved domains	No matches	no hit	no significant matches	None predicted	no hit!	None
AUB74383.1	Transmembrane region	7TM_transglut; 7 transmembrane helices	No matches	no hit	7TM_transglut; 7 transmembrane helices usually fused to an inactive transglutaminase	None predicted	no hit!	None
AUB74509.1	No matches	No conserved domains	No matches	no hit		None predicted	no hit!	None
AUB74552.1	Signal peptide, lipoprotein - non-essential	NlpB/DapX lipoprotein; appears to be nonessential	No matches	no hit	Lipoprotein_18 NlpB/DapX lipoprotein	NlpB/DapX lipoprotein; bacterial lipoprotein detected in outer membrane vesicles in Escherichia coli and appears to be non-essential	PS51257 - PROKAR_LIPOPROTEIN Prokaryotic membrane lipoprotein lipid attachment site profile	None
AUB74606.1	signal peptide	No conserved domains	No matches	no hit	no match	None predicted	PS51257 - PROKAR_LIPOPROTEIN Prokaryotic membrane lipoprotein lipid attachment site profile	None
AUB74624.1	Alanine zipper	No conserved domains	No matches	no hit	Alanine_zipper; Alanine-zipper, major outer membrane lipoprotein	Major outer membrane lipoprotein Oprl; major outer membrane lipoprotein that contains an alanine-zipper	PS51257 - PROKAR_LIPOPROTEIN Prokaryotic membrane lipoprotein lipid attachment site profile	Lipoprotein with Alanine-zipper
AUB74636.1	No matches	No conserved domains	No matches	no hit	no match	None predicted	no hit!	None
AUB74729.1	DUF	DUF2059, Uncharacterized protein	No matches	no hit	DUF2059; Uncharacterized protein conserved in bacteria (DUF2059)	None predicted	no hit!	Domain of unknown function
AUB74731.1	Rhodanese Homology Domain	Rhodanese Homology Domain (RHOD); an alpha beta fold domain found duplicated in the rhodanese protein	Rhodanese-like domain; Thiosulfate sulfurtransferase/rhodanese-like domain; Molybdopterin biosynthesis MoeZ	Single-domain sulfurtransferase Family; Sulfurtransferase GlpE Domain; Rhodanese/Cell cycle control phosphatase Superfamily; Acylphosphatase/BLUF domain-like	UPF0176_N UPF0176 acylphosphatase like domain	tRNA uridine(34) hydroxylase; ; TrhO (also known as YceA in E. coli) catalyses oxygen-dependent 5-hydroxyuridine (ho5U) modification at position 34 in tRNAs, the first step in 5-carboxymethoxyuridine (cmo5U) biosynthesis; Rhodanese-like domain superfamily	PS50206 - RHODANESE_3 Rhodanese domain profile; sulfotransferase activity	Thiosulfate sulfurtransferase
AUB74781.1	ATPases associated with a variety of cellular activities; DNA_pol3_gamma3; DNA-directed DNA polymerase activity	PRK07994, DNA polymerase III subunits gamma and tau	P-loop containing nucleotide triphosphate hydrolases; clamp loader complex; DNA polymerase III subunit gamma/tau	Extended AAA-ATPase domain; DNA polymerase III clamp loader subunits, C-terminal domain	DNA_pol3_delta2; DNA polymerase III, delta subunit	ClpA/B family; AAA+ (ATPase associated with diverse cellular activities) superfamily; ATP-dependent protease clpA; heat shock proteins clpB, 104 and 78; and chloroplast proteins CD4a (ClpC) and CD4b belong to this family. The proteins are thought to protect cells from stress by controlling the aggregation and denaturation of vital cellular structures	no hit!	DNA polymerase III subunits with ATPase activity(gamma and tau); AAA-ATPase domain
AUB74810.1	DUF1255	DUF1255, Protein of unknown function	Pyrimidine/purine nucleoside phosphorylase	VPA0057-like Family; Uncharacterized protein VPA0057	Ppnp; Pyrimidine/purine nucleoside phosphorylase	Pyrimidine/purine nucleoside phosphorylase; This family consist of YaiE and related proteins. YaiE from E. coli catalyses phosphorolysis of diverse nucleosides, yielding D-ribose 1-phosphate and free bases	no hit!	Pyrimidine/purine nucleoside phosphorylase
AUB74842.1	DUF480	DUF480, Protein of unknown function	Winged helix-like DNA-binding domain superfamily/Winged helix DNA-binding domain; involved in membrane biogenesis	PSPTO2686-like Family; hypothetical protein	DUF480; Protein of unknown function, DUF480	Protein of unknown function DUF480; This family of proteins are functionally uncharacterised	no hit!	Domain of unknown function
AUB77556.1	DUF1993	DUF1993, Domain of unknown function	dinb family like domain; Uncharacetrized protein	Sden0562-like Family; Hypothetical protein Sden0562	DUF1993; Domain of unknown function (DUF1993)	Protein of unknown function DUF1993; This family of proteins are functionally uncharacterised	no hit!	Domain of unknown function
AUB75101.1	DUF1523	DUF1523, Protein of unknown function	No matches	no hit	DUF1523; Protein of unknown function (DUF1523)	the function of these proteins is unknown	no hit!	Domain of unknown function
AUB75187.1	signal peptide; Intermembrane phospholipid transport system lipoprotein MlaA is a component of the Mla pathway, an ABC transport system that functions to maintain the asymmetry of the outer membrane	MlaA, MlaA lipoprotein; MlaA is a component of the Mla pathway, an ABC transport system that functions to maintain the asymmetry of the outer membrane.	No matches	no hit	MlaA; MlaA lipoprotein	MlaA lipoprotein; Intermembrane phospholipid transport system lipoprotein MlaA is a component of the Mla pathway, an ABC transport system that functions to maintain the asymmetry of the outer membrane	no hit!	MlaA lipoprotein; Intermembrane phospholipid transport system lipoprotein MlaA is a component of the Mla pathway, an ABC transport system that functions to maintain the asymmetry of the outer membrane
AUB75536.1	Pfam:DUF1883	DUF1883	No matches	Atu1913-like Family; Hypothetical protein Atu1913	DUF1883; Domain of unknown function (DUF1883)	None predicted	no hit!	Domain of unknown function
AUB75651.1	signal peptide; Parallel beta-helix repeats	Beta_helix, This region contains a parallel beta helix region that shares some similarity with Pectate lyases	Cell surface protein; Cell surface glycoprotein (S-layer protein)	Virulence factor P.69 pertactin; Pectate lyase-like	Beta_helix; Right handed beta helix region	None predicted	no hit!	None
AUB75652.1	no hits	LbetaH; Left-handed parallel beta-Helix (LbetaH or LbH) domain	No matches	no hit	no significant matches	None predicted	no hit!	None
AUB77590.1	Glycos_transf_1; The biosynthesis of disaccharides, oligosaccharides and polysaccharides	glycosyltransferase family 1 and related proteins with GTB topology	Glycogen Phosphorylase B; protein glycosylation process	Glycosyl transferases group 1 Family; Glycogen synthase 1, GlgA Domain	Glycos_transf_1; Glycosyl transferases group 1	None predicted	no hit!	Glycosyl transferases group 1
AUB75757.1	signal peptide		No matches	no hit	no significant matches	None predicted	PS51257 - PROKAR_LIPOPROTEIN Prokaryotic membrane lipoprotein lipid attachment site profile	None
AUB75791.1	condensation domain; protein domain found in many multi-domain enzymes which synthesise peptide antibiotics.	PRK05691, peptide synthase	No matches	Acetyl-CoA synthetase-like; NRPS condensation domain (amide synthase); Peptidyl carrier domain family	Condensation; Condensation domain	None predicted	PS50075 - CARRIER Carrier protein (CP) domain profile; PS00141- ASP_PROTEASE Eukaryotic and viral aspartyl proteases active site; PS00012 - PHOSPHOPANTETHEINE Phosphopantetheine attachment site; PS00455 - AMP_BINDING Putative AMP-binding domain signature; PS00687 - ALDEHYDE_DEHYDR_GLU Aldehyde dehydrogenases glutamic acid active site	Condensation domain, peptide synthesis
AUB75792.1	AMP binding; Phosphopantetheine attachment site; This domain catalyses a condensation reaction to form peptide bonds in non-ribosomal peptide biosynthesis	PRK12467, peptide synthase	N-terminal domain of ligase-like; This superfamily includes the condensation domain found in many multi-domain enzymes which synthesise peptide antibiotics; Non-ribosomal peptide synthetase (Examples include the synthesis of antibiotic peptides, and glutathione)	Acetyl-CoA synthetase-like; NRPS condensation domain (amide synthase); Peptidyl carrier domain family	Condensation; Condensation domain	None predicted	PS50075 - CARRIER Carrier protein (CP) domain profile; PS00012 - PHOSPHOPANTETHEINE Phosphopantetheine attachment site	Condensation domain, peptide synthesis
AUB75846.1	DUF1269	DUF1269, Protein of unknown function	No matches	no hit	DUF1269; Protein of unknown function (DUF1269)	Protein of unknown function DUF1269	no hit!	Domain of unknown function
AUB75938.1	signal peptide	Peptidase inhibitor I78 family	No matches	no hit	Inhibitor_I78; Peptidase inhibitor I78 family	Proteinase inhibitor I78; This family includes Aspergillus elastase inhibitor and belongs to MEROPS peptidase inhibitor family I78	PS51257 - PROKAR_LIPOPROTEIN Prokaryotic membrane lipoprotein lipid attachment site profile	Peptidase inhibitor I78 family
AUB75954.1	signal peptide; Copper resistance protein C (CopC)	copper_CopC, copper homeostasis periplasmic binding protein CopC	CopC Family; Outer membrane-bounded periplasmic space;	Copper resistance protein C (CopC, PcoC)	CopC; CopC domain	Copper transport protein C/D; This entry represents copper transport protein C and D.	no hit!	Copper resistance protein C (CopC); Copper transport protein; Outer membrane binded periplasmic protein
AUB75991.1	transmembrane helix region	Phosphoglycerol transferase MdoB	arylsulfatase K; Catalysis of the reaction: a phenol sulfate + H2O = a phenol + sulfate;	Arylsulfatase family	Sulfatase	Lipoteichoic acid synthase-like; LtaS catalyses the polymerization of lipoteichoic acid (LTA) polyglycerol phosphate	no hit!	Sulfatase
AUB75993.1	No matches	No matches	No matches	no hit	no match	None predicted	no hit!	None
AUB76324.1	DUF469	DUF469, Protein with unknown function	No matches	no hit	DUF469; Protein with unknown function (DUF469)	YggL 50S ribosome-binding protein; It is a 50S-binding protein likely to be involved in particle assembly	no hit!	Domain of unknown function
AUB76494.1	Pfam:Sdh5	Sdh5, Flavinator of succinate dehydrogenase	Flavinator of succinate dehydrogenase; Succinate dehydrogenase assembly factor 2 family; Mitochondrial electron transport, succinate to ubiquinone	YgfY-like Family	Sdh5; Flavinator of succinate dehydrogenase	Flavinator of succinate dehydrogenase; This family includes the highly conserved mitochondrial and bacterial proteins Sdh5/SDHAF2/SdhE;	no hit!	Flavinator of succinate dehydrogenase
AUB76544.1	Outer membrane protein	HlpA, Periplasmic chaperone for outer membrane proteins,	Outer membrane chaperone Skp (OmpH)	OmpH-like Family; Periplasmic chaperon skp (HlpA) Domain	OmpH; Outer membrane protein (OmpH-like)	Chaperone protein Skp; Skp can interact directly with membrane lipids and lipopolysaccharide. These interactions are needed for efficient Skp-assisted folding of membrane proteins	no hit!	Outer membrane chaperone (skp)
AUB76580.1	Pfam:DUF4398	OmpA_C-like, Peptidoglycan binding domains similar to the C-terminal domain of outer-membrane protein OmpA, DUF4398	OmpA-like domain; Outer membrane protein OmpA	OmpA-like; Peptidoglycan-associated lipoprotein, PAL, periplasmic domain	OmpA; OmpA family	None predicted	PS51257 - PROKAR_LIPOPROTEIN Prokaryotic membrane lipoprotein lipid attachment site profile; PS51123 - OMPA_2 OmpA-like domain profile	OmpA, Outer membrane protein
AUB76598.1	HP	PDDEXK family nucleases	Restriction endonuclease-like alpha-beta roll domain;	YaeQ-like Family; Hypothetical protein XAC2396	YaeQ; YaeQ protein	YaeQ superfamily; may be involved in the remodeling or modification of nucleic acid DNA or RNA structures	no hit!	YaeQ protein
AUB76750.1	DUF615	uncharacterized protein	No matches	PSPTO4464-like; Uncharacterized protein PSPTO4464	DUF615; Protein of unknown function (DUF615)	Ribosome-associated, YjgA; The proteins in this entry are functionally uncharacterised.	no hit!	Domain of unknown function
AUB76830.1	aminoglycoside phosphotransferase (APH); Phosphotransferase enzyme family ; bacterial antibiotic resistance proteins- inactivate aminoglycoside antibiotics via phosphorylation.	Predicted aminoglycoside phosphotransferase family enzyme	Predicted kinase	APH phosphotransferases Family; Shikimate kinase (AroK)	AAA_33 AAA domain	None predicted	no hit!	aminoglycoside phosphotransferase (APH); kinase
AUB76896.1	No matches	No conserved domains	No matches	Fibrinogen coiled-coil and central regions; Nucleoside phosphorylase/phosphoribosyltransferase catalytic domain	no significant matches	None predicted	no hit!	None
AUB76897.1	Heat shock proteins, Hsp70; MreB/Mbl protein; MreB is known to be a rod shape-determining protein in bacteria and goes to make up the bacterial cytoskeleton	NBD_sugar-kinase_HSP70_actin, Nucleotide-Binding Domain of the sugar kinase/HSP70/actin superfamily, This superfamily includes the actin family, the HSP70 family of molecular chaperones and nucleotide exchange factors	ATPase, nucleotide binding domain; structural domains found in several ATPases, including actin, Hsp70	Actin/HSP70; Heat shock protein 70kDa, ATPase fragment	HSP70; Hsp70 protein	Heat shock protein 70 family; protein folding	no hit!	HSP70 family of molecular chaperone
AUB76959.1	signal peptide; Gram-negative outer membrane protein	OmpA family protein	OmpA-like domain; Outer membrane protein OmpA	OmpA-like Family; Peptidoglycan-associated lipoprotein, PAL, periplasmic domain	OmpA; OmpA family	None predicted	PS51257 PROKAR_LIPOPROTEIN Prokaryotic membrane lipoprotein lipid attachment site profile; PS51123 OMPA_2 OmpA-like domain profile	OmpA, Outer membrane protein
AUB77015.1	Pfam:DUF2333	Uncharacterized protein	No matches	no hit	DUF2333; Uncharacterized protein conserved in bacteria (DUF2333)	Uncharacterised conserved protein	no hit!	Domain of unknown function
AUB77182.1	signal peptide	No matches	No matches	no hit	None predicted	None predicted	PS51257 PROKAR_LIPOPROTEIN Prokaryotic membrane lipoprotein lipid attachment site profile	None
AUB77315.1	outer membrane porins, OprD family	outer membrane porin, OprD	porin; Outer membrane OprD family porin	Porin	OprD; outer membrane porin, OprD family	Outer membrane porin; The putative role of these protein could be to bind ligands and to facilitate the diffusion through the outer membrane.	PS00213 - LIPOCALIN Lipocalin signature	OprD (Outer membrane porin)
AUB77347.1	Unknown	Uncharacterized protein	No matches	YgfB-like Family; Hypothetical protein HI0817	UPF0149; Uncharacterised protein family (UPF0149)	Uncharacterised protein family UPF0149	no hit!	None
AUB77395.1	DUF945	Bacterial protein of unknown function	No matches	no hit	DUF945; Bacterial protein of unknown function (DUF945)	hypothetical bacterial proteins of unknown function	no hit!	Domain of unknown function
AUB77446.1	signal peptide, Tim44 is an essential component of the machinery that mediates the translocation of nuclear-encoded proteins across the mitochondrial inner membrane	Tim44-like domain; Tim44 is an essential component of the machinery that mediates the translocation of nuclear-encoded proteins across the mitochondrial inner membrane; transport	No matches	SnoaL-like polyketide cyclase; Glycerol-3-phosphate transporter	Tim44; Tim44-like domain;	None predicted	no hit!	Tim 44 like domain

## Sheet: Summary
GI	GenBank Accession	UniProt ID	Predicted Function	Category		Summary		None	DUF	Virulence factor	Lipoproteins	Membrane proteins	Enzymes	Transport	Heat shock proteins	Cellular Process
1297896449	AUB73312.1	A0A2H4VU37	Domain of unknown function	DUF		Uncharacterized	20	AUB73328.1	AUB73312.1	AUB73322.1	AUB73831.1	AUB74223.1	AUB73822.1	AUB75187.1	AUB76897.1	AUB73565.1
1297896459	AUB73322.1	A0A2H4VU41	Virulence factor	virulence factor		Domain of unknown function	16	AUB73856.1	AUB73583.1	AUB74265.1	AUB74026.1	AUB76580.1	AUB74731.1	AUB75954.1	AUB76544.1
1297896465	AUB73328.1	A0A2H4VU50	None	None		virulence factor	2	AUB73929.1	AUB73639.1		AUB74624.1	AUB76959.1	AUB74781.1	AUB77446.1
1297896702	AUB73565.1	A0A2H4VUU7	YceI, Lipid binding protein	Cellular process		Lipoproteins	3	AUB73991.1	AUB73986.1			AUB77315.1	AUB74810.1
1297896720	AUB73583.1	A0A2H4VUV2	Domain of unknown function	DUF		Cellular process	1	AUB73994.1	AUB74271.1				AUB77590.1
1297896776	AUB73639.1	A0A2H4VV22	Domain of unknown function	DUF		Enzymes	10	AUB74225.1	AUB74729.1				AUB75791.1
1297896959	AUB73822.1	A0A2H4VVI5	Endolytic peptidoglycan transglycosylase RlpA	Enzymes		Transport	3	AUB74336.1	AUB74842.1				AUB75792.1
1297896968	AUB73831.1	A0A2H4VVK8	Lipopolysaccharide-assembly lipoprotein LptE	Lipoprotein		Membrane proteins	4	AUB74383.1	AUB77556.1				AUB75991.1
1297896993	AUB73856.1	A0A2H4VVM1	None	None		Chaperones	2	AUB74509.1	AUB75101.1				AUB76494.1
1297897066	AUB73929.1	A0A2H4VVW4	None	None				AUB74552.1	AUB75536.1				AUB76830.1
1297897123	AUB73986.1	A0A2H4VW02	Domain of unknown function	DUF				AUB74606.1	AUB75846.1
1297897128	AUB73991.1	A0A2H4VW15	None	None				AUB74636.1	AUB76324.1
1297897131	AUB73994.1	A0A2H4VW21	Uncharacterized lipoprotein	None				AUB75651.1	AUB76750.1
1297897163	AUB74026.1	A0A2H4VW39	lipoprotein	Lipoprotein				AUB75652.1	AUB77015.1
1297897360	AUB74223.1	A0A2H4VWR7	Outer membrane protein, responsible for non-covalent interactions with peptidoglycan	Membrane protein				AUB75757.1	AUB77395.1
1297897362	AUB74225.1	A0A2H4VWQ3	None	None				AUB75993.1	AUB75938.1
1297897402	AUB74265.1	A0A2H4VWT9	Putative quorum-sensing-regulated virulence factor	Virulence factor				AUB76598.1
1297897408	AUB74271.1	A0A2H4VWW5	Domain of unknown function	DUF				AUB76896.1
1297897473	AUB74336.1	A0A2H4VWZ7	None	None				AUB77182.1
1297897520	AUB74383.1	A0A2H4VX83	None	None				AUB77347.1
1297897646	AUB74509.1	A0A2H4VXH3	None	None
1297897689	AUB74552.1	A0A2H4VXN7	None	None
1297897743	AUB74606.1	A0A2H4VXS5	None	None
1297897761	AUB74624.1	A0A2H4VXV2	Lipoprotein with Alanine-zipper	Lipoprotein
1297897773	AUB74636.1	A0A2H4VXV4	None	None
1297897866	AUB74729.1	A0A2H4VY42	Domain of unknown function	DUF
1297897868	AUB74731.1	A0A2H4VY66	Thiosulfate sulfurtransferase	Enzymes
1297897918	AUB74781.1	A0A2H4VYB4	DNA polymerase III subunits with ATPase activity(gamma and tau); AAA-ATPase domain	Enzymes
1297897947	AUB74810.1	A0A2H4VYB1	Pyrimidine/purine nucleoside phosphorylase	Enzymes
1297897979	AUB74842.1	A0A2H4VYJ4	Domain of unknown function	DUF
1297900693	AUB77556.1	A0A2H4W6A6	Domain of unknown function	DUF
1297898238	AUB75101.1	A0A2H4VZ73	Domain of unknown function	DUF
1297898324	AUB75187.1	A0A2H4VZE1	MlaA lipoprotein; Intermembrane phospholipid transport system lipoprotein MlaA	Transport
1297898673	AUB75536.1	A0A2H4W0E2	Domain of unknown function	DUF
1297898788	AUB75651.1	A0A2H4W0S2	None	None
1297898789	AUB75652.1	A0A2H4W0U3	None	None
1297900727	AUB77590.1	A0A2H4W6A7	Glycosyl transferases group 1	Enzymes
1297898894	AUB75757.1	A0A2H4W111	None	None
1297898928	AUB75791.1	A0A2H4W154	ligases, Condensation domain, peptide synthesis	Enzymes
1297898929	AUB75792.1	A0A2H4W178	ligases, Condensation domain, peptide synthesis	Enzymes
1297898983	AUB75846.1	A0A2H4W1A8	Domain of unknown function	DUF
1297899075	AUB75938.1	A0A2H4W1Q3	Peptidase inhibitor I78 family	DUF
1297899091	AUB75954.1	A0A2H4W1N5	Copper resistance protein C (CopC); Copper transport protein; Outer membrane binded periplasmic protein	Transport
1297899128	AUB75991.1	A0A2H4W1Q4	Sulfatase	Enzymes
1297899130	AUB75993.1	A0A2H4W1U9	None	None
1297899461	AUB76324.1	A0A2H4W2Q7	Domain of unknown function	DUF
1297899631	AUB76494.1	A0A2H4W376	Flavinator of succinate dehydrogenase	Enzymes
1297899681	AUB76544.1	A0A2H4W3C6	Outer membrane chaperone (skp)	Chaperone
1297899717	AUB76580.1	A0A2H4W3E2	OmpA, Outer membrane protein	Membrane protein
1297899735	AUB76598.1	A0A2H4W3K1	YaeQ protein, uncharacterized protein	None
1297899887	AUB76750.1	A0A2H4W3Y2	Domain of unknown function	DUF
1297899967	AUB76830.1	A0A2H4W456	aminoglycoside phosphotransferase (APH); kinase	Enzymes
1297900033	AUB76896.1	A0A2H4W4C0	None	None
1297900034	AUB76897.1	A0A2H4W4C7	HSP70 family of molecular chaperone	Chaperone
1297900096	AUB76959.1	A0A2H4W4H7	OmpA, Outer membrane protein	Membrane protein
1297900152	AUB77015.1	A0A2H4W4N4	Domain of unknown function	DUF
1297900319	AUB77182.1	A0A2H4W552	None	None
1297900452	AUB77315.1	A0A2H4W5I1	OprD (Outer membrane porin)	Membrane protein
1297900484	AUB77347.1	A0A2H4W5N7	None	None
1297900532	AUB77395.1	A0A2H4W5R3	Domain of unknown function	DUF
1297900583	AUB77446.1	A0A2H4W5Z0	Tim 44 like domain	Transport
