# Supplementary material for: Investigating the Functional Role of Hypothetical Proteins From an Antarctic Bacterium Pseudomonas sp. Lz4W: Emphasis on Identifying Proteins Involved in Cold Adaptation
Source: Front Genet. 2022 Mar 11;13:825269. doi: 10.3389/fgene.2022.825269 (PMC8963723; doi:10.3389/fgene.2022.825269)
Supplement: Supplementary file 10 [file Table7.xlsx]

## Sheet: BLAST
Table S7. Results of the blastp search for similar sequences against non-reduntant (nr) database
Acccession No.		Product	Name	Organism	Query cover	Identity	e-value	Score (bits)
1297896459	AUB73322.1	WP_003437884.1	MULTISPECIES: virulence factor SrfC family protein	Pseudomonas	1	1	0	1855
		WP_160626482.1	virulence factor SrfC family protein	Pseudomonas sp. 9.1(2019)	1	0.9978	0	1852
		WP_127196632.1	virulence factor SrfC family protein	Pseudomonas sp. PAMC 29040	1	0.9978	0	1851
1297896702	AUB73565.1	WP_004419644.1	YceI family protein	Pseudomonas	1	1	1e-133	382
		WP_094999874.1	YceI family protein	Pseudomonas	1	0.9843	1e-132	379
		MBP3865200.1	YceI family protein	Pseudomonas sp.	1	0.9843	2e-133	379
1297896959	AUB73822.1	WP_003444183.1	MULTISPECIES: septal ring lytic transglycosylase RlpA family protein	Pseudomonas	1	1	0	673
		WP_161719130.1	septal ring lytic transglycosylase RlpA family protein	Pseudomonas sp. Fl4BN2	1	0.997	0	671
		WP_010655473.1	septal ring lytic transglycosylase RlpA family protein	Pseudomonas fragi	1	0.9939	0	670
1297896968	AUB73831.1	WP_003444161.1	MULTISPECIES: hypothetical protein	Pseudomonas	1	1	2e-141	402
		WP_127196874.1	hypothetical protein	Pseudomonas sp. PAMC 29040	1	0.995	3e-141	402
		WP_048362383.1	lipoprotein	Pseudomonas weihenstephanensis	1	0.8408	6e-119	345
1297897163	AUB74026.1	WP_003443655.1	MULTISPECIES: penicillin-binding protein activator	Pseudomonas	1	1	0	1176
		WP_127196796.1	penicillin-binding protein activator	Pseudomonas sp. PAMC 29040	1	0.9983	0	1176
		NNG63180.1	penicillin-binding protein activator	Pseudomonas fragi	1	0.9983	0	1173
1297897360	AUB74223.1	WP_127196129.1	MULTISPECIES: OmpA family protein	Pseudomonas	1	0.9973	0	736
		WP_010655672.1	OmpA family protein	Pseudomonas fragi	1	0.9947	0	733
		WP_160626860.1	OmpA family protein	Pseudomonas sp. 9.1(2019)	1	0.9894	0	726
1297897402	AUB74265.1	WP_003443021.1	NADPH-quinone reductase (modulator of drug activity B)	Pseudomonas	1	1	5e-93	275
		WP_010655686.1	hypothetical protein	Pseudomonas fragi	1	0.9926	3e-92	273
		WP_146384055.1	hypothetical protein	Pseudomonas saxonica	0.99	0.8593	5e-78	237
1297897761	AUB74624.1	WP_003172710.1	MULTISPECIES: outer membrane lipoprotein OprI	Pseudomonas	1	1	1e-47	156
		RMO61142.1	hypothetical protein ALQ38_100039	Pseudomonas marginalis pv. Marginalis	1	1	1e-47	156
		WP_003233389.1	outer membrane lipoprotein OprI	Pseudomonas fluorescens	1	0.988	2e-47	155
		AEH57669.1	major outer membrane lipoprotein	Pseudomonas congelans	1	0.988	2e-47	155
1297897868	AUB74731.1	WP_003447067.1	MULTISPECIES: rhodanese-related sulfurtransferase	Pseudomonas	1	1	0	652
		NNG61680.1	rhodanese-related sulfurtransferase	Pseudomonas fragi	1	0.9968	0	651
		WP_060691389.1	rhodanese-related sulfurtransferase	Pseudomonas versuta	1	0.9904	0	649
1297897918	AUB74781.1	WP_003447183.1	DNA polymerase III subunit gamma/tau	Pseudomonas sp. Lz4W	1	1	0	1390
		WP_160627149.1	DNA polymerase III subunit gamma/tau	Pseudomonas sp. 9.1	1	0.9985	0	1388
		WP_127195924.1	DNA polymerase III subunit gamma/tau	Pseudomonas sp. PAMC 29040	1	0.9942	0	1382
1297897947	AUB74810.1	WP_003447243.1	MULTISPECIES: pyrimidine/purine nucleoside phosphorylase	Pseudomonas	1	1	4e-61	191
		WP_060691457.1	pyrimidine/purine nucleoside phosphorylase	Pseudomonas versuta	1	0.9785	6e-60	187
		WP_048382590.1	pyrimidine/purine nucleoside phosphorylase	Pseudomonas taetrolens	1	0.9462	9e-59	185
1297898324	AUB75187.1	WP_003444717.1	MULTISPECIES: VacJ family lipoprotein	Pseudomonas	1	1	1e-168	473
		WP_160627396.1	VacJ family lipoprotein	Pseudomonas sp. 9.1(2019)	1	0.9956	5e-168	472
		WP_060691923.1	VacJ family lipoprotein	Pseudomonas versuta	1	0.9651	2e-164	463
1297900727	AUB77590.1	WP_158525126.1	glycosyltransferase	Pseudomonas sp. Lz4W	1	1	0	1146
		WP_160627830.1	glycosyltransferase	Pseudomonas sp. 9.1(2019)	1	0.9912	0	1139
		WP_161719433.1	glycosyltransferase	Pseudomonas sp. Fl4BN2	1	0.993	0	1137
1297898928	AUB75791.1	WP_100917170.1	non-ribosomal peptide synthetase	Pseudomonas sp. Lz4W	1	1	0	8198
		WP_127196415.1	non-ribosomal peptide synthase/polyketide synthase	Pseudomonas sp. PAMC 29040	1	0.9963	0	8176
		WP_202210836.1	non-ribosomal peptide synthase/polyketide synthase	Pseudomonas paraversuta	1	0.9963	0	8173
1297898929	AUB75792.1	AUB75792.1	hypothetical protein B195_013420	Pseudomonas sp. Lz4W	1	1	0	3378
		WP_203008299.1	amino acid adenylation domain-containing protein	Pseudomonas paraversuta	1	0.9941	0	4413
		WP_127196414.1	amino acid adenylation domain-containing protein	Pseudomonas sp. PAMC 29040	1	0.9929	0	4415
1297899075	AUB75938.1	WP_003442169.1	hypothetical protein	Pseudomonas	1	1	1e-67	208
		WP_060693535.1	hypothetical protein	Pseudomonas versuta	1	0.8725	1e-57	183
		WP_019407745.1	hypothetical protein	Pseudomonas psychrophila	1	0.8641	7e-56	178
1297899091	AUB75954.1	WP_003442112.1	MULTISPECIES: copper homeostasis periplasmic binding protein CopC	Pseudomonas	1	1	7e-83	248
		WP_060693565.1	copper homeostasis periplasmic binding protein CopC	Pseudomonas versuta	1	0.9355	1e-77	234
		WP_095028628.1	copper homeostasis periplasmic binding protein CopC	Pseudomonas fragi	1	0.75	2e-54	176
1297899128	AUB75991.1	WP_003442044.1	MULTISPECIES: LTA synthase family protein	Pseudomonas	1	1	0	1427
		WP_203009033.1	LTA synthase family protein	Pseudomonas paraversuta	1	0.9986	0	1427
		WP_060693721.1	LTA synthase family protein	Pseudomonas versuta	1	0.9725	0	1399
1297899631	AUB76494.1	WP_003440597.1	MULTISPECIES: succinate dehydrogenase assembly factor 2	Pseudomonas	1	1	2e-53	170
		WP_048363403.1	MULTISPECIES: succinate dehydrogenase assembly factor 2	Pseudomonas	1	0.9881	7e-53	169
		MBP3865141.1	succinate dehydrogenase assembly factor 2	Pseudomonas sp.	1	0.9762	2e-52	168
1297899681	AUB76544.1	WP_003440444.1	MULTISPECIES: OmpH family outer membrane protein	Pseudomonas	1	1	9e-114	330
		WP_019822199.1	OmpH family outer membrane protein	Pseudomonas psychrophila	1	0.994	1e-112	327
		WP_060694737.1	OmpH family outer membrane protein	Pseudomonas versuta	1	0.988	3e-112	326
1297899717	AUB76580.1	WP_003440342.1	MULTISPECIES: OmpA family protein	Pseudomonas	1	1	0	525
		WP_060694799.1	OmpA family protein	Pseudomonas versuta	1	0.9537	0	507
		WP_048363325.1	OmpA family protein	Pseudomonas weihenstephanensis	1	0.9073	1e-171	483
1297899967	AUB76830.1	WP_003439699.1	MULTISPECIES: bifunctional aminoglycoside phosphotransferase/ATP-binding protein	Pseudomonas	1	1	0	1070
		WP_178105546.1	bifunctional aminoglycoside phosphotransferase/ATP-binding protein	Pseudomonas sp. Fl4BN2	1	0.9981	0	1069
		WP_010656974.1	MULTISPECIES: bifunctional aminoglycoside phosphotransferase/ATP-binding protein	Pseudomonas	1	0.9981	0	1068
1297900034	AUB76897.1	AUB76897.1	hypothetical protein B195_019260	Pseudomonas sp. Lz4W	1	1	0	1151
		WP_060765746.1	MULTISPECIES: Hsp70 family protein	Pseudomonas	1	0.9982	0	1149
		WP_200600666.1	Hsp70 family protein	Pseudomonas fluorescens	0.99	0.8775	0	1004
1297900096	AUB76959.1	WP_003439378.1	MULTISPECIES: OmpA family protein	Pseudomonas	1	1	8e-117	337
		WP_060695509.1	OmpA family protein	Pseudomonas versuta	1	0.9102	5e-101	297
		WP_193077865.1	OmpA family protein	Pseudomonas lundensis	1	0.8563	1e-99	294
1297900452	AUB77315.1	WP_003438421.1	MULTISPECIES: OprD family porin	Pseudomonas	1	1	0	864
		WP_161720030.1	OprD family porin	Pseudomonas sp. Fl4BN2	1	0.993	0	857
		WP_060696174.1	OprD family porin	Pseudomonas versuta	1	0.9836	0	852
1297900583	AUB77446.1	WP_003438085.1	MULTISPECIES: Tim44 domain-containing protein	Pseudomonas	1	1	0	570
		WP_127196930.1	MULTISPECIES: Tim44 domain-containing protein	Pseudomonas	1	0.9894	0	560
		WP_060696316.1	Tim44 domain-containing protein	Pseudomonas versuta	1	0.9754	0	551
