# Supplementary material for: Investigating the Functional Role of Hypothetical Proteins From an Antarctic Bacterium Pseudomonas sp. Lz4W: Emphasis on Identifying Proteins Involved in Cold Adaptation
Source: Front Genet. 2022 Mar 11;13:825269. doi: 10.3389/fgene.2022.825269 (PMC8963723; doi:10.3389/fgene.2022.825269)
Supplement: Supplementary file 11 [file Table8.xlsx]

## Sheet: Sub Cellular Localization
Table S8: List of predicted sub-cellular localization and topology of transmembrane helices for the HPs from Pseudomonas sp. Lz4W
Accession	GenBank ID		Localization				Signal Peptide	Transmembrane helices
			PSORTb	CELLO	SOSUI-GramN	Consensus	SignalP	HMMTOP	TMHMM	TMH Topology
1297896459	AUB73322.1		Unknown	OuterMembrane	C (cytoplasmic)	unknown	Other	0	0
1297896702	AUB73565.1	YceI family protein participating in ETC	Unknown	periplasmic	P (Periplasm)	Periplasmic	Signal peptide (Sec/SPI)	1 (38-57)	0
1297896959	AUB73822.1	Peptidoglycan transglycosylase involved in cell wall biosynthesis	Periplasmic	Periplasmic	P (Periplasm)	Periplasmic	Lipoprotein signal peptide (Sec/SPII)	0	0
1297896968	AUB73831.1	Lipopolysaccharide-assembly lipoprotein (LptE) involved In the assemly of lipopolysaccharide	Unknown	OuterMembrane	OM (Outer Membrane)	OuterMembrane	Lipoprotein signal peptide (Sec/SPII)	0	0
1297897163	AUB74026.1	Lipoprotein	Cytoplasmic Membrane	Periplasmic	P (Periplasm)	Periplasmic	Lipoprotein signal peptide (Sec/SPII)	0	0
1297897360	AUB74223.1	OmpA family protein	Cytoplasmic Membrane	Periplasmic	OM (Outer Membrane)	OuterMembrane	Lipoprotein signal peptide (Sec/SPII)	1 (32-51)	0
1297897402	AUB74265.1		Unknown	Periplasmic	P (Periplasm)	Periplasmic	Signal peptide (Sec/SPI)	1 (38-57)	0
1297897761	AUB74624.1		OuterMembrane	Periplasmic	OM (Outer Membrane)	OuterMembrane	Lipoprotein signal peptide (Sec/SPII)	1 (40-57)	0
1297897868	AUB74731.1	Thiosulfate sulfurtransferase	Cytoplasmic	Cytoplasmic	C (cytoplasmic)	Cytoplasmic	Other	0	0
1297897918	AUB74781.1	ATPase involved in DNA replication	Cytoplasmic	Cytoplasmic	C (cytoplasmic)	Cytoplasmic	Other	1 (183-201)	0
1297897947	AUB74810.1	Pyrimidine/purine nucleoside phosphorylase involved in AMP biosynthesis	Unknown	Cytoplasmic	unknown	unknown	Other	0	0
1297898324	AUB75187.1		OuterMembrane	Periplasmic	P (Periplasm)	Periplasmic	Signal peptide (Sec/SPI)	0	0
1297900727	AUB77590.1	Glycosyltransferase	OuterMembrane	OuterMembrane	C (cytoplasmic)	OuterMembrane	Other	0	0
1297898928	AUB75791.1	Phosphopantetheinyl transferase involved in posttranslation modifications of fatty acid synthases (FAS)	Unknown (This protein may have multiple localization sites.)	Cytoplasmic	OM (Outer Membrane)	Cytoplasmic	Other	0	0
1297898929	AUB75792.1	Phosphopantetheinyl transferase involved in posttranslation modifications of fatty acid synthases (FAS)	Unknown (This protein may have multiple localization sites.)	Cytoplasmic	C (cytoplasmic)	Cytoplasmic	Other	0	0
1297899091	AUB75954.1	Copper resistance protein C involved in copper homeostasis	Periplasmic	Periplasmic; Extracellular	P (Periplasm)	Periplasmic	Signal peptide (Sec/SPI)	0	0
1297899128	AUB75991.1	Sulfatase	CytoplasmicMembrane	InnerMembrane	IM (inner membrane)	InnerMembrane	Other	5(56-80, 107-124, 131-150, 177-201, 226-248)	5(i25-47o72-91i98-117o150-172i193-215o)	inside 1 24; TMhelix 25 47; outside 48 71; TMhelix 72 91; inside 92 97; TMhelix 98 117; outside 118 149; TMhelix 150 172; inside 173 192; TMhelix 193 215; outside 216 692
1297899631	AUB76494.1	Flavinator of succinate dehydrogenase	Cytoplasmic	Cytoplasmic	C (cytoplasmic)	Cytoplasmic	Other	0	0
1297899681	AUB76544.1	Chaperone (skp)	Unknown (This protein may have multiple localization sites.)	Periplasmic	P (Periplasm)	Periplasmic	Signal peptide (Sec/SPI)	1 (40-61)	0
1297899717	AUB76580.1	Outer membrane protein (OmpA) involved in respiratory chain	OuterMembrane	OuterMembrane	C (cytoplasmic)	OuterMembrane	Lipoprotein signal peptide (Sec/SPII)	0	0
1297899967	AUB76830.1	Aminoglycoside phosphotransferase (APH)	Cytoplasmic	Cytoplasmic	C (cytoplasmic)	Cytoplasmic	Other	0	0
1297900034	AUB76897.1	Molecular chaperone	Cytoplasmic	Cytoplasmic	C (cytoplasmic)	Cytoplasmic	Other	0	0
1297900096	AUB76959.1	Outer membrane protein (OmpA) involved in respiratory chain	OuterMembrane	OuterMembrane	unknown	OuterMembrane	Lipoprotein signal peptide (Sec/SPII)	1 (42-59)	0
1297900452	AUB77315.1	Outer membrane Porin	OuterMembrane	OuterMembrane	OM (Outer Membrane)	OuterMembrane	Signal peptide (Sec/SPI)	0	0
1297900583	AUB77446.1	Tim 44 like domain	CytoplasmicMembrane	Periplasmic	IM (inner membrane)	InnerMembrane	Signal peptide (Sec/SPI)	4 (37-54, 101-119, 128-147, 178-196)	2(i68-90o95-114i)	inside 1 67; TMhelix 68 90; outside 91 94; TMhelix 95 114; inside 115 284
